# Supplementary material for: Bayesian integrated modeling of expression data: a case study on RhoG
Source: BMC Bioinformatics. 2010 Jun 1;11:295. doi: 10.1186/1471-2105-11-295 (PMC2894040; doi:10.1186/1471-2105-11-295)
Supplement: Additional file 1 — Dataset-1. The file (excel) contain pre-processed gene expression intensities (on log scale) for two conditions, each replicated twice, and each replicate scanned three times. The file also contains the name of the genes and their id's. [file 1471-2105-11-295-S1.XLS]

## Sheet: Sheet1
Con represent Condition 1-2
Scans are between 1-3
Rep represents Replicate 1-2
NA represents data is saturated
Name	ID	Con1Scan1Rep1	Con2Scan1Rep1	Con1Scan1Rep2	Con2Scan1Rep2	Con1Scan2Rep1	Con2Scan2Rep1	Con1Scan2Rep2	Con2Scan2Rep2	Con1Scan3Rep1	Con2Scan3Rep1	Con1Scan3Rep2	Con2Scan3Rep2
NM_052945	A_23_P91764	6.86066	6.34739	6.63857	6.2653	6.14419	5.7301	6.24028	5.70378	5.70378	5.02388	5.69373	4.94876
NM_203414	A_23_P164289	8.49842	8.55237	9.12326	8.84419	7.46336	7.75362	8.70051	8.27563	7.03174	7.07327	8.08333	7.49721
NM_173469	A_24_P412617	6.91175	6.47851	7.35564	6.81124	6.38012	5.78996	6.82111	6.16961	5.7301	5.0689	6.22851	5.4161
NM_005203	A_23_P1331	6.72623	6.30992	6.65028	6.30628	6.32436	5.71373	6.15273	5.63121	5.73334	5.02388	5.59471	4.96981
THC2553131	A_32_P79966	7.02198	6.59578	7.40792	7.1301	6.52796	5.92426	6.60394	6.37161	5.8944	5.15329	6.1506	5.59099
AF520801	A_24_P926284	6.76041	6.39693	6.62672	6.22851	6.18415	5.73334	6.13123	5.63479	5.64897	5.01728	5.70378	4.99043
NM_001003945	A_23_P324278	7.07072	6.88346	7.55014	7.54539	6.47389	6.23637	7.06817	6.90975	5.87493	5.55296	6.4892	6.12468
NM_016058	A_23_P5757	7.19519	6.66313	9.16503	8.47345	6.73221	6.06843	8.30524	7.5979	5.99894	5.30827	7.60539	6.78219
NM_001036645	A_23_P137503	7.12769	6.52062	7.17778	6.76504	6.38351	5.80513	6.6695	6.01859	5.82895	5.09987	6.07074	5.37528
CR600872	A_24_P246406	6.83303	6.40026	7.21229	6.51323	6.2653	5.74939	6.50728	5.8944	5.82008	5.0626	5.98141	5.18739
AF305819	A_24_P291074	6.83195	6.39526	6.69208	6.2634	6.32077	5.73979	6.1591	5.68358	5.84644	5.04343	5.67675	4.95583
THC2656841	A_32_P38745	6.87833	6.35784	6.72022	6.2672	6.33328	5.70378	6.23048	5.71043	5.68017	5.01064	5.77455	4.97673
A_23_P136392	A_23_P136392	6.88755	6.38182	6.73102	6.38688	6.31355	5.67332	6.21261	5.65599	5.80212	5.03044	5.65948	4.99721
NM_001033026	A_23_P90369	7.01392	6.53088	7.26473	6.57925	6.39526	5.79909	6.65028	5.95584	5.88888	5.09987	6.1717	5.21494
NM_145869	A_24_P107142	7.06647	6.64249	7.96032	7.73017	6.48616	6.00141	7.46623	6.9921	5.86363	5.25227	6.79347	6.22258
NM_002735	A_24_P216501	6.9187	6.59304	7.04839	6.64509	6.36819	5.95584	6.62936	6.01127	5.8861	5.21494	5.98394	5.33272
NM_006844	A_23_P165148	7.4742	7.44249	8.60465	8.53405	6.7093	6.59851	8.02027	7.77065	6.1717	5.95064	7.34859	7.07412
NM_005000	A_23_P215751	7.84228	6.9344	9.40451	8.15133	6.9921	6.19441	8.86503	7.37588	6.33328	5.37064	8.24197	6.64898
NM_015320	A_24_P302685	7.00488	6.47697	6.92363	6.36303	6.43935	5.77455	6.24611	5.75574	5.86647	5.0876	5.7462	4.99043
NM_138411	A_24_P246351	7.1554	6.57786	6.99485	6.73578	6.48004	5.87774	6.50279	6.10702	5.95064	5.2575	5.94017	5.36129
NM_033185	A_23_P89649	6.94698	6.42972	6.73697	6.3081	6.39192	5.71373	6.27288	5.63121	5.78074	5.09375	5.59099	5.00395
NM_001753	A_23_P134454	7.20564	6.6896	7.71512	7.22621	6.50578	5.95324	7.01031	6.55251	5.90263	5.0876	6.6107	5.8693
BC030211	A_32_P219148	6.81564	6.37843	6.78784	6.42972	6.31716	5.7462	6.31897	5.72685	5.66988	5.03044	5.64897	4.99721
NM_002598	A_23_P145153	7.19369	6.62672	9.00749	8.06243	6.50877	5.99146	8.43728	7.35692	5.96871	5.30827	7.80139	6.55393
NM_005388	A_23_P349882	6.9489	6.38182	7.61135	7.02465	6.37502	5.79301	7.12367	6.32615	5.75257	5.0814	6.46925	5.57215
THC2520774	A_32_P1223	6.66823	6.34914	6.81454	6.37673	6.14847	5.69709	6.16121	5.6204	5.69036	5.00395	5.59471	4.95583
NM_198829	A_23_P215406	8.16138	7.7003	10.2787	9.68837	7.45645	7.03262	9.70893	8.94455	6.84801	6.23245	9.02558	8.22336
THC2671169	A_24_P792389	6.89061	6.45677	7.03615	6.51915	6.33859	5.76519	6.53379	5.82895	5.66643	5.0689	5.86647	5.15906
NM_016436	A_24_P297098	7.36581	6.88653	8.87094	8.21717	6.70073	6.17587	8.13535	7.2349	5.96358	5.42053	7.45124	6.52649
NM_001664	A_24_P174550	9.88058	9.78087	NA	10.5268	9.07658	9.09448	10.7701	9.82217	8.35655	8.31361	10.1429	9.03217
XR_018613	A_24_P84873	7.17931	6.57508	8.57735	7.50714	6.60123	5.93489	7.95963	6.83411	6.01372	5.18178	7.59337	6.19032
NM_033020	A_23_P23526	8.02682	7.91206	9.03097	8.49515	7.30519	7.15227	8.3914	7.79606	6.66441	6.49375	7.76089	7.03615
A_24_P67063	A_24_P67063	7.04054	6.67077	7.86672	7.62511	6.39192	6.03787	7.34213	6.9187	5.8522	5.2933	6.47851	5.94017
NM_017527	A_23_P397285	7.58376	7.21156	8.52337	8.16423	6.96697	6.69456	7.59085	7.13728	6.27288	5.93489	6.96979	6.43455
NM_145725	A_23_P37068	6.84055	6.35611	6.71659	6.36475	6.2653	5.67332	6.37673	5.65948	5.80513	5.05625	5.65249	4.98361
NM_004333	A_23_P42935	6.85646	6.48004	7.16395	6.76273	6.19441	5.84932	6.55962	6.1334	5.69373	5.1985	6.07764	5.35659
NM_000111	A_23_P123228	6.83411	6.38519	6.7178	6.31173	6.15486	5.66643	6.07304	5.62762	5.59842	4.96284	5.69036	4.96284
A_24_P287526	A_24_P287526	7.06647	6.39859	6.79122	6.34564	6.32972	5.73657	6.16961	5.62402	5.8861	5.07517	5.71043	4.99721
NM_152442	A_23_P333650	6.88551	6.39693	7.01212	6.51471	6.36819	5.7869	6.45047	5.84064	5.84064	5.1358	5.8944	5.15329
NM_005096	A_24_P16815	7.05012	6.77422	7.4742	7.05531	6.52356	6.09807	6.97354	6.44413	5.93489	5.3033	6.19236	5.51745
NM_007256	A_23_P150768	6.80017	6.34036	6.73578	6.31897	6.286	5.71373	6.1181	5.60947	5.66643	5.00395	5.67675	5.01728
AF117899	A_24_P522678	6.71052	6.44731	6.86171	6.42649	6.23245	5.7869	6.2672	5.76832	5.73979	5.09987	5.68017	5.04986
NM_001018108	A_24_P244916	9.75144	9.9475	NA	10.5855	8.92585	9.2688	10.0693	9.78662	8.03916	8.39931	9.59513	9.09796
NM_000170	A_23_P123596	6.82111	6.44731	6.90675	6.67834	6.15273	5.79909	6.38182	5.90263	5.73334	5.11799	5.82008	5.23644
AF354444	A_23_P117302	6.64639	6.39192	6.82871	6.46147	6.12687	5.69709	6.25958	5.76832	5.78074	4.97673	5.8861	5.0626
NM_003533	A_24_P9321	6.80572	6.35611	6.8222	6.24417	6.29527	5.71043	6.2804	5.6204	5.79909	4.98361	5.75257	4.96981
AK093607	A_24_P410498	6.71052	6.3081	6.75926	6.32615	6.06611	5.58725	6.15273	5.65599	5.62402	5.00395	5.59099	4.96981
AL832183	A_24_P734060	7.92913	7.77947	8.06117	7.76514	7.03878	7.14204	7.49998	7.12206	6.31536	6.27852	7.08924	6.50728
NM_032843	A_23_P112187	6.94794	6.54679	6.88653	6.50578	6.40523	5.89164	6.40026	5.88888	5.78383	5.26269	5.8944	5.11199
BX414807	A_32_P138666	6.80793	6.40357	6.78672	6.31536	6.22258	5.76205	6.09357	5.66643	5.68358	5.07517	5.64897	4.98361
NM_033030	A_23_P102083	6.73815	6.38688	6.77992	6.25767	6.16331	5.69709	6.14847	5.66643	5.60947	4.99043	5.57973	4.99721
NM_013385	A_23_P155057	6.84375	6.34036	6.65929	6.27099	6.14419	5.64897	6.15698	5.64545	5.71703	4.99721	5.65599	4.92725
AJ008005	A_23_P106174	7.54327	7.45356	8.38137	7.71957	6.97354	6.70441	7.45008	6.85118	6.29527	5.95584	6.87523	6.13773
ENST00000367932	A_23_P103511	6.75344	6.35611	6.94505	6.41673	6.24804	5.75257	6.43133	5.77765	5.71703	5.03695	5.79301	5.01728
THC2651178	A_32_P220183	6.82763	6.38012	6.70564	6.2804	6.18415	5.71373	6.2672	5.69709	5.57215	5.05625	5.60947	4.96981
AK096148	A_23_P256244	6.72623	6.38182	6.85541	6.48158	6.40688	5.77455	6.32615	5.80212	5.78383	5.04986	5.78383	5.10595
AK094342	A_24_P639665	6.91374	6.44889	6.64898	6.33859	6.34564	5.71703	6.1506	5.70044	5.64191	5.05625	5.57215	4.98361
NM_005086	A_23_P203920	6.81014	6.41346	7.04752	6.43615	6.2634	5.71373	6.51915	5.80212	5.7301	5.04986	5.89715	5.0689
NM_013389	A_24_P324712	6.73578	6.36475	6.73815	6.31716	6.20254	5.70044	6.1334	5.79606	5.6058	4.99721	5.76832	4.96981
NM_002247	A_24_P61150	6.82002	6.48311	6.77194	6.35957	6.29157	5.81114	6.29895	5.69373	5.71703	5.10595	5.76205	5.00395
AK023072	A_24_P715518	7.13966	6.76273	7.21524	6.77194	6.40853	6.12468	6.59851	6.04737	5.91889	5.38907	6.11147	5.35659
NM_001002857	A_32_P94798	10.3667	10.2411	NA	10.6759	9.35729	9.39599	10.7677	9.97007	8.69232	8.65852	10.1613	9.16062
NM_018106	A_23_P157147	7.79028	7.73281	9.14099	8.6433	7.28001	7.13648	8.48011	8.00001	6.60123	6.40357	7.87702	7.19444
NM_021168	A_23_P396062	7.44249	7.35244	7.53048	7.2563	6.67708	6.57925	7.1107	6.61338	6.14847	5.9135	6.39024	5.84644
NM_016525	A_23_P123866	8.12445	8.30202	8.29355	8.1188	7.40671	7.61678	7.74327	7.38585	6.78333	6.79794	7.31986	6.76964
NM_024887	A_23_P201764	7.26333	6.67077	6.88857	6.66313	6.71174	5.89164	6.33859	5.98394	6.19032	5.1985	5.86079	5.1985
A_32_P200357	A_32_P200357	7.07412	6.41182	6.75227	6.26149	6.44095	5.71373	6.22851	5.70044	5.97635	5.00395	5.76832	4.95583
THC2650423	A_32_P127583	6.94698	6.4677	6.68711	6.37332	6.4892	5.84932	6.22258	5.77455	5.92158	5.14166	5.64545	5.05625
NM_152991	A_23_P53217	8.88198	8.33471	10.5275	9.62238	8.17611	7.64635	9.72191	8.67778	7.10988	6.4599	9.04617	7.932
NM_005467	A_23_P161583	6.88653	6.45362	6.63988	6.29711	6.46303	5.69373	6.25767	5.68017	5.92426	5.0689	5.57215	5.00395
A_32_P147830	A_32_P147830	7.0282	6.41673	6.61338	6.34036	6.27288	5.73334	6.13123	5.7462	5.84932	5.02388	5.59099	4.99043
NM_022074	A_24_P141629	6.94505	6.48768	7.20638	6.62936	6.37332	5.76519	6.57647	6.01859	5.87493	5.1299	6.06611	5.2575
ENST00000371276	A_24_P673968	6.8533	6.43615	6.73578	6.29527	6.20254	5.7301	6.24611	5.67332	5.69373	5.10595	5.69373	5.00395
NM_024094	A_23_P252740	6.89366	6.48004	7.69939	7.05272	6.25383	5.81114	7.0775	6.46614	5.81711	5.10595	6.70686	5.81413
NM_024021	A_23_P75769	6.90274	6.45047	6.74993	6.37502	6.21661	5.7589	6.11589	5.73334	5.76205	5.10595	5.67675	4.98361
NM_002373	A_23_P163455	6.7178	6.33328	6.74524	6.39192	6.22456	5.71043	6.23441	5.66643	5.69709	5.07517	5.73334	4.97673
NM_014799	A_23_P22526	6.76041	6.30628	6.65415	6.33859	6.28227	5.72359	6.26149	5.73657	5.71373	5.09987	5.73657	4.98361
NM_001428	A_23_P137391	NA	10.7757	NA	10.667	10.1313	9.99031	NA	10.1135	9.5535	9.32251	10.2962	9.30301
NM_002892	A_23_P117515	7.2349	6.84482	7.58731	6.95273	6.64769	6.2106	7.03703	6.32257	6.05912	5.44674	6.44889	5.54126
NM_018448	A_23_P25141	8.52357	7.73674	9.23298	8.30425	7.90027	7.1301	8.68406	7.59237	7.14204	6.31536	8.09925	6.77308
NM_006884	A_24_P300021	6.88653	6.41999	6.89669	6.45362	6.35089	5.71043	6.26149	5.77455	5.76832	5.0876	5.80814	5.0876
NM_024089	A_23_P128613	7.22694	6.69456	8.92199	7.90912	6.72143	6.18621	7.97934	6.94216	6.2691	5.42495	7.41578	6.24417
AK096488	A_24_P93728	6.93828	6.40357	6.66568	6.35437	6.25383	5.69709	6.22059	5.7589	5.82895	5.04986	5.68698	5.0626
NM_002126	A_23_P356585	6.99668	6.40026	6.87316	6.43294	6.36647	5.80814	6.36303	5.73657	5.80814	5.09375	5.72031	5.03044
THC2727334	A_32_P91019	7.17166	6.31716	6.7178	6.35784	6.51767	5.69709	6.24417	5.62402	5.97126	5.01064	5.65599	5.04343
NM_014109	A_23_P216068	7.89618	6.60259	8.757	7.93666	7.48381	5.95842	8.19781	7.11802	7.0067	5.22575	7.10168	6.04737
NM_020982	A_23_P54809	7.8018	6.42811	6.88755	6.38519	7.24922	5.76205	6.41999	5.743	6.74876	5.03695	5.82305	5.0626
NM_018657	A_24_P268786	8.27385	6.56526	7.58223	6.88449	7.5475	5.92693	6.99851	6.20658	6.94505	5.22575	6.48158	5.49717
NM_001004057	A_23_P212756	7.13569	6.42162	6.79122	6.45677	6.75577	5.743	6.31897	5.78074	6.01859	5.09375	5.77144	5.04986
NM_003633	A_24_P69095	7.61234	6.89669	7.93344	7.04141	7.05186	6.35263	7.38771	6.38519	6.31355	5.56834	6.41346	5.49306
NM_001039771	A_23_P3159	6.86485	6.38688	6.77992	6.34914	6.42487	5.73657	6.11589	5.743	5.81413	4.98361	5.76832	5.01728
A_24_P943657	A_24_P943657	6.80461	6.33505	6.77992	6.36819	6.27852	5.61677	6.11589	5.71373	5.69373	4.91998	5.61313	5.05625
THC2673830	A_32_P119869	6.9976	6.58755	6.91075	6.56103	6.34739	5.85793	6.26149	5.95324	5.84644	5.23644	5.83188	5.18739
NM_207372	A_24_P417904	6.79459	6.34388	6.69703	6.35089	6.06611	5.7301	6.12905	5.70044	5.73657	5.02388	5.67675	5.01064
NM_030954	A_23_P146209	7.78821	7.67462	8.05833	7.22766	7.14835	7.0067	7.50219	6.58064	6.50877	6.24998	7.16085	5.93754
ENST00000244221	A_23_P301053	6.69703	6.39024	6.68211	6.35784	6.23441	5.72031	6.25958	5.71703	5.7462	5.03044	5.69373	5.0876
NM_005511	A_23_P43350	6.84268	6.35089	6.71417	6.36303	6.22456	5.7301	6.19848	5.72685	5.69036	4.99043	5.68698	4.99721
NM_031220	A_23_P66753	6.78784	6.42162	6.64249	6.39024	6.22654	5.75574	6.17794	5.64545	5.69709	5.0814	5.68698	5.03695
THC2762149	A_24_P671842	6.80572	6.38351	7.04403	6.59304	6.09131	5.72031	6.47389	5.83188	5.67332	5.0626	5.99396	5.17615
NM_024512	A_23_P155463	6.77537	6.39693	6.74524	6.39192	6.28972	5.77455	6.16542	5.70378	5.63835	5.03044	5.56834	5.03695
NM_014166	A_23_P128543	9.47899	9.11537	9.39881	8.85152	8.85894	8.56694	8.99863	8.30548	7.998	7.65302	8.3589	7.48043
D50924	A_24_P22821	6.79347	6.30262	6.82111	6.39359	6.27288	5.68358	6.2653	5.68698	5.67332	5.02388	5.65599	5.0814
BC092511	A_24_P922631	6.80128	6.35263	6.73221	6.42972	6.08677	5.71043	6.21261	5.70378	5.61677	5.04343	5.72359	5.05625
NM_001010	A_23_P123563	9.55938	9.34356	NA	10.3111	8.8498	8.59693	10.383	9.63789	8.1374	7.87398	9.7449	8.81981
NM_016107	A_23_P41818	9.49942	9.24966	10.5362	9.95817	8.92212	8.74513	9.91956	9.21662	8.00269	7.82684	9.27303	8.37586
AK000119	A_24_P832270	6.77651	6.42487	6.79122	6.46303	6.22059	5.72359	6.13556	5.79606	5.71373	5.04343	5.69036	5.14166
NM_014644	A_32_P94667	6.77651	6.43775	6.68336	6.50129	6.20051	5.81114	6.13556	5.80212	5.72685	5.0626	5.73657	5.01728
NM_148672	A_23_P503072	6.75577	6.42487	6.87523	6.43133	6.10925	5.7462	6.23832	5.80513	5.7301	5.03695	5.78383	5.12396
NM_000056	A_23_P93464	7.52456	7.13966	8.51819	7.65728	7.16395	6.7093	7.7178	6.73697	6.39859	5.9428	7.12044	5.98141
NM_138492	A_23_P110585	7.68616	7.31588	8.38663	7.51861	6.89467	6.66058	7.98173	7.00579	6.43455	5.93489	7.17089	6.08222
AK124882	A_24_P6933	6.86901	6.44572	6.73102	6.44095	6.31897	5.76832	6.23832	5.72685	5.63121	5.0814	5.76519	5.0626
NM_013941	A_24_P60680	6.77422	6.39693	6.74524	6.38182	6.12249	5.70378	6.06146	5.71703	5.55683	5.01728	5.69036	5.09987
A_24_P911519	A_24_P911519	6.74052	6.38182	6.70808	6.40523	6.20051	5.77144	6.21261	5.743	5.59842	5.04986	5.743	5.01064
NM_002873	A_24_P97836	6.69332	6.37332	7.05876	6.56948	6.04025	5.67332	6.4892	5.92426	5.65948	5.0689	6.06611	5.17615
NM_173092	A_23_P83558	6.77308	6.45047	6.71901	6.37502	5.94542	5.78074	6.2634	5.7301	5.71373	5.03695	5.6204	5.03044
NM_005653	A_24_P112747	8.25946	7.57507	8.73166	7.86173	7.30384	6.78559	8.29004	7.16317	6.65028	5.96101	7.67462	6.39693
NM_007350	A_23_P338912	6.95464	6.77308	7.12206	6.84801	6.34739	6.10256	6.47697	6.1506	5.79909	5.37064	6.03787	5.45104
NM_024611	A_24_P914972	6.93245	6.35957	6.68835	6.31173	6.28413	5.64897	6.13988	5.65599	5.79909	5.01064	5.68698	4.93447
BC062324	A_24_P418044	7.97968	7.67555	8.42683	7.71423	7.16781	6.92756	7.92262	7.0067	6.58893	6.14419	7.03439	6.07764
NM_004327	A_24_P162073	7.05704	6.77194	7.58223	7.21964	6.57088	6.24417	7.08255	6.61338	6.07304	5.61313	6.48004	5.81114
CR617033	A_32_P29618	6.80793	6.34036	6.66441	6.33859	6.2106	5.64897	6.20051	5.63479	5.71373	5.01064	5.50533	4.99721
ENST00000280606	A_23_P77697	6.81783	6.32077	6.85857	6.40357	6.29711	5.70378	6.24417	5.72685	5.56834	5.0689	5.73979	4.96981
BC034962	A_24_P402115	7.65917	7.05359	7.53956	7.1869	6.94216	6.42162	6.97073	6.32615	6.32257	5.72031	6.37673	5.69709
NM_138924	A_24_P19228	8.47824	8.03236	8.60392	8.25453	7.60887	7.32515	8.30053	7.643	7.21964	6.63332	7.61085	6.90073
A_32_P38453	A_32_P38453	6.75227	6.32615	6.78897	6.33683	6.24028	5.70044	6.29527	5.70711	5.7301	5.03695	5.70378	5.02388
NM_024756	A_23_P150064	6.78559	6.33328	6.69332	6.32436	6.10256	5.66643	6.20456	5.69709	5.51745	4.98361	5.73334	5.00395
NM_001297	A_24_P229588	6.63068	6.3613	6.64249	6.3699	6.00881	5.77765	6.21661	5.76832	5.69373	5.00395	5.6204	4.99721
NM_015347	A_24_P162226	6.92658	6.45677	6.66696	6.3315	6.22456	5.77765	6.3081	5.65599	5.74939	5.0814	5.60212	4.96284
AB046856	A_23_P218346	6.82655	6.37161	7.21229	6.79459	6.11368	5.71373	6.52356	6.05209	5.65249	5.0814	5.95064	5.36129
NM_001007089	A_24_P59236	6.70073	6.43455	6.72022	6.38856	6.14633	5.72685	6.20051	5.72031	5.63121	5.0689	5.67675	5.02388
THC2659392	A_32_P195501	6.73102	6.38519	6.79122	6.34739	6.17587	5.69373	6.22059	5.69036	5.70378	5.03044	5.7462	5.03044
NM_025061	A_23_P90032	6.91968	6.40688	7.14992	6.84375	6.18621	5.75574	6.55536	6.16331	5.78996	5.11799	6.04737	5.46806
NM_030624	A_32_P195647	6.78446	6.42487	6.79571	6.48768	6.21661	5.80814	6.28786	5.83188	5.76519	5.0814	5.73657	5.12396
NM_198315	A_24_P135769	7.08423	6.81454	8.18228	7.80057	6.4151	6.23637	7.37588	6.93147	5.83773	5.4848	6.93537	6.3081
AK096500	A_32_P155035	7.05359	6.44889	7.11639	6.7511	6.40357	5.85507	6.50728	6.03548	5.826	5.11799	6.06379	5.33754
NM_006345	A_23_P30050	6.97821	6.57925	8.26204	7.93487	6.35957	5.98896	7.51425	7.05012	5.78383	5.23111	6.89366	6.3081
CR603803	A_32_P61308	6.94216	6.42162	6.76504	6.45834	6.27664	5.82305	6.42487	5.80212	5.72359	5.0689	5.79301	5.16479
ENST00000299974	A_23_P309930	6.8222	6.4708	6.79794	6.52649	6.1717	5.7869	6.29527	5.86647	5.66988	5.09987	5.84644	5.15906
NM_003747	A_23_P20927	6.83303	6.42487	6.99668	6.49072	6.2634	5.72359	6.44254	5.96358	5.81114	5.03695	5.826	5.19296
BC067244	A_23_P123315	8.10046	8.01202	8.64136	8.52734	7.27309	7.34859	7.87967	7.724	6.62141	6.53379	7.46851	7.0992
NM_002982	A_23_P89431	6.76734	6.29895	6.72982	6.35263	6.14204	5.71373	6.24611	5.67332	5.74939	5.00395	5.64545	4.93447
A_24_P272653	A_24_P272653	6.87936	6.42325	7.16781	6.57228	6.23441	5.76832	6.72863	5.85793	5.81413	5.11199	6.02587	5.18178
NM_001046	A_23_P133606	6.92461	6.44731	7.67276	7.03527	6.35263	5.79606	6.94505	6.20658	5.81413	5.15329	6.34036	5.46383
NM_001261	A_23_P158083	7.83201	7.84659	8.32506	8.11313	6.79234	6.99302	7.80425	7.4495	6.34914	6.37332	7.4313	6.81564
NM_025241	A_23_P16451	7.17702	6.98472	8.17442	7.92877	6.77878	6.44731	7.5863	7.13728	5.98141	5.57595	6.93049	6.40192
NM_174911	A_24_P329487	6.89061	6.41017	6.74641	6.32972	6.32972	5.7301	6.11589	5.71373	5.95064	5.04986	5.60212	4.94876
NR_003246	A_32_P60343	7.20192	6.66313	8.30326	8.28096	6.46925	6.01616	7.63095	7.50274	5.87493	5.32301	7.02909	6.70319
NM_052838	A_23_P21057	7.0193	6.46614	6.76388	6.39693	6.39024	5.826	6.30445	5.79301	5.88332	5.07517	5.64191	5.00395
NM_000454	A_24_P151464	10.4077	10.2183	NA	10.7869	9.60029	9.52252	NA	10.0733	8.82967	8.76358	10.2674	9.30701
AK094992	A_24_P49220	6.93245	6.43133	6.80351	6.38688	6.30079	5.81413	6.33328	5.73979	5.84644	5.11199	5.6204	4.98361
AK130705	A_32_P83326	7.02731	6.67456	7.45645	7.08841	6.47235	6.05678	6.68461	6.25575	5.86079	5.33754	6.23637	5.49717
NM_003143	A_23_P31536	8.90558	8.26848	10.4091	9.08761	7.93308	7.41758	9.82255	8.34617	7.37776	6.75809	8.98557	7.42357
THC2634329	A_32_P156171	6.79794	6.39024	6.79347	6.58755	6.23245	5.76205	6.40026	5.89164	5.64545	5.07517	5.78996	5.19296
NM_016362	A_23_P40956	6.70564	6.34739	6.74406	6.33859	6.22851	5.71373	6.13773	5.66643	5.63835	5.01728	5.65599	4.97673
NM_172196	A_23_P79496	6.91175	6.44731	6.62007	6.32794	6.28227	5.72359	6.12687	5.71043	5.68017	5.07517	5.53733	4.99721
NM_005649	A_23_P60565	6.83518	6.4708	7.1107	6.49677	6.24611	5.76519	6.51915	5.86363	5.82305	5.0876	6.02828	5.15329
NM_003586	A_23_P152330	6.61338	6.39192	6.78333	6.40192	6.22059	5.7589	6.19848	5.73334	5.67675	5.0876	5.65599	5.01728
NM_005026	A_23_P33303	6.88346	6.45205	6.77308	6.45834	6.24804	5.826	6.34739	5.79909	5.7589	5.0814	5.73334	5.0876
A_32_P3048	A_32_P3048	6.95273	6.40853	6.83733	6.33683	6.25767	5.77144	6.14847	5.65249	5.80513	5.03695	5.67675	4.96981
NM_058197	A_23_P43484	8.53149	8.58653	10.1701	9.9682	7.88908	8.03106	9.80461	9.41467	7.23201	7.27309	8.95196	8.43966
NM_153214	A_23_P102462	6.96697	6.74052	7.38399	7.26333	6.30262	6.15486	6.82546	6.55108	5.79909	5.34711	6.35263	5.79909
NM_152400	A_24_P54863	7.20786	6.82763	8.31923	7.93702	6.52062	6.1717	7.82923	7.20489	6.18002	5.56452	7.23562	6.44572
NM_022036	A_32_P109029	7.02198	6.90174	7.66294	7.34343	6.52649	6.21261	7.1025	6.69208	5.90263	5.53339	6.47851	5.9428
THC2783834	A_24_P815062	6.8742	6.43455	7.2086	7.08423	6.2672	5.82895	6.68711	6.32257	5.71043	5.0876	6.08222	5.64897
NM_147780	A_24_P397928	7.24708	7.21524	8.55082	8.64559	6.70196	6.46459	8.09743	7.97728	6.00881	5.7301	7.45414	7.16472
NM_001017395	A_32_P41065	7.14756	6.68336	8.6105	7.90986	6.44095	5.96615	7.96589	7.2145	5.92693	5.34233	7.43897	6.42811
NM_005510	A_32_P181020	7.90949	8.10531	8.88184	8.54052	7.11477	7.43071	8.15133	7.67601	6.49979	6.59167	7.72754	7.09838
NM_001521	A_24_P316363	7.42118	7.31721	8.44591	8.17273	6.86797	6.65157	7.93666	7.58477	6.06843	5.76519	7.13728	6.66568
THC2597697	A_32_P229965	6.86693	6.53379	7.17166	6.68835	6.34914	5.82305	6.64639	5.96101	5.74939	5.14749	6.0845	5.24175
THC2737801	A_32_P111751	6.93147	6.35437	6.77194	6.39859	6.25575	5.72031	6.0845	5.71703	5.70044	5.01064	5.66296	5.05625
NM_007352	A_23_P200579	6.80461	6.4552	6.82546	6.37502	6.18826	5.79301	6.19032	5.67332	5.76519	5.07517	5.61677	4.98361
NM_012382	A_24_P405981	6.79459	6.35611	7.17166	6.65286	6.29527	5.71703	6.83733	5.98141	5.79301	5.03044	6.10032	5.23111
THC2687419	A_32_P30656	6.83518	6.39526	6.67456	6.31355	6.25383	5.72031	6.19848	5.68017	5.69373	4.99043	5.56834	4.93447
AK057267	A_23_P417363	6.75577	6.33683	6.87109	6.4552	6.19032	5.72031	6.44731	5.84644	5.72685	5.03695	5.84644	5.0814
AF527623	A_24_P247738	6.77992	6.34388	6.73221	6.3081	6.05678	5.72359	6.20456	5.65948	5.64897	5.04343	5.70044	4.99043
NM_183352	A_23_P29555	10.0757	9.75713	NA	10.3696	9.57164	9.38589	10.5977	9.66097	8.51879	8.31996	9.91778	8.89878
NM_022166	A_24_P787897	6.77992	6.38519	6.70196	6.32794	6.29527	5.71373	6.11368	5.71373	5.71043	5.11799	5.62402	5.01728
AK022066	A_24_P481534	6.77878	6.39859	6.66696	6.34564	6.10032	5.70044	6.18621	5.66988	5.65948	5.04986	5.72031	4.94164
NM_014109	A_23_P216068	8.87613	8.39661	8.66406	7.88269	7.92045	7.57353	8.05325	7.18083	7.20638	6.77194	7.44132	6.41346
AK128700	A_24_P945298	6.78672	6.38351	6.67456	6.29527	6.20658	5.68358	6.21261	5.72031	5.68017	5.03695	5.71703	4.99721
NM_183075	A_23_P155835	7.19744	7.18463	7.24566	7.14677	6.52942	6.54822	6.70196	6.46614	5.9108	5.84932	6.37161	5.81413
NM_003027	A_23_P48988	6.69703	6.31897	6.78446	6.31355	6.19032	5.6058	6.15273	5.67332	5.69036	4.99043	5.71373	4.97673
NM_005157	A_24_P281101	6.93049	6.52649	6.8742	6.51471	6.39526	5.93489	6.28227	5.83188	5.88888	5.17615	5.69709	5.12396
NM_173683	A_23_P387000	6.62539	6.30262	6.70686	6.286	6.20254	5.62402	6.1506	5.64191	5.63835	4.96981	5.66988	5.01064
AA412217	A_32_P212411	6.76734	6.35263	6.74524	6.34212	6.25383	5.7462	6.26149	5.68358	5.69709	5.0814	5.64545	5.01064
NM_030930	A_23_P98167	7.48324	7.89915	7.97109	7.71378	6.85646	7.18841	7.39203	6.98472	6.19848	6.47543	6.83626	6.25958
NM_015458	A_23_P71389	8.02519	7.86404	8.53346	8.01367	7.32317	7.21082	8.21203	7.47873	6.71538	6.48616	7.32975	6.51471
AK023936	A_23_P161292	6.78784	6.40523	6.6958	6.28786	6.16542	5.70378	6.08904	5.67675	5.6058	4.99721	5.60212	4.94876
AK094938	A_24_P359091	6.75926	6.35437	6.72982	6.31536	6.1591	5.69373	6.2653	5.69373	5.73657	5.01728	5.59842	5.03695
NM_006425	A_24_P377328	8.25764	7.69803	8.87038	7.93128	7.53956	7.01392	8.24617	7.23921	6.97261	6.19441	7.66341	6.44095
NM_012330	A_23_P388851	7.34343	7.33498	7.72709	7.36138	6.6896	6.70564	7.08757	6.66696	6.07304	5.95584	6.42487	5.82895
AX772926	A_23_P162861	6.88244	6.34036	6.85013	6.3613	6.23048	5.65948	6.1181	5.71373	5.73334	5.07517	5.68017	4.97673
NM_020643	A_23_P13486	6.76619	6.40026	6.74876	6.37843	6.16542	5.72031	6.16331	5.71373	5.66643	5.03044	5.72685	5.01728
NM_001010940	A_32_P85732	6.91968	6.40026	6.94119	6.34036	6.32794	5.71703	6.22258	5.743	5.78074	5.07517	5.74939	5.03695
NM_144676	A_23_P26570	6.92264	6.37502	7.2145	6.35437	6.31897	5.7462	6.61874	5.76519	5.8522	5.05625	5.96358	4.96981
NM_022135	A_24_P257336	6.9187	6.35957	6.87316	6.34564	6.37161	5.75574	6.29527	5.69709	5.82305	5.07517	5.72031	5.01728
THC2524424	A_24_P305747	7.01121	6.48768	7.16549	6.4599	6.49375	5.83481	6.37502	5.81711	5.95584	5.15906	5.82305	5.1358
ENST00000369697	A_32_P58407	6.89568	6.68835	6.83518	6.55108	6.38351	5.94542	6.36475	5.98394	5.72685	5.32301	5.79606	5.26786
NM_033107	A_23_P168656	8.42771	8.33135	8.76966	8.51399	7.69485	7.61678	8.43988	7.88231	6.94986	6.83948	7.67879	7.08171
NM_024927	A_32_P172188	7.20192	7.23418	7.39018	7.18766	6.64898	6.58064	6.73697	6.51767	5.97635	5.84354	6.15273	5.76519
NM_006371	A_24_P140171	9.10809	8.75794	9.71938	8.84894	8.37862	8.04719	8.84333	8.00537	7.745	7.21229	8.45553	7.37963
NM_002894	A_23_P252371	7.58376	7.31788	8.69316	7.81763	6.97915	6.57368	8.14061	7.18311	6.37161	5.79909	7.47704	6.38012
NM_145201	A_23_P43238	8.54714	8.82011	8.58709	8.44699	7.54115	7.92407	7.87284	7.74023	6.89972	7.21524	7.30047	6.93731
AK022724	A_24_P76489	6.76734	6.30992	6.64898	6.30992	6.16331	5.69373	6.21461	5.67332	5.64897	5.05625	5.65948	4.96284
NM_173529	A_23_P300797	6.95177	6.62936	6.84375	6.51619	6.27476	6.06611	6.36475	5.90536	5.82008	5.31321	5.68698	5.22036
NM_057089	A_23_P157404	8.26694	8.28551	8.64435	8.35019	7.22475	7.40974	8.01731	7.70841	6.66441	6.65286	7.36328	6.86171
NM_078469	A_24_P1255	6.93342	6.64379	7.46107	6.75577	6.50279	6.01372	6.8533	6.12468	5.8861	5.28827	6.2106	5.45532
NM_004489	A_23_P218405	8.96559	9.04558	9.21363	8.88045	8.12917	8.36404	8.60758	8.13065	7.5369	7.55276	8.17019	7.4725
U13877	A_24_P299507	6.71174	6.35784	6.77765	6.39359	6.17587	5.72359	6.28227	5.7301	5.64897	5.05625	5.65948	5.01064
BC021741	A_32_P864116	6.78333	6.34388	6.61607	6.43294	6.16961	5.66643	6.14847	5.65599	5.77144	4.99043	5.68698	5.03695
NM_205854	A_24_P367079	6.89061	6.38856	6.71174	6.32615	6.25383	5.62402	6.19644	5.70711	5.76205	5.03044	5.71373	4.97673
NM_015339	A_23_P254179	10.1088	10.0025	10.5147	10.1033	9.08114	9.26312	9.93402	9.36435	8.46464	8.3957	9.31037	8.54966
THC2692453	A_32_P124978	6.82437	6.43455	6.69208	6.40688	6.37502	5.71703	6.14204	5.7301	5.85507	5.05625	5.70044	5.04986
NM_012342	A_23_P52207	9.17906	8.75511	9.70051	8.8944	8.42486	8.06212	8.89755	8.01235	7.86327	7.47307	8.17245	7.25771
THC2529957	A_24_P548624	7.11314	6.44889	6.89568	6.45205	6.54535	5.86363	6.30992	5.78074	5.99894	5.15329	5.81711	5.0876
NM_014709	A_24_P410809	7.41337	6.64249	7.25841	6.79347	6.81014	6.04501	7.03262	6.19644	6.25383	5.273	6.0845	5.42053
NM_213633	A_23_P5103	7.07665	6.52796	7.02108	6.62804	6.41673	5.82008	6.53088	5.8944	5.9108	5.14749	6.06146	5.19296
NM_018584	A_23_P11800	7.65492	7.18766	8.04751	7.62803	6.96224	6.4677	7.39018	6.83195	6.51026	5.68358	6.73459	6.12905
NM_003227	A_23_P122896	7.29029	6.98841	7.37463	6.86485	6.54679	6.40688	6.77651	6.2519	6.05444	5.62402	6.2804	5.53339
NM_138423	A_23_P140469	7.15305	6.81344	7.57866	6.9187	6.63988	6.14419	7.01121	6.23832	6.18002	5.44674	6.51026	5.54518
A_23_P33773	A_23_P33773	6.81235	6.38351	6.79234	6.4677	6.16542	5.7301	6.16121	5.72359	5.70711	5.09987	5.7462	5.04343
BC104430	A_24_P79855	6.80904	6.42649	6.78106	6.4151	6.24998	5.80513	6.25958	5.8522	5.65948	5.07517	5.78074	5.07517
NM_002102	A_23_P41304	6.77992	6.32794	6.69084	6.38519	6.13988	5.72359	6.30445	5.78996	5.69036	5.02388	5.74939	5.0814
AK097032	A_24_P196469	6.82655	6.40357	6.71901	6.40192	6.21661	5.70044	6.16121	5.78996	5.70711	5.03695	5.76832	5.03695
NM_175895	A_32_P886589	6.84055	6.4599	6.8533	6.45047	6.40357	5.78074	6.28972	5.79606	5.69036	5.09987	5.64545	5.0814
NM_001093	A_23_P87791	6.88551	6.42325	6.75577	6.38012	6.16961	5.73979	6.22851	5.69373	5.66988	5.04986	5.7869	5.02388
NM_002103	A_23_P208698	8.37839	8.52457	8.7483	8.52357	7.688	7.8625	8.4288	7.97384	6.92952	7.0579	7.5475	7.05012
XR_015785	A_24_P75979	7.23273	6.71538	7.20192	6.67203	6.61204	6.07304	6.68211	5.99645	6.05678	5.33754	6.15486	5.2575
NM_032808	A_24_P112941	6.6958	6.42649	6.63857	6.39859	6.1717	5.74939	6.22851	5.743	5.63835	5.0689	5.56452	5.02388
NM_080678	A_23_P39561	7.33889	7.08506	7.76345	7.34472	6.49677	6.36475	7.11964	6.6174	6.04501	5.66988	6.68835	5.90808
NM_152586	A_24_P914155	6.70319	6.45834	6.76734	6.44095	6.21661	5.77455	6.19848	5.82008	5.65599	5.0626	5.71703	5.0814
ENST00000382838	A_24_P212624	6.81454	6.49375	6.6733	6.47543	6.2653	5.81413	6.16331	5.82305	5.66988	5.10595	5.82895	5.14166
NM_006827	A_24_P917833	8.85979	8.60685	9.13798	8.67094	8.43577	8.08795	8.59044	7.9831	7.53316	7.18992	7.97419	7.20489
NM_019100	A_23_P586	9.43252	9.69289	9.63574	9.51812	8.41627	8.84405	9.07303	8.82365	7.70075	8.0427	8.21447	7.86864
XM_001131588	A_24_P383704	6.95081	6.41836	6.65929	6.44572	6.26149	5.73979	6.23048	5.73979	5.77144	5.05625	5.69373	5.09375
NM_178229	A_23_P329335	6.8773	6.59304	6.80904	6.58755	6.35437	5.8861	6.35957	5.89715	5.82895	5.24175	5.81711	5.20401
NM_000194	A_23_P11372	8.06715	7.35628	9.09448	8.03398	7.42297	6.72743	8.47824	7.22984	6.77194	5.88053	7.95472	6.49979
AK054786	A_23_P61255	6.94216	6.38688	6.68336	6.39024	6.28786	5.73657	6.06843	5.81711	5.826	5.01728	5.66988	5.03044
NM_005486	A_23_P118493	8.63799	8.45956	9.48888	9.17337	8.09895	7.97968	8.83142	8.38252	7.08924	6.90675	8.28627	7.62168
BX449754	A_32_P84526	6.77194	6.4677	6.68461	6.41673	6.27099	5.84932	6.2672	5.74939	5.66643	5.1358	5.743	5.02388
A_32_P193771	A_32_P193771	7.18007	7.13887	7.2233	6.66058	6.54965	6.45205	6.6053	6.03309	6.07074	5.63835	6.06146	5.27811
NM_016179	A_23_P105873	6.84482	6.49979	6.74759	6.48311	6.25575	5.84064	6.24222	5.79909	5.743	5.1358	5.70378	5.12396
NM_016154	A_23_P16116	7.22402	7.00851	7.2485	6.83948	6.63726	6.30445	6.6107	6.20658	6.22851	5.66988	6.06379	5.48894
BC024231	A_23_P336218	6.90975	6.42972	7.03527	6.58755	6.41673	5.76832	6.58893	5.89715	5.75257	5.09375	6.11147	5.20949
NM_002732	A_23_P71926	6.74993	6.45205	6.55108	6.33505	6.19441	5.77144	6.23637	5.70044	5.70711	5.0689	5.63121	5.02388
NM_022451	A_23_P202496	9.51915	9.08953	10.2844	9.69499	8.83768	8.48032	9.66542	9.00135	8.1496	7.71155	9.0652	8.16394
NM_017861	A_24_P46171	7.93559	8.00403	8.29305	8.03496	7.21008	7.33433	7.79729	7.2724	6.40026	6.49527	7.21744	6.48768
NM_024045	A_24_P512054	6.73934	6.36647	6.7511	6.43935	6.16331	5.74939	6.27099	5.7462	5.77144	5.0626	5.69036	5.07517
THC2643084	A_32_P54628	6.7546	6.32257	6.88959	6.45677	6.19236	5.7301	6.24417	5.77765	5.71373	5.04986	5.67332	5.04343
NM_171998	A_24_P408603	6.7546	6.3613	6.69332	6.36475	6.16542	5.68358	6.28227	5.73979	5.66988	5.02388	5.70044	4.96981
XR_016765	A_24_P383660	7.43603	6.6995	8.23642	7.52186	6.80128	6.06379	7.49053	6.6958	6.22059	5.42053	7.12044	5.9428
A_32_P145490	A_32_P145490	6.74641	6.37843	6.62407	6.41673	6.32972	5.72031	6.04737	5.75574	5.7462	5.0689	5.71373	4.99043
A_24_P942870	A_24_P942870	6.78446	6.35957	6.63332	6.35611	6.28227	5.71373	6.12687	5.77455	5.61313	5.03695	5.52943	5.0626
NM_006563	A_23_P383377	6.81344	6.37843	6.68586	6.4151	6.29895	5.76832	6.2106	5.79606	5.81413	5.05625	5.67332	5.10595
NM_152779	A_23_P317839	6.75344	6.34914	6.65673	6.42325	6.23441	5.66988	6.18415	5.68017	5.52545	4.98361	5.73334	4.99721
NM_006733	A_24_P419132	6.84482	6.45362	7.38709	6.84588	6.3081	5.72359	6.73221	6.17794	5.76519	5.11199	6.19032	5.43372
NM_001792	A_23_P38732	6.92854	6.56808	7.01571	6.72743	6.31897	5.90536	6.6107	5.99396	5.79301	5.19296	5.84354	5.3033
NM_172056	A_23_P377882	6.73934	6.38688	6.78784	6.40192	6.11147	5.72031	6.15698	5.71043	5.67332	5.02388	5.7589	5.0626
AI933337	A_24_P459299	7.18235	6.97541	7.41216	7.21377	6.68085	6.36647	6.87523	6.51175	6.03787	5.53339	6.30262	5.80513
NM_033407	A_32_P230547	7.47079	7.34407	8.88045	8.61541	7.02465	6.92363	8.19754	7.75833	6.40523	6.18002	7.52456	7.0076
NM_017908	A_24_P349676	6.94794	6.61607	6.97915	6.76849	6.33328	5.97635	6.57088	6.07304	5.84932	5.31812	5.98141	5.35186
H12329	A_32_P128368	6.63857	6.36819	6.81124	6.43455	6.16542	5.79301	6.32615	5.70044	5.66988	5.03695	5.82305	5.0626
AI401434	A_24_P944113	6.87626	6.37502	6.77422	6.46925	6.32972	5.68017	6.2691	5.69373	5.69036	5.03044	5.65948	5.0814
NM_014726	A_24_P159515	6.92264	6.4552	6.84801	6.32077	6.24611	5.82008	6.19644	5.72031	5.63835	5.09375	5.65249	5.07517
NM_024637	A_23_P31240	6.87109	6.41836	6.75577	6.32794	6.2634	5.73979	6.19032	5.70044	5.83773	5.0689	5.51745	4.96981
NM_145904	A_23_P42331	8.16252	8.20522	9.66154	9.4273	7.58274	7.63046	9.09212	8.7678	6.78333	6.7511	8.4429	7.96276
NM_006033	A_24_P125469	6.92952	6.42325	6.91473	6.39859	6.31897	5.73334	6.32436	5.78074	5.72359	5.05625	5.89715	5.1358
THC2632039	A_23_P259561	6.77651	6.32615	6.77308	6.2804	6.2519	5.76832	6.286	5.71043	5.71043	5.02388	5.59842	4.98361
NM_005826	A_23_P45726	7.9047	7.10003	9.6172	8.52912	7.14362	6.41346	9.04664	7.82124	6.60394	5.71703	8.38594	7.0076
NM_173563	A_23_P317760	6.73102	6.31536	6.75227	6.38012	6.19644	5.69373	6.25575	5.63835	5.66988	5.04343	5.72031	5.03044
THC2663978	A_32_P36778	6.81564	6.40688	6.75809	6.38012	6.25958	5.7462	6.23245	5.69373	5.743	5.04986	5.71703	5.03044
NM_145307	A_23_P52410	7.12044	6.83195	8.3464	7.88533	6.54391	6.00881	7.78987	7.15696	5.76519	5.39363	7.08423	6.41673
AW579481	A_32_P201020	6.89264	6.40853	6.7093	6.36303	6.21261	5.80814	6.22258	5.72359	5.73979	5.10595	5.69709	5.0626
BU685299	A_32_P135450	7.05962	6.55108	7.01212	6.49072	6.25383	5.79909	6.55393	5.87774	5.86079	5.1299	5.88053	5.1299
NM_001032389	A_32_P107667	6.87316	6.50578	6.83087	6.47389	6.31536	5.84932	6.30992	5.80513	5.78383	5.14749	5.80513	5.12396
NM_020344	A_23_P112173	6.80351	6.34388	6.80793	6.3081	6.12468	5.77144	6.03787	5.71043	5.69036	5.04986	5.55296	4.99043
NM_000037	A_24_P162483	6.88141	6.36819	6.67708	6.31173	6.15486	5.743	6.20456	5.65599	5.79301	5.0689	5.56068	5.01064
NM_152896	A_24_P303815	7.07157	6.72623	7.77737	7.66809	6.48004	6.10032	7.20266	6.94505	5.83188	5.31812	6.60259	6.24998
BM692484	A_24_P466590	6.92952	6.40192	6.7546	6.3699	6.44731	5.72685	6.16752	5.66643	5.80814	5.0814	5.65948	5.03695
NM_173513	A_32_P377032	6.92363	6.51026	6.91968	6.57368	6.4151	5.81413	6.28227	5.88053	5.83773	5.10595	5.87493	5.1358
A_24_P323298	A_24_P323298	6.81235	6.47389	6.71417	6.3699	6.32436	5.79606	6.2653	5.65948	5.84644	5.10595	5.70711	4.97673
NM_001012410	A_23_P29723	6.95464	6.50877	7.14677	6.80683	6.53379	5.83481	6.64509	6.11147	5.94017	5.09375	6.09807	5.35659
NM_006254	A_23_P144054	7.14362	7.08423	8.06652	7.91279	6.65415	6.4552	7.42476	7.23273	6.00141	5.84932	6.86901	6.4599
A_24_P930148	A_24_P930148	6.76157	6.47543	6.77308	6.38012	6.19032	5.7462	6.2186	5.743	5.62762	5.09375	5.52545	5.01728
NM_015944	A_23_P49351	7.2937	7.04316	8.34569	8.04366	6.76504	6.54679	7.7463	7.32909	6.04501	5.70044	7.10988	6.55536
NM_000051	A_23_P374812	6.83626	6.43133	6.78446	6.36303	6.19236	5.71043	6.11589	5.71043	5.68698	5.09987	5.57595	5.01064
NM_005347	A_24_P18190	7.7424	7.22984	9.75967	9.00332	7.24351	6.62407	9.16712	8.23827	6.65157	5.8861	8.48591	7.43367
A_32_P99804	A_32_P99804	6.76619	6.57368	6.89264	6.55393	6.28786	5.84064	6.36819	5.8693	5.74939	5.09375	5.84932	5.15906
NM_004273	A_24_P269779	6.68336	6.45677	7.15383	6.83195	6.19441	5.72359	6.65929	6.10479	5.7301	5.09375	6.16542	5.57595
NM_144984	A_23_P304509	6.83841	6.33328	6.58203	6.32615	6.07764	5.72031	6.19848	5.6204	5.743	5.00395	5.58725	4.99721
NM_020162	A_23_P130141	6.7546	6.43615	7.1869	6.85751	6.19644	5.82008	6.66313	6.13988	5.62402	5.0876	6.02587	5.45532
NM_152468	A_24_P400573	6.71052	6.37161	6.67708	6.35611	6.12905	5.70044	6.12905	5.6058	5.53733	4.99043	5.56834	5.01064
THC2661432	A_32_P129018	6.82329	6.38688	6.76273	6.31716	6.30262	5.69709	6.13773	5.70711	5.73657	5.0689	5.56834	4.97673
XR_018462	A_24_P281374	9.46738	9.56036	10.7177	10.157	8.62407	8.85367	10.3232	9.61006	7.93344	8.11253	9.49657	8.61686
NM_020547	A_24_P115990	6.79794	6.39526	6.7093	6.46459	6.20658	5.75574	6.1591	5.75574	5.71373	5.09987	5.7462	5.03044
NM_020427	A_24_P269527	6.78446	6.40853	6.81454	6.32436	6.1591	5.78383	6.14419	5.69373	5.73334	5.0814	5.6204	5.01728
NM_145702	A_32_P200787	6.66313	6.41673	6.87833	6.38856	6.2634	5.78996	6.28786	5.77144	5.71373	5.07517	5.54126	5.0626
NM_000669	A_23_P81158	6.81235	6.28972	6.7511	6.33859	6.18621	5.69373	6.16121	5.64545	5.68698	5.0626	5.69709	5.01728
THC2693401	A_32_P10383	6.78333	6.35784	6.7334	6.3613	6.10256	5.71703	6.30628	5.7301	5.66296	5.04986	5.59471	5.03044
NM_031918	A_24_P173294	7.07242	6.89264	7.26403	7.00488	6.41673	6.19032	6.68586	6.31897	5.76519	5.49306	6.08222	5.6058
NM_032681	A_23_P150483	6.78106	6.37502	6.73815	6.32257	6.1717	5.71373	6.25958	5.7301	5.68698	5.02388	5.68698	5.03695
NM_001875	A_23_P5300	9.74455	9.24271	NA	10.0306	9.10919	8.67009	10.4128	9.30392	8.35702	7.87626	9.80725	8.54325
AK096129	A_24_P247872	6.66823	6.31536	6.76504	6.3315	6.24222	5.67675	6.20859	5.66643	5.72685	5.01064	5.81114	5.03044
THC2654448	A_24_P533001	6.66696	6.34739	6.70441	6.32436	6.11147	5.64545	6.17794	5.66296	5.73979	5.04986	5.66988	5.01064
A_24_P502724	A_24_P502724	6.78784	6.41999	6.7901	6.37673	6.29895	5.71373	6.29342	5.7301	5.77455	5.04343	5.7462	5.01728
NM_015172	A_24_P247699	7.4742	6.8222	8.11013	7.1317	6.93537	6.43615	7.48997	6.45047	6.19032	5.45959	6.98101	5.69373
NM_022361	A_23_P358597	8.27436	7.96797	8.64488	8.0507	7.48268	7.34601	8.33207	7.57968	6.81235	6.58755	7.38088	6.65544
NM_022093	A_32_P480177	6.71538	6.47543	6.68211	6.35437	6.16121	5.76205	6.16542	5.70044	5.83188	5.0814	5.67332	4.98361
AK092432	A_32_P79492	6.93925	6.58341	6.86693	6.59715	6.40192	5.92959	6.45677	5.8999	5.82008	5.23644	5.86363	5.19296
NM_004453	A_23_P61447	8.10892	8.52178	8.54384	8.48982	7.27863	7.86978	7.96693	7.82644	6.84268	7.21818	7.32844	7.0579
NM_001008274	A_32_P429687	6.79794	6.39024	6.73221	6.29711	6.22456	5.72359	6.28227	5.66988	5.64897	5.01728	5.67332	5.00395
NM_004333	A_23_P42935	6.97448	6.84482	7.28688	6.96602	6.54965	6.30445	6.82437	6.40192	5.81114	5.49717	6.2691	5.7301
NM_014716	A_23_P107336	6.76619	6.39359	6.73459	6.39359	6.16961	5.71373	6.24028	5.71373	5.69373	5.01728	5.70711	4.96284
THC2747684	A_32_P185393	6.79794	6.33683	6.6695	6.30445	6.25958	5.71043	6.15698	5.71703	5.59842	4.97673	5.50126	5.01728
AY227436	A_23_P113952	6.82111	6.38012	6.64639	6.31355	6.22851	5.66296	6.28786	5.64191	5.76205	5.0689	5.54126	4.93447
NM_021244	A_23_P133691	6.88653	6.4892	6.92952	6.47851	6.23441	5.82305	6.25575	5.83481	5.79909	5.14749	5.79909	5.12396
NM_000791	A_24_P942328	8.1277	7.98752	8.97487	8.13886	7.46737	7.29302	8.477	7.46566	6.59167	6.48004	7.8018	6.66696
NM_001033660	A_23_P414352	6.74406	6.38856	6.77079	6.33859	6.17794	5.69709	6.24222	5.73979	5.63835	5.04343	5.68698	4.97673
AA594975	A_24_P773141	6.80683	6.35263	6.76157	6.33859	6.11147	5.72031	6.08904	5.7301	5.6204	5.04986	5.59471	5.01728
NM_016112	A_23_P12554	6.81124	6.36303	6.77422	6.28972	6.24417	5.6204	6.18621	5.71703	5.7462	5.02388	5.74939	5.01728
NM_020124	A_23_P310372	6.77651	6.37332	6.80128	6.3081	6.15486	5.73657	6.24222	5.70378	5.63835	5.04986	5.71703	5.02388
A_24_P764595	A_24_P764595	8.44376	8.3832	8.67727	8.14439	7.40489	7.53048	8.04879	7.42118	6.78106	6.73934	7.5251	6.62936
BC062324	A_24_P418044	8.58167	8.38	9.51126	8.85466	7.71735	7.69166	8.88489	8.12029	7.09423	6.91075	8.01895	7.09091
NM_001039577	A_24_P376339	7.98684	8.23138	9.2898	8.81448	7.29302	7.54961	8.50896	7.92154	6.84162	6.89467	7.8411	7.17012
ENST00000258772	A_24_P935622	6.88141	6.59578	6.95368	6.54965	6.27288	5.92959	6.32257	5.87493	5.77765	5.23111	5.66988	5.18739
NR_001444	A_24_P66270	7.36834	7.42595	7.59035	7.38212	6.77651	6.86901	6.8638	6.38519	6.07993	5.93489	6.51619	5.89715
AK091900	A_24_P463929	6.9187	6.46459	6.69208	6.36819	6.30445	5.72359	6.16961	5.69036	5.82008	5.01728	5.76205	4.95583
NM_000774	A_23_P89981	6.73578	6.35437	6.74641	6.23048	6.20456	5.67675	6.05444	5.59099	5.54908	5.04343	5.54518	4.99721
NM_006589	A_23_P103690	7.41216	7.19218	7.45588	7.10824	6.61204	6.57228	6.88857	6.51026	6.14419	5.88888	6.24222	5.71043
THC2667632	A_32_P149158	6.85013	6.44254	6.79234	6.44095	6.23441	5.77765	6.37502	5.743	5.87774	5.07517	5.86079	5.0626
NM_005526	A_23_P253841	10.0089	9.95523	10.2499	9.98077	9.11041	9.1936	9.88822	9.38991	8.50633	8.53385	9.20724	8.62766
NM_144690	A_23_P395464	6.77537	6.41673	6.70073	6.33328	6.1203	5.67675	6.25958	5.67675	5.67675	5.05625	5.69036	5.0626
NM_002182	A_23_P170857	7.20415	6.85961	7.26962	6.90174	6.47235	6.16961	6.78897	6.16542	6.09131	5.65249	6.14204	5.40268
THC2669470	A_24_P580429	6.69827	6.43775	6.6174	6.3699	6.07764	5.76205	6.27288	5.66643	5.69373	5.03044	5.54518	5.02388
A_32_P45727	A_32_P45727	6.73221	6.43615	6.75926	6.36475	6.26149	5.7301	6.31173	5.69036	5.70711	5.0626	5.61677	5.0626
NM_022140	A_24_P257579	7.21229	6.6107	7.21377	6.58617	6.51619	5.98645	6.59715	5.82008	6.01616	5.32301	6.04973	5.18178
NM_002586	A_23_P214658	6.88346	6.57925	6.88038	6.55536	6.20254	5.88332	6.31536	5.89715	5.78074	5.24702	5.86079	5.25227
NM_139215	A_23_P159305	9.26379	9.49905	9.60596	9.52281	8.50532	8.79906	9.22926	8.92705	7.73805	8.00437	8.55391	8.14061
NM_017419	A_23_P258433	6.67834	6.35784	6.75227	6.3081	6.19441	5.73334	6.2186	5.7301	5.66296	5.07517	5.60947	4.99721
NM_153020	A_23_P167812	6.78672	6.34914	6.77765	6.37673	6.14204	5.67332	6.21661	5.70711	5.67332	4.98361	5.54518	4.95583
NM_018534	A_23_P429555	6.83411	6.40192	6.64769	6.34739	6.21461	5.77455	6.13773	5.71043	5.64545	5.0626	5.78074	5.04343
A_23_P202100	A_23_P202100	7.0184	6.58755	6.80239	6.42325	6.34212	5.95324	6.22258	5.76519	5.75257	5.24702	5.81711	5.0876
NM_015085	A_23_P412214	7.00216	6.87833	7.19893	6.88038	6.61204	6.33505	6.59987	6.22059	6.00141	5.64897	6.05209	5.42495
A_23_P125844	A_23_P125844	6.82979	6.35263	6.81892	6.32436	6.29711	5.72685	6.1181	5.72031	5.78074	4.98361	5.66643	4.99043
THC2559181	A_24_P588235	6.87213	6.3699	6.82979	6.43455	6.18208	5.73979	6.29527	5.743	5.85507	5.0814	5.55683	5.03044
A_24_P545587	A_24_P545587	6.97167	6.42487	6.69332	6.39526	6.38856	5.79301	6.2186	5.71703	6.06379	5.09375	5.71043	5.02388
NM_005803	A_23_P214603	10.0587	10.1012	10.1542	9.83038	9.05474	9.30919	9.56774	9.09863	8.52655	8.6505	8.93735	8.35114
NM_002795	A_23_P100576	NA	10.6412	NA	10.6296	9.86032	9.85135	10.5501	9.92172	9.21682	9.08738	9.88134	9.17202
NM_020451	A_23_P370625	7.25488	7.03086	7.21377	6.90675	6.55393	6.35611	6.68211	6.19441	6.07304	5.61313	6.09807	5.50533
NM_001634	A_23_P214121	9.47417	9.00994	10.2198	9.79929	8.64717	8.32191	9.61166	9.05193	8.01467	7.55066	9.00405	8.25868
NM_024795	A_23_P114008	6.79571	6.40192	6.68085	6.38182	6.35957	5.72685	6.16121	5.71043	5.65599	5.04343	5.65599	5.05625
NM_144643	A_24_P137563	7.21229	6.82111	7.41698	7.00851	6.59304	6.12905	6.81124	6.29342	5.99894	5.51745	6.36647	5.56068
A_24_P655735	A_24_P655735	6.96319	6.4892	6.77537	6.53233	6.32615	5.81413	6.34914	5.82008	5.79301	5.18178	5.69709	5.12396
NM_147192	A_23_P500542	6.76619	6.4151	6.70686	6.47235	6.24611	5.68358	6.18208	5.79606	5.743	5.03695	5.743	5.0814
AK056135	A_24_P901856	7.98276	7.67322	8.76655	8.26514	7.50219	7.15929	8.06149	7.54645	6.61874	6.28786	7.22694	6.58893
NM_100264	A_23_P201996	9.508	8.98432	9.77309	9.11658	8.47804	8.13094	9.17616	8.3816	7.88608	7.39203	8.59267	7.59085
ENST00000382129	A_24_P205195	6.77651	6.36819	6.83087	6.32436	6.23048	5.69709	6.11589	5.70044	5.69709	5.03695	5.63479	5.0626
NM_007139	A_23_P501080	7.21598	6.70319	7.46908	6.90776	6.80351	6.19236	7.04054	6.26149	6.2691	5.49306	6.45047	5.52943
THC2698147	A_24_P511187	6.6896	6.41017	6.67582	6.37332	6.16121	5.72359	6.09131	5.73334	5.68358	5.02388	5.56068	5.03695
THC2631475	A_24_P315754	7.09506	6.95081	7.09008	6.90375	6.4151	6.22456	6.64639	6.14419	6.05209	5.68698	6.09131	5.46806
NM_020639	A_24_P125871	7.51043	7.4061	8.09285	7.76047	6.75926	6.71052	7.49554	7.09008	6.21261	6.02345	6.96224	6.30992
NM_012262	A_23_P200109	8.28274	8.33519	8.81255	8.50532	7.68983	7.75191	8.03819	7.71691	7.02108	7.00397	7.29641	6.91274
NM_078625	A_23_P214935	6.82329	6.41346	6.78672	6.39024	6.2519	5.72031	6.16121	5.78996	5.77144	5.04986	5.58725	5.04343
NM_013300	A_23_P65000	7.00941	6.66441	7.37337	6.8977	6.27288	5.95584	6.85013	6.16961	5.83773	5.273	6.34739	5.54126
NM_015440	A_23_P214907	7.75319	7.44483	7.90581	7.45703	7.0193	6.83733	7.25912	6.74524	6.36303	6.10925	6.58893	6.00389
A_24_P920148	A_24_P920148	6.74641	6.40853	6.67708	6.44413	6.11368	5.68017	6.02587	5.78074	5.70711	5.0626	5.61677	5.03044
THC2525827	A_23_P206526	6.9575	6.6796	7.34472	6.81454	6.37502	5.95584	6.68336	6.1591	5.88332	5.23644	6.01127	5.3799
XM_001126712	A_24_P751247	6.73934	6.42325	6.77765	6.42325	6.04263	5.67332	6.19644	5.81711	5.66643	5.07517	5.66643	5.11199
NM_005401	A_23_P149111	7.10579	6.93925	7.28619	6.94505	6.43294	6.27099	6.68835	6.27852	6.01859	5.54126	6.21661	5.49717
NM_001010931	A_23_P93787	6.7417	6.39359	6.60259	6.43133	6.10925	5.74939	6.14419	5.73657	5.68698	5.05625	5.54518	4.99043
NM_024103	A_23_P208450	7.70796	7.65112	7.76769	7.4495	7.20117	7.14677	7.16007	6.75577	6.34388	6.21461	6.62407	6.02102
NM_080588	A_23_P201778	6.7334	6.37502	6.73697	6.39526	6.13123	5.7301	6.20859	5.66296	5.68358	5.09987	5.63479	5.00395
NM_018646	A_23_P71170	6.96035	6.45047	6.79906	6.32794	6.28227	5.73657	6.24417	5.72685	5.68698	5.07517	5.66643	5.04986
NM_006451	A_23_P207811	8.44763	8.05738	10.4526	9.82027	8.08979	7.6695	9.51665	8.93774	7.24137	6.77194	9.19238	8.32215
NM_152393	A_24_P148706	6.8638	6.48311	6.76273	6.42487	6.20254	5.85507	6.24028	5.82895	5.6204	5.12396	5.6204	5.03695
THC2652307	A_32_P43855	6.84055	6.57508	7.00851	6.68211	6.28972	5.87774	6.48768	6.02102	5.7589	5.16479	6.02828	5.2933
NM_181578	A_23_P95302	9.66491	9.39391	10.17	9.59628	9.05334	8.88876	9.73548	9.09156	8.35161	8.12622	8.88447	8.12267
AJ420454	A_24_P743806	6.94505	6.7178	7.09838	6.78333	6.38856	6.04737	6.51026	6.07764	5.81413	5.2575	5.9108	5.36129
NM_138995	A_23_P417853	6.73934	6.38012	6.75809	6.27852	6.20658	5.76205	6.1717	5.7589	5.61677	5.0626	5.73334	5.03044
A_24_P935163	A_24_P935163	6.78106	6.36819	6.71417	6.38182	6.08677	5.73979	6.1203	5.66988	5.70378	5.01064	5.6204	5.00395
NM_002838	A_23_P125451	6.81674	6.43133	6.67077	6.4151	6.12905	5.76832	6.2106	5.71703	5.80212	5.07517	5.63835	5.03695
XM_497783	A_32_P190036	6.95368	6.54391	7.08423	6.70564	6.39693	5.84354	6.34914	6.06379	5.66643	5.21494	5.93754	5.273
NM_006505	A_23_P141894	7.62608	7.33759	7.55329	7.4793	6.99302	6.69827	6.94216	6.73221	6.46147	5.93489	6.40192	5.95324
A_24_P297302	A_24_P297302	7.14756	6.6695	7.46908	6.95559	6.57786	5.99396	6.87316	6.2519	5.99894	5.2575	6.32972	5.45959
NM_018843	A_23_P432626	7.26753	6.62141	7.5989	6.95081	6.59715	6.02102	7.06133	6.22654	6.11147	5.33272	6.37161	5.47227
BC015979	A_24_P393502	6.72143	6.45205	6.71901	6.35611	6.17587	5.70378	6.16331	5.73657	5.63121	5.04343	5.60212	5.05625
THC2611140	A_24_P920388	7.22037	6.6896	7.19369	6.70073	6.47543	5.9135	6.94216	6.20456	5.81413	5.23111	6.10032	5.34711
A_24_P565390	A_24_P565390	6.75227	6.34564	6.71901	6.35957	6.07764	5.65599	6.09357	5.66296	5.70044	5.03695	5.63479	5.03695
NM_001024847	A_23_P211957	9.57185	9.29146	10.1112	9.46016	9.00859	8.74289	9.51104	8.76483	8.15594	7.79647	8.85037	7.94839
NM_005993	A_24_P169258	7.07581	6.76157	6.88244	6.64898	6.39526	6.08677	6.36303	5.97381	5.8944	5.34711	5.76519	5.30827
THC2642866	A_32_P177843	6.89163	6.40688	6.84162	6.45205	6.20456	5.75574	6.34212	5.7589	5.76832	5.10595	5.82895	5.11199
NM_013960	A_23_P360777	6.91572	6.40357	6.9256	6.44572	6.30079	5.78996	6.32794	5.80814	5.76205	5.09987	5.69709	5.0814
A_24_P818378	A_24_P818378	6.69332	6.38856	6.76388	6.36819	6.22456	5.71043	6.27852	5.71373	5.65249	5.04986	5.743	4.98361
NM_005096	A_23_P137073	6.89669	6.4892	7.04665	6.78333	6.27288	5.91889	6.58064	6.19032	5.81711	5.26269	6.01372	5.48064
NM_015424	A_24_P335202	6.83733	6.3699	6.73459	6.34036	6.16961	5.68358	6.14633	5.71043	5.60947	5.0876	5.65599	4.98361
THC2634588	A_32_P233379	6.84375	6.33683	6.64898	6.24417	6.12687	5.71373	6.16331	5.66988	5.68358	5.02388	5.65249	4.96284
AK058115	A_24_P462777	6.76504	6.46925	6.65157	6.29895	6.29711	5.64897	6.08222	5.71043	5.5835	5.0689	5.73657	5.01064
NR_000034	A_23_P119789	7.0193	6.73578	8.01698	7.85748	6.34388	6.14847	7.54274	7.1285	6.00881	5.53733	6.88449	6.33505
NM_080836	A_23_P342600	6.82437	6.4552	6.84801	6.46925	6.1717	5.81114	6.18621	5.80814	5.73334	5.09987	5.56834	5.12396
AK055730	A_23_P306326	6.80793	6.4599	6.85961	6.42325	6.29527	5.7869	6.22456	5.73334	5.76519	5.11799	5.72031	5.0626
NM_182983	A_23_P101806	6.78333	6.50279	6.56667	6.3613	6.25383	5.84064	6.23048	5.75257	5.72031	5.11199	5.71373	5.03044
NM_001008390	A_23_P155276	7.44483	7.15696	8.8301	8.49229	6.76619	6.50578	8.33423	7.78697	6.12905	5.72031	7.65634	7.05099
A_24_P937931	A_24_P937931	6.9921	6.44572	6.94794	6.58341	6.31355	5.70378	6.44731	5.93225	5.86079	5.07517	5.87774	5.15906
NM_004994	A_23_P40174	6.83087	6.31355	6.76273	6.40192	6.04263	5.64897	6.32077	5.80814	5.71373	4.96981	5.7589	5.05625
A_32_P141849	A_32_P141849	6.70564	6.33859	6.73578	6.28786	6.28413	5.743	6.15698	5.68358	5.66643	5.02388	5.6204	5.03044
BE614051	A_32_P209909	6.99668	6.51767	6.97635	6.64379	6.48004	5.84354	6.29895	5.90536	5.81711	5.1299	5.78383	5.20401
NM_025236	A_24_P314931	6.90475	6.42811	6.79794	6.46147	6.43615	5.82008	6.20456	5.76832	5.73979	5.10595	5.83773	5.04986
NM_015629	A_23_P142018	8.93274	9.05963	9.87076	9.63378	8.33327	8.50147	9.2534	8.95092	7.46164	7.63579	8.62963	8.14439
NM_022640	A_23_P207174	6.85646	6.40192	6.79571	6.36647	6.3613	5.73334	6.22456	5.7589	5.64897	5.11199	5.60947	5.01728
NM_017980	A_23_P142796	6.80793	6.56948	6.85435	6.54247	6.18621	5.8999	6.24611	5.88053	5.71703	5.17048	5.82008	5.1358
NM_005020	A_24_P206328	6.80572	6.52503	6.83733	6.36819	6.32077	5.77144	5.97889	5.73334	5.88332	5.0876	5.69709	4.99721
NM_178508	A_23_P81993	7.58325	7.39388	8.38686	8.30771	6.90575	6.73459	7.86787	7.62608	6.20456	5.98896	7.40245	6.95273
NM_001501	A_23_P40272	6.90375	6.45205	6.80461	6.54247	6.14633	5.83773	6.42162	5.89164	5.73979	5.14166	5.82895	5.09987
NM_173531	A_24_P151325	7.87474	7.8736	9.67111	9.59907	7.35436	7.30921	9.0893	8.90055	6.608	6.52796	8.41383	8.10621
THC2638839	A_32_P71032	6.74052	6.41836	6.74524	6.4599	6.14419	5.79606	6.24804	5.64897	5.65599	5.0876	5.76832	5.09375
NM_138287	A_24_P941912	7.49554	7.22257	9.48646	8.39751	6.97261	6.62539	8.90856	7.69848	6.42325	5.9428	8.19146	6.87109
AI659667	A_32_P42354	6.7334	6.38012	6.7417	6.27852	6.28972	5.78996	6.15698	5.71373	5.86079	5.0876	5.72359	4.98361
NM_130830	A_24_P751327	6.75809	6.45677	6.52796	6.33505	6.19848	5.69709	6.18826	5.59842	5.73334	5.05625	5.56452	4.95583
AJ404330	A_23_P24215	6.75926	6.46614	6.99393	6.52356	6.13773	5.71703	6.46925	5.83481	5.72685	5.04343	5.95842	5.10595
A_24_P715029	A_24_P715029	6.7093	6.36303	6.6995	6.34914	6.23441	5.70711	6.12905	5.66988	5.68017	5.00395	5.64191	5.01064
THC2724349	A_32_P105171	6.7511	6.42487	6.67456	6.27664	6.28413	5.70378	6.14419	5.73979	5.62402	5.0876	5.56452	5.02388
NM_001076678	A_32_P109036	6.90475	6.41673	6.77651	6.49828	6.27852	5.80212	6.23441	5.79606	5.71373	5.05625	5.71043	5.0876
AF257098	A_24_P384674	6.75926	6.42972	6.64118	6.36475	6.2672	5.743	6.14847	5.7462	5.76519	5.07517	5.59099	4.99043
NM_004889	A_23_P215832	8.61722	8.10259	10.5185	9.73607	7.6587	7.16317	9.94942	9.03456	7.05099	6.46459	9.29395	8.23031
NM_178339	A_23_P341503	6.86066	6.42162	6.66185	6.34564	6.16121	5.7462	6.11147	5.66296	5.64191	5.0689	5.63121	4.97673
NM_053281	A_32_P464135	6.74052	6.40853	6.69703	6.286	6.25958	5.76832	6.13773	5.66296	5.66643	5.01728	5.49306	4.94876
NM_005157	A_24_P281101	6.76041	6.4708	6.74288	6.53524	6.13988	5.80814	6.28413	5.84932	5.77765	5.0814	5.71703	5.14749
A_24_P505981	A_24_P505981	7.06561	6.66185	8.09682	7.32185	6.55678	5.97889	7.48549	6.61338	5.87493	5.2832	6.88449	5.89164
NM_021824	A_23_P5415	8.1898	7.75705	10.3433	9.78937	7.38895	6.98749	9.79334	9.11768	6.8533	6.34212	9.07292	8.30697
BG207267	A_32_P70626	6.91175	6.48004	7.16395	6.74524	6.18002	5.86079	6.39192	6.05678	5.67332	5.04986	5.95064	5.38907
NM_017983	A_23_P141394	6.89871	6.49375	7.5979	7.15618	6.27099	5.826	6.95368	6.44889	5.81711	5.11199	6.44731	5.75574
NM_198440	A_23_P6362	6.97821	6.77537	7.25205	7.09423	6.41836	6.17794	6.75227	6.44889	5.87774	5.50939	6.07764	5.67332
THC2670504	A_32_P17743	6.88755	6.34388	6.76504	6.31897	6.1591	5.7301	6.18415	5.64191	5.86079	5.00395	5.63121	4.94876
NM_053281	A_23_P124232	6.95464	6.44731	6.6796	6.34388	6.18621	5.7589	6.17379	5.66643	5.74939	5.0814	5.59099	4.99043
NM_139321	A_24_P53600	6.83733	6.49072	7.40367	6.81674	6.22456	5.84932	6.90776	6.15273	5.7301	5.14749	6.24998	5.45532
NM_000484	A_24_P314159	8.88406	8.45212	9.88548	8.9779	8.13652	7.77821	9.28424	8.22229	7.42952	7.02019	8.59711	7.44191
DQ786194	A_32_P21222	6.79459	6.45362	6.93925	6.44095	6.09807	5.77765	6.27664	5.71703	5.68358	5.0626	5.76519	5.09987
XM_374004	A_32_P3572	6.71174	6.38856	6.92461	6.6107	6.1591	5.79909	6.3613	5.86363	5.7869	5.0814	5.81711	5.20401
NM_014802	A_23_P367628	7.09174	6.64509	9.21513	8.46421	6.44889	5.8861	8.7203	7.75705	5.88888	5.20401	8.24144	7.10988
G30702	A_23_P84475	6.63068	6.39693	6.70073	6.32436	6.21661	5.71703	6.2519	5.70378	5.56452	5.0814	5.61313	4.99721
THC2724906	A_32_P91743	6.89669	6.41017	6.65801	6.42811	6.20456	5.72031	6.16542	5.73657	5.71043	5.0814	5.69709	4.96981
NM_003394	A_23_P162322	7.10988	6.95081	7.20192	6.98101	6.33505	6.28972	6.63332	6.2672	5.88053	5.50126	5.95842	5.54908
NM_000849	A_24_P920534	6.8222	6.43455	6.82763	6.39359	6.29895	5.81413	6.25383	5.78074	5.73979	5.0689	5.83773	5.01064
NM_002037	A_23_P502142	7.99564	8.24905	8.6663	8.49923	7.23993	7.58477	8.06746	7.8071	6.63595	6.79347	7.42893	7.06817
NM_024050	A_23_P16671	8.77971	9.22955	9.24271	8.93827	8.19202	8.67625	8.66579	8.26822	7.39449	7.78489	8.00068	7.51589
NM_030754	A_23_P306203	6.7417	6.48311	6.74759	6.43294	6.09131	5.80212	6.21661	5.7589	5.64897	5.1358	5.71373	5.0876
AK092418	A_24_P256018	6.75344	6.46614	6.62007	6.33328	6.10479	5.71703	6.15486	5.70711	5.69373	4.98361	5.70378	4.99043
A_24_P936849	A_24_P936849	6.69332	6.39693	6.68711	6.29527	6.21261	5.63479	6.19236	5.63835	5.61313	5.04343	5.63479	4.94876
AB033099	A_23_P302750	6.81344	6.39693	6.57647	6.35611	6.1334	5.71043	6.28972	5.70044	5.68358	5.04986	5.64897	4.94876
NM_017736	A_24_P90878	7.05012	6.52209	7.02198	6.53959	6.22654	5.84932	6.48004	5.86363	5.7462	5.14166	5.98896	5.0814
NM_003028	A_24_P146575	7.06561	7.21377	7.1301	7.04839	6.38351	6.43133	6.59851	6.28413	5.86363	5.80513	6.15273	5.58725
ENST00000355343	A_23_P104865	6.79459	6.43775	6.60123	6.29711	6.16961	5.69036	6.10479	5.7301	5.77455	5.04986	5.68017	5.02388
A_24_P916559	A_24_P916559	6.72863	6.40357	6.76041	6.29157	6.17379	5.64191	6.02102	5.6204	5.58725	4.99043	5.6058	4.96981
BC095402	A_24_P13595	6.89972	6.40192	6.93731	6.4677	6.2634	5.68017	6.43935	5.7301	5.75574	5.0689	5.80212	5.10595
AK090474	A_24_P350514	6.77079	6.36819	6.72383	6.35611	6.29342	5.69036	6.2634	5.70711	5.65249	5.04986	5.62762	5.04986
AK024168	A_23_P431263	6.76734	6.41182	6.71174	6.31355	6.18415	5.70044	6.25767	5.72685	5.64191	5.03044	5.63835	5.00395
NM_001002901	A_23_P350574	7.62608	7.46965	7.6009	7.20489	6.83087	6.63726	7.30182	6.69827	6.18621	5.94803	6.54965	5.76519
NM_030569	A_23_P97841	6.81124	6.35957	6.74052	6.29895	6.07764	5.70378	6.1717	5.70044	5.68358	5.04343	5.67332	5.01728
NM_012330	A_24_P162482	6.81014	6.49979	6.90776	6.41017	6.31355	5.76519	6.2672	5.79301	5.67675	5.07517	5.7462	5.03695
AK001546	A_24_P918384	6.75344	6.43455	6.7901	6.37161	6.35784	5.75257	6.2106	5.68698	5.6204	5.07517	5.70044	4.98361
AL049980	A_23_P336728	6.83087	6.45834	6.90274	6.34388	6.1506	5.71043	6.40192	5.76205	5.72685	5.07517	5.89715	5.10595
NM_030578	A_24_P96171	7.71065	7.59186	7.87778	7.49109	6.88449	6.91672	7.1285	6.76504	6.52356	6.29157	6.70564	6.05209
NM_018964	A_23_P17695	7.21891	6.88959	7.20564	6.75926	6.50429	6.22059	6.63463	6.11147	5.99894	5.53733	6.03787	5.36129
ENST00000374390	A_23_P419277	6.92461	6.48768	7.02997	6.6995	6.17379	5.90808	6.56948	6.04025	5.72685	5.14749	6.05444	5.25227
NM_032871	A_24_P38951	7.51589	7.87284	7.88458	7.94272	6.84268	7.07496	7.09506	7.12689	6.33328	6.38856	6.62141	6.45205
NM_000113	A_24_P269687	8.8488	8.58597	9.48029	9.06138	7.98446	7.90175	8.97753	8.40335	7.64635	7.35244	8.36776	7.61481
NM_173623	A_24_P361408	6.74876	6.42162	6.62539	6.33328	6.11147	5.76519	6.19032	5.72685	5.69373	5.04343	5.52545	5.01064
Z21831	A_32_P215078	6.69208	6.42325	6.69456	6.39359	6.19236	5.77455	6.31173	5.68358	5.59471	5.0626	5.79909	5.0814
NM_002852	A_23_P121064	7.17242	6.54391	7.46049	6.8222	6.58479	5.95584	6.72863	6.01859	6.02587	5.24175	6.18002	5.29832
ENST00000372602	A_23_P96599	6.76849	6.33859	6.66568	6.35784	6.16961	5.72031	6.14847	5.71373	5.80212	5.04343	5.66296	4.94876
NM_032479	A_24_P371758	10.3269	10.0066	10.265	9.68937	9.58747	9.30747	9.62496	8.95286	8.63693	8.3535	8.77307	8.06022
NM_022789	A_23_P117437	6.73578	6.3613	6.72623	6.33683	6.21261	5.72031	6.1506	5.62402	5.69373	4.99043	5.69036	5.02388
THC2611636	A_24_P476913	6.73815	6.44572	6.74524	6.42811	6.32972	5.826	6.21461	5.72359	5.76205	5.09987	5.71373	5.01064
XM_001129750	A_24_P913609	6.77878	6.38688	6.78897	6.31355	6.16331	5.70044	6.16331	5.73334	5.68698	4.97673	5.63479	4.99043
NM_015622	A_24_P377489	10.348	9.97124	10.6343	10.0147	9.39947	9.09156	10.0192	9.30228	8.79936	8.51278	9.35245	8.49679
AA769452	A_32_P82671	7.02108	6.70196	6.92363	6.65286	6.42811	6.03787	6.35089	5.92959	5.87493	5.28827	5.8861	5.23644
NM_014703	A_24_P26170	7.34987	7.18007	8.26101	7.75705	6.51915	6.50129	7.64252	7.09506	6.24028	5.73657	7.08841	6.33683
AK093319	A_24_P944096	6.78333	6.38688	6.7901	6.34036	6.2634	5.70378	6.20859	5.75257	5.75574	5.07517	5.81413	5.00395
NM_198520	A_24_P936899	6.80239	6.35784	6.74406	6.36475	6.25958	5.7301	6.06379	5.72031	5.71043	5.04986	5.58725	4.94164
NM_001024916	A_24_P25080	9.26341	8.49474	9.84353	8.85295	8.48756	7.83201	8.98519	7.88983	7.83439	7.02909	8.40537	7.18235
NM_015259	A_23_P317667	6.95845	6.49527	7.0282	6.49979	6.36819	5.92158	6.4151	5.8522	5.82895	5.16479	5.83481	5.11199
NM_181784	A_32_P225854	7.9452	7.70841	8.28627	7.86365	7.32317	7.10085	7.96346	7.34343	6.70319	6.31536	7.09091	6.35957
NM_019002	A_23_P51117	7.79647	7.55956	8.15823	7.51752	7.15227	6.8773	7.57405	6.88141	6.49828	6.14847	6.91274	6.1203
THC2619309	A_24_P880155	6.96508	6.42325	6.75577	6.37161	6.3613	5.78074	6.20456	5.77455	5.82008	5.04986	5.67332	5.0814
AK025887	A_24_P563745	6.89061	6.36303	6.73815	6.37332	6.20658	5.74939	6.13123	5.71703	5.80212	5.04343	5.71703	5.00395
NM_018464	A_23_P35467	9.55811	9.00871	10.5835	9.83328	8.84563	8.41804	10.0332	9.13021	7.81561	7.38461	9.38698	8.33831
NM_019108	A_23_P56127	7.73631	7.79688	8.35326	8.00169	7.00125	7.11233	7.8067	7.3072	6.35784	6.27476	7.27101	6.50279
THC2781239	A_32_P111072	6.79122	6.36303	6.74876	6.41017	6.23048	5.70378	6.19848	5.7589	5.7301	5.01728	5.7301	4.98361
NM_002338	A_23_P301855	6.71659	6.3613	6.76388	6.48004	6.25575	5.80212	6.19644	5.81711	5.71043	5.0626	5.69709	5.03044
NM_033364	A_32_P55871	6.88244	6.39693	6.75693	6.38688	6.25767	5.73979	6.25383	5.68698	5.71703	5.05625	5.57973	5.0814
NM_001033026	A_23_P90375	8.658	8.596	8.53287	8.24249	7.8774	7.92841	7.95858	7.52941	7.22694	7.17166	7.43308	6.74406
NM_203330	A_24_P639441	8.33399	8.11253	8.41605	7.97109	7.39572	7.31322	7.88646	7.2937	6.91374	6.66313	7.25488	6.48464
NM_052958	A_23_P73311	6.76273	6.41182	6.58203	6.35957	6.19644	5.71043	6.24028	5.68698	5.69709	5.02388	5.65599	4.97673
AB051447	A_24_P419053	6.78106	6.40192	6.78333	6.40357	6.1591	5.71373	6.22851	5.72359	5.5835	5.09375	5.66643	5.00395
BC034271	A_23_P71680	7.01571	6.6053	6.97541	6.67708	6.46147	5.90808	6.45047	6.00141	5.83481	5.29832	5.79909	5.2832
NM_145006	A_23_P401076	6.78446	6.46925	6.69703	6.37673	6.20254	5.81711	6.10702	5.80513	5.63479	5.1358	5.68358	5.0814
AW751256	A_32_P225119	7.10332	6.98008	7.04229	6.60123	6.35437	6.19441	6.49828	5.93225	5.83773	5.42053	5.93754	5.22036
NM_021130	A_24_P95038	10.2545	9.62119	NA	10.3826	9.56662	8.95596	10.7939	9.66808	9.02558	8.41605	10.1452	8.86092
NM_138966	A_23_P4489	6.71538	6.45834	6.80793	6.37161	6.19441	5.75574	6.18415	5.72685	5.69373	5.01728	5.81711	5.0876
NM_007332	A_23_P94255	7.35628	7.0282	7.6587	7.24208	6.74876	6.33859	7.14835	6.54103	6.27852	5.66643	6.57088	5.80212
NM_178463	A_23_P316637	6.7417	6.40853	6.72982	6.42972	6.18415	5.76205	6.25767	5.68358	5.79301	5.05625	5.63121	5.01728
NM_022842	A_23_P113613	7.7907	8.01334	7.99968	7.96346	6.90776	7.31189	7.33106	7.21377	6.34564	6.46614	7.01392	6.58893
NM_000311	A_23_P109143	9.58693	8.50936	10.1703	8.88267	9.00073	7.9645	9.80123	8.38822	8.11313	6.91572	8.97816	7.46451
THC2676656	A_32_P188694	6.78559	6.42972	6.73697	6.39192	6.20859	5.73334	6.33683	5.75574	5.65948	5.0876	5.76519	5.04343
NM_145283	A_23_P418464	6.76041	6.49527	6.72623	6.33859	6.24028	5.7462	6.28972	5.66643	5.62402	5.0814	5.57215	4.97673
NM_003887	A_24_P362540	7.31322	6.98193	8.14206	7.55433	6.74052	6.32077	7.31854	6.70441	6.10702	5.70711	6.88038	5.90808
NM_020755	A_24_P129232	7.53796	6.89871	7.86019	6.94794	6.88141	6.26149	7.18539	6.2804	6.22851	5.56452	6.51026	5.57215
ENST00000260257	A_23_P362261	6.90174	6.51471	7.03966	6.54247	6.1203	5.78074	6.46614	5.86079	5.68017	5.14166	5.826	5.0876
THC2551774	A_32_P75399	6.73934	6.35263	6.78897	6.37161	6.1334	5.68017	6.18208	5.68698	5.59842	5.01728	5.60947	5.01064
NM_003867	A_23_P429363	6.78446	6.44889	6.71174	6.39693	6.27476	5.70378	6.14633	5.72031	5.69709	5.0689	5.72685	4.94876
THC2664792	A_32_P99700	6.87833	6.53379	6.77651	6.48158	6.25767	5.84932	6.32257	5.76832	5.83481	5.1358	5.8522	5.0876
NM_025203	A_23_P154022	7.58731	7.0639	7.62852	7.12125	7.00941	6.47389	7.08674	6.46147	6.27476	5.71373	6.51026	5.64897
NM_003706	A_24_P316439	6.86066	6.61338	6.89061	6.51323	6.2691	5.92426	6.2519	5.81711	5.76519	5.17615	5.75257	5.14166
BC067891	A_24_P272873	10.0937	9.38606	10.5073	9.72089	9.14655	8.49577	9.90389	9.01676	8.65835	7.93987	9.21841	8.21933
NM_000537	A_23_P34637	6.78219	6.48158	6.80572	6.43935	6.1181	5.78996	6.24028	5.78074	5.81413	5.10595	5.81114	5.09375
NM_145295	A_23_P135730	7.59689	7.11802	7.59287	7.32251	6.90375	6.60665	7.04141	6.60665	6.25958	5.75257	6.43775	5.89715
NM_005688	A_23_P212665	6.82871	6.39192	6.74876	6.42325	6.21661	5.73657	6.2804	5.82305	5.73657	5.11199	5.73334	5.09987
NM_015070	A_23_P204836	6.78784	6.45047	6.70808	6.49072	6.25767	5.78074	6.29342	5.83188	5.68358	5.09987	5.73657	5.12396
NM_020225	A_23_P251364	6.93049	6.64249	6.87109	6.76041	6.32794	5.94542	6.54391	6.02345	5.81413	5.23111	5.82008	5.35186
BG108194	A_23_P48637	9.41947	8.48364	10.5735	9.28378	8.66337	7.79028	9.77138	8.44419	8.21012	7.22694	9.11866	7.66106
NM_198189	A_23_P144257	8.86517	8.69618	8.92877	8.70996	7.99867	7.86019	8.34735	8.00437	7.2998	7.09755	7.74066	7.23056
NM_004456	A_23_P259641	9.36031	9.35435	9.65554	9.55804	8.82099	8.77447	9.03217	8.79573	8.14758	7.9735	8.40805	8.04173
XR_018632	A_24_P212715	7.43011	7.09257	7.48997	7.20192	6.75344	6.38351	6.84268	6.50429	6.19848	5.64191	6.27664	5.73334
NM_001012732	A_24_P337334	7.52348	7.66011	8.21771	8.07683	7.00216	6.93828	7.64683	7.4061	6.28413	6.13556	6.98564	6.60259
THC2628661	A_32_P93841	6.7546	6.38351	6.58893	6.32077	6.18002	5.71373	6.24804	5.68358	5.63121	4.98361	5.71703	4.99721
BC016384	A_24_P677890	7.08841	6.73102	7.0067	6.83195	6.41017	6.0845	6.30992	6.06379	6.04263	5.33754	5.97126	5.45959
NM_033030	A_32_P411945	6.66441	6.38012	6.7334	6.2804	6.1334	5.69373	6.27099	5.65249	5.66988	4.99043	5.61313	5.01064
NM_002880	A_23_P40952	9.69702	9.50525	9.69412	9.44825	8.92798	8.7774	9.10064	8.71752	8.05611	7.85438	8.49597	7.92624
NM_005440	A_23_P434807	6.87626	6.45362	6.77651	6.40523	6.23441	5.7869	6.21661	5.76205	5.73979	5.09375	5.80513	5.10595
XR_019255	A_24_P899032	6.73697	6.34739	6.97448	6.4151	6.29157	5.71373	6.21261	5.72031	5.70378	5.05625	5.76205	5.0626
NM_138957	A_23_P257895	8.07091	7.84306	8.66699	8.25323	7.39265	7.14204	8.00303	7.56786	6.65801	6.45205	7.688	6.91473
NM_024685	A_23_P95612	7.33106	6.78897	8.62263	7.82724	6.79682	6.07535	8.05357	7.10414	6.22258	5.42053	7.33498	6.29895
NM_031309	A_23_P147782	6.78219	6.47235	6.80793	6.41836	6.31355	5.83188	6.18208	5.72685	5.80814	5.0876	5.77144	5.01064
THC2562425	A_24_P923128	6.70319	6.43615	6.71296	6.34212	6.25575	5.7301	6.15486	5.69036	5.72031	5.0626	5.66643	5.01064
NM_006181	A_23_P100408	6.77878	6.41673	6.81124	6.42972	6.18208	5.79909	6.22258	5.72031	5.62402	5.05625	5.71043	4.99721
BC067077	A_24_P920922	6.74993	6.41999	6.77308	6.42972	6.27288	5.70711	6.16542	5.76832	5.73979	5.1358	5.76205	5.04986
AI536613	A_32_P172509	6.75344	6.38182	6.76964	6.31897	6.23637	5.68698	6.05912	5.743	5.76832	5.0626	5.64545	5.0689
AK092842	A_24_P417706	6.77308	6.40357	6.74288	6.38688	6.17587	5.73979	6.24417	5.68358	5.68358	5.0689	5.60212	5.02388
NM_002852	A_23_P121064	6.8977	6.43775	7.27725	6.72383	6.33505	5.73657	6.76849	6.12687	5.67332	5.09375	6.37843	5.50939
NM_003649	A_23_P30603	6.79347	6.43133	6.76504	6.56386	6.28786	5.84644	6.21261	5.8522	5.59471	5.09375	5.70044	5.19296
NM_001402	A_32_P47701	8.67999	8.02943	10.4839	9.36332	7.9735	7.33563	9.89147	8.68913	7.31122	6.56808	9.25273	7.8999
NM_133635	A_24_P139229	6.90975	6.40192	6.76273	6.43935	6.27288	5.75574	6.40357	5.7869	5.68017	5.0876	5.66988	5.09987
NM_003008	A_23_P5968	6.77992	6.40192	6.80572	6.34388	6.2691	5.77455	6.15698	5.71703	5.62402	5.04986	5.73657	5.0626
NM_003814	A_23_P48698	6.76619	6.3699	6.69703	6.31716	6.14847	5.69709	6.14204	5.66988	5.70044	5.03044	5.53733	4.96981
W95720	A_24_P926272	6.82763	6.37332	6.67077	6.32257	6.13123	5.78074	6.21461	5.71043	5.76205	5.02388	5.72031	4.99721
NM_173174	A_23_P168836	6.6695	6.41182	6.80017	6.50129	6.286	5.80212	6.20254	5.79606	5.60212	5.11199	5.71373	5.0689
NM_003071	A_24_P277155	7.87169	7.27725	9.49627	8.82996	7.06048	6.65286	8.83812	8.04238	6.47235	5.8999	8.32893	7.3072
NM_009587	A_23_P116557	6.87936	6.4677	6.89972	6.41673	6.25958	5.75257	6.25767	5.78996	5.77455	5.0626	5.826	5.11799
NM_005867	A_23_P40455	6.88346	6.38012	6.71296	6.36819	6.18002	5.79301	6.23441	5.70711	5.72685	5.0689	5.69709	5.01064
BC039296	A_24_P400926	6.89061	6.38856	6.83841	6.42487	6.36303	5.73657	6.3315	5.79909	5.70044	4.96981	5.68017	5.04343
NM_006458	A_23_P150619	6.84375	6.36303	6.70073	6.31355	6.1591	5.79606	6.13556	5.70378	5.56452	5.0876	5.5835	5.01064
NM_014360	A_24_P253293	6.85541	6.49979	6.84588	6.57647	6.2672	5.84354	6.25383	5.84064	5.69373	5.15906	5.78996	5.1358
NM_053034	A_24_P208595	7.62511	7.58426	8.53523	8.45956	6.84694	6.9256	7.99227	7.75105	6.3081	6.2691	7.5868	7.1025
A_24_P915883	A_24_P915883	6.71901	6.40688	6.7417	6.38688	6.23637	5.69036	6.16961	5.71043	5.84932	5.03044	5.65249	4.99043
AK057604	A_24_P408341	6.91175	6.41673	7.07581	6.55393	6.42325	5.78074	6.52942	5.87774	5.69709	5.09987	5.9162	5.14166
NM_006278	A_24_P181055	8.22898	8.30103	9.17378	8.87137	7.29029	7.49109	8.51238	8.16877	6.84907	6.84801	8.06558	7.50274
BC012758	A_24_P23995	7.16317	6.80793	8.2968	7.70301	6.51619	6.07535	7.60837	7.00579	5.90263	5.35186	7.0775	6.24611
A_24_P928133	A_24_P928133	6.80351	6.39359	6.79682	6.39024	6.33328	5.743	6.19236	5.64545	5.7589	5.0689	5.72685	4.99043
NM_020698	A_23_P87853	6.76388	6.36475	6.65801	6.34914	6.24028	5.68017	6.2653	5.70711	5.5835	5.09987	5.6204	5.01064
BC030535	A_24_P917164	6.79682	6.32436	6.60665	6.40357	6.15698	5.66988	6.1334	5.68017	5.53733	5.04343	5.72031	5.05625
NM_032844	A_24_P258051	7.65728	7.43721	9.11096	8.63533	7.14441	7.04403	8.52298	7.95788	6.53379	6.29157	7.9219	7.15929
NM_021800	A_23_P127220	7.06476	6.66696	7.38833	7.01661	6.39859	5.93754	6.79794	6.31173	5.84644	5.22575	6.26149	5.56834
NM_007224	A_24_P353412	6.89366	6.53814	6.88857	6.61473	6.24222	5.9162	6.47235	5.97381	5.6204	5.27811	5.82008	5.26786
NM_032357	A_23_P17074	7.92371	7.88458	8.97487	8.88613	7.01751	7.08255	8.4029	8.147	6.38856	6.27852	7.77528	7.37275
NM_001662	A_23_P254601	8.31801	8.50472	9.16461	8.88253	7.55433	7.7476	8.77261	8.31263	6.8742	7.02554	7.92985	7.40914
NM_017634	A_24_P298334	6.84482	6.41017	6.98749	6.58064	6.07535	5.72685	6.34036	5.86647	5.77144	5.0689	5.8944	5.1985
BC008975	A_24_P110937	6.85646	6.45205	6.80128	6.45205	6.20254	5.72685	6.17379	5.76519	5.6058	5.05625	5.68358	5.01064
NM_002350	A_23_P147431	7.45298	7.09755	8.32434	8.15104	6.62407	6.29895	7.79647	7.50494	5.9162	5.50533	7.18539	6.73221
THC2539563	A_32_P132477	7.05186	6.7417	7.2385	6.7546	6.41673	6.07074	6.79122	6.04737	5.95064	5.4161	6.11147	5.42935
NM_016206	A_23_P132763	7.06817	6.55251	7.96797	7.15618	6.32615	5.90536	7.28688	6.37332	5.97126	5.20949	6.52503	5.52545
NM_021615	A_23_P106922	6.82329	6.42649	6.66696	6.35784	6.23245	5.77765	6.09357	5.70378	5.69036	5.1299	5.66643	5.01064
NM_012311	A_23_P202067	7.31854	6.9921	8.44613	7.86519	6.59441	6.35611	7.7757	7.19893	6.00141	5.66296	7.2145	6.42972
NM_018199	A_23_P205293	6.76619	6.38688	7.22402	6.77422	6.15698	5.78383	6.73815	6.09357	5.76832	5.0814	6.23832	5.40717
NM_006364	A_23_P140170	8.14497	7.41998	9.88553	8.94377	7.33629	6.6896	9.26946	8.24722	6.90975	6.16121	8.51459	7.34148
NM_025218	A_23_P156873	6.79571	6.45362	6.93634	6.43455	6.35784	5.77455	6.4151	5.80212	5.85507	5.0876	5.9108	5.1299
NM_003681	A_23_P68730	8.12385	8.08364	9.38916	9.07715	7.50934	7.58376	8.73954	8.40827	6.57925	6.68336	8.34712	7.76089
NM_080739	A_23_P120513	6.90174	6.632	7.16858	6.91771	6.2672	6.13123	6.49828	6.29157	5.76519	5.3799	5.82305	5.50939
NM_006052	A_23_P154874	6.89467	6.50728	7.55799	7.04491	6.33683	5.88053	6.77079	6.16331	5.83481	5.24175	6.20859	5.48064
NM_003612	A_23_P106389	6.72863	6.34388	6.77194	6.3699	6.14204	5.72031	6.1506	5.69373	5.54126	5.0626	5.65599	4.99043
AK130614	A_32_P200144	6.63068	6.42649	6.75926	6.38688	6.09807	5.77765	6.32615	5.76205	5.65948	5.01728	5.61313	5.0876
NM_024640	A_23_P62840	8.86078	8.95416	10.0111	9.77826	8.11073	8.29829	9.38706	9.0348	7.47193	7.50053	8.76499	8.25479
NM_001005472	A_24_P780052	8.66371	8.1194	NA	10.4823	7.89804	7.45819	10.7099	9.80184	7.28619	6.69332	10.0634	9.00418
NM_005327	A_24_P414419	9.36606	9.43891	9.76198	9.42835	8.36684	8.50734	9.2398	8.79361	7.86404	7.99497	8.58653	7.96624
NM_001024457	A_32_P776626	6.83948	6.31897	6.66313	6.3081	6.1717	5.7301	6.24804	5.63479	5.72359	5.02388	5.64191	5.00395
NM_006076	A_23_P311640	6.78446	6.41999	7.11639	6.74993	6.1203	5.743	6.54822	6.10256	5.743	5.0689	5.94542	5.33272
AK021965	A_24_P942703	6.81674	6.44731	6.84268	6.54103	6.25383	5.7589	6.35089	5.80212	5.71703	5.15906	5.80814	5.09375
NM_033214	A_23_P144512	6.6958	6.32436	6.70441	6.32972	6.16542	5.66988	6.13123	5.68358	5.68358	5.03695	5.52146	5.01728
AF289552	A_24_P214043	6.68211	6.38351	6.69208	6.31173	6.24611	5.72359	6.26149	5.72685	5.69036	5.04343	5.72031	5.00395
NM_001003665	A_32_P458472	6.78672	6.42162	6.72982	6.46614	6.15698	5.75574	6.21661	5.73657	5.64545	5.04986	5.6204	5.04986
AK098143	A_23_P424637	6.8977	6.54103	7.00579	6.54822	6.36647	5.96615	6.30445	5.86079	5.82008	5.0814	5.88332	5.16479
NM_012223	A_24_P7143	6.81674	6.50129	6.78784	6.38688	6.31536	5.79606	6.27288	5.72031	5.73334	5.1358	5.63479	5.0626
NM_000163	A_23_P156087	6.66823	6.41182	6.71901	6.33505	6.20658	5.70044	6.1181	5.64545	5.70044	5.00395	5.69373	4.96981
NM_001078171	A_23_P85236	10.0302	9.97478	10.5536	10.1183	9.20503	9.26236	9.96768	9.42634	8.62623	8.57735	9.2956	8.62479
AA897233	A_24_P749904	6.75344	6.37332	6.72743	6.30079	6.17794	5.71043	6.16331	5.68698	5.58725	5.05625	5.69709	5.05625
NM_005050	A_23_P37327	6.89163	6.42972	7.2937	6.632	6.24611	5.743	6.73578	5.97889	5.70044	5.00395	6.38856	5.4161
NM_015549	A_23_P76901	8.36311	8.54966	8.96393	8.71735	7.49109	7.66669	8.33495	7.95648	6.79906	6.90375	7.77191	7.17396
AK025430	A_24_P39484	6.67834	6.46925	6.64118	6.39693	6.10702	5.83481	6.3315	5.69709	5.69036	5.1358	5.5835	5.07517
NM_000339	A_24_P309912	9.46211	9.41426	9.7177	9.02642	8.786	8.87822	9.18983	8.28526	8.13623	8.12593	8.53188	7.52402
THC2534212	A_24_P929524	6.80461	6.44731	6.77308	6.36819	6.20658	5.70044	6.18002	5.72359	5.6058	5.01728	5.65249	5.01064
NM_006091	A_23_P117694	6.70686	6.40192	6.68835	6.39526	6.1591	5.73657	6.11589	5.79301	5.87212	5.05625	5.64897	5.01064
NM_152464	A_24_P56884	8.76358	8.93419	9.35842	9.03753	8.25816	8.53993	8.81046	8.34284	7.40306	7.65728	8.1873	7.57199
XR_018386	A_24_P195145	7.81076	7.5999	8.62712	8.39276	6.98193	6.99942	8.05325	7.70751	6.44572	6.24611	7.38275	6.92363
AW975410	A_24_P938577	6.76388	6.37332	6.65415	6.4151	6.1203	5.66643	6.04737	5.68698	5.62402	4.95583	5.5835	4.99721
NM_022087	A_23_P8412	7.49554	7.2807	8.80717	8.50977	6.87005	6.56808	8.24591	7.77233	6.23245	5.84354	7.55066	6.98101
NM_014038	A_23_P157215	10.4969	10.5206	NA	10.55	9.73341	9.78981	10.4124	9.82698	8.99516	9.03943	9.79082	9.07337
NM_025128	A_23_P161634	8.66647	8.15794	9.33185	8.61141	7.90433	7.52456	8.77493	7.89804	7.25134	6.77308	8.15507	7.12689
NM_004709	A_23_P430747	6.76504	6.41182	6.71417	6.37843	6.19644	5.71373	6.27099	5.72685	5.84064	4.98361	5.66988	5.04343
NM_002207	A_23_P252193	6.75227	6.39526	6.73697	6.39526	6.24028	5.68698	6.13773	5.72685	5.64191	5.01728	5.59842	5.0626
AK123481	A_24_P693321	6.97915	6.67708	7.49443	6.88244	6.52062	5.88888	6.98657	6.16331	5.93754	5.22036	6.23832	5.47646
D90075	A_24_P111191	6.78559	6.4892	6.72743	6.32077	6.20254	5.72359	6.23048	5.77144	5.68358	5.10595	5.58725	5.03044
BF718543	A_32_P115077	7.07242	6.72143	6.93147	6.55678	6.31173	6.00881	6.37673	5.89164	5.82895	5.28827	5.83773	5.1985
NM_145858	A_23_P218731	7.88382	7.52833	8.67505	7.95402	7.17549	6.80904	8.14265	7.27863	6.76041	6.2691	7.71289	6.59715
NM_015595	A_23_P69100	7.09257	6.75577	7.01571	6.76964	6.41182	6.06611	6.44095	6.03548	5.8861	5.42053	5.91889	5.36598
NM_001001687	A_32_P215100	6.78333	6.37843	6.79682	6.35611	6.13556	5.69373	6.13773	5.65948	5.77144	4.99721	5.69709	5.03695
AF542096	A_24_P418878	6.78446	6.3699	6.76273	6.35784	6.14633	5.7301	6.24804	5.7301	5.77765	5.11199	5.74939	5.05625
NM_001218	A_23_P372234	7.50439	7.55643	8.22013	8.32724	6.85013	7.03615	7.33563	7.36708	6.32436	6.28786	6.71538	6.60259
NM_030763	A_23_P136909	9.43764	9.02509	9.70455	8.9731	8.45574	8.18479	9.05322	8.27639	7.77317	7.42952	8.62371	7.643
NM_001177	A_24_P338648	7.53796	7.0184	8.1277	7.38461	6.6733	6.25767	7.49387	6.68211	6.16542	5.51343	6.96319	5.90263
NM_024783	A_32_P167705	6.80017	6.40688	6.71538	6.32794	6.19032	5.70711	6.29711	5.70378	5.64897	5.0689	5.57595	4.96284
NM_004560	A_24_P101704	6.86589	6.43615	6.79234	6.38519	6.07074	5.79909	6.2186	5.7589	5.70711	5.0876	5.78996	5.12396
NM_030649	A_23_P12231	6.87213	6.50728	6.75344	6.51619	6.24804	5.83481	6.15698	5.78996	5.66988	5.10595	5.78074	5.07517
NM_002851	A_24_P235248	6.84375	6.36819	6.6995	6.31536	6.24417	5.77765	6.19644	5.68698	5.6204	4.99043	5.55683	5.01064
A_24_P709844	A_24_P709844	6.87523	6.45677	6.79794	6.42487	6.35784	5.78383	6.28413	5.78074	5.76832	5.10595	5.73657	5.04986
NM_001670	A_23_P109393	6.7511	6.41673	6.84162	6.41346	6.2653	5.79909	6.30079	5.77455	5.7869	5.11199	5.70044	5.07517
AL713754	A_32_P28402	7.33759	6.84482	8.21311	7.48324	6.65544	6.17379	7.66528	6.81564	6.1506	5.6204	6.91075	6.06146
AK025474	A_24_P718354	6.9344	6.52796	6.76734	6.45677	6.31897	5.84932	6.31355	5.79606	5.8944	5.14166	5.826	5.07517
NM_002155	A_23_P114903	6.92264	6.44095	6.98379	6.48311	6.42162	5.81114	6.286	5.80513	5.76832	5.20949	5.743	5.12396
NM_017825	A_23_P34568	8.82703	8.99851	9.20734	8.83899	8.08856	8.28677	8.51859	8.11999	7.25841	7.53369	7.85438	7.30384
NM_004380	A_23_P163850	7.55591	7.71602	7.72489	7.71646	6.80239	7.00033	7.09506	6.90875	6.23637	6.24028	6.56386	6.13988
BC030092	A_24_P393550	6.83518	6.41836	6.76388	6.37161	6.15273	5.81114	6.24028	5.76832	5.55683	5.02388	5.7462	5.0814
BC022083	A_32_P920268	6.81014	6.43294	6.70564	6.41182	6.18208	5.79606	6.20859	5.78074	5.57215	5.0689	5.69373	5.11799
NM_053052	A_23_P393607	9.1124	9.01079	9.89187	9.46931	8.32627	8.29205	9.29578	8.69165	7.64444	7.56164	8.68542	7.92805
BC007100	A_24_P753414	6.71901	6.45362	6.76964	6.42972	6.18621	5.74939	6.21461	5.69709	5.77455	5.05625	5.58725	5.05625
A_32_P100430	A_32_P100430	7.50108	7.47079	7.34472	7.21524	6.60935	6.64249	6.99942	6.61204	6.02587	5.88888	6.42972	5.84644
BC035363	A_24_P715644	6.72623	6.40357	6.72503	6.34914	6.16121	5.7869	6.3081	5.7589	5.70711	5.0814	5.70711	5.04986
A_23_P7719	A_23_P7719	6.84375	6.34914	6.62936	6.35957	6.27664	5.71703	6.16331	5.79909	5.64191	4.99043	5.51343	4.99721
BC034299	A_32_P522060	6.9344	6.38856	6.86693	6.31897	6.23441	5.75257	6.24222	5.65948	5.71043	5.0626	5.66643	5.05625
NM_006548	A_23_P95672	6.70319	6.32794	6.76273	6.34036	6.03548	5.70711	6.32077	5.71703	5.72031	5.0814	5.57973	5.01728
NM_006699	A_24_P926195	7.45008	7.60887	7.64156	7.62511	6.8222	6.91075	7.17089	6.91473	6.23048	6.10925	6.46925	6.1181
NM_017617	A_23_P60387	7.03174	6.69456	7.37086	7.1301	6.4599	6.07993	6.8742	6.38351	5.85507	5.36129	6.36303	5.64545
NM_005926	A_23_P14636	9.11877	9.25187	9.32901	9.17606	8.41072	8.60868	8.67965	8.45191	7.90728	7.93737	8.08117	7.64874
NM_013422	A_24_P41864	6.77422	6.58617	6.87833	6.50429	6.14633	5.82008	6.15698	5.78996	5.7301	5.15906	5.60947	5.0626
NM_006096	A_23_P20494	10.228	10.3606	10.542	10.2358	9.21989	9.62872	9.72005	9.34923	8.11193	8.50309	9.26842	8.72339
ENST00000377479	A_32_P223059	6.76734	6.39359	6.75693	6.40357	6.05209	5.82305	6.17379	5.7301	5.61313	5.09375	5.65599	5.09375
THC2525869	A_32_P221517	6.63595	6.47851	6.92756	6.48616	6.18621	5.81413	6.16752	5.82305	5.70711	5.15906	5.65249	5.0689
XR_018154	A_24_P273245	6.85118	6.47389	7.04403	6.43615	6.34036	5.743	6.38012	5.84354	5.70378	5.09987	5.87774	5.11799
NM_004123	A_23_P141459	6.74524	6.3613	6.72503	6.3613	6.19441	5.82008	6.29342	5.71373	5.72359	5.03044	5.64191	5.05625
NM_001037332	A_23_P167509	6.81344	6.45362	6.83733	6.34212	6.16331	5.76519	6.23245	5.743	5.72359	5.04343	5.71043	5.00395
NM_004449	A_24_P922378	6.99302	6.48768	6.88449	6.4151	6.18415	5.83188	6.19032	5.78383	5.70711	5.12396	5.65249	5.0689
THC2636164	A_32_P213358	6.78446	6.44095	6.90776	6.36475	6.25767	5.75257	6.27288	5.79301	5.73657	5.0876	5.70044	5.15329
A_24_P935199	A_24_P935199	6.87316	6.51767	6.72022	6.37843	6.36647	5.84064	6.07764	5.7301	5.78996	5.09987	5.65599	5.00395
NM_024805	A_23_P153086	8.35867	8.18952	8.92904	8.67488	7.43956	7.3192	8.09071	7.67786	6.72743	6.49828	7.73805	7.13569
NM_007173	A_23_P150789	9.64963	9.08296	10.6663	9.84485	8.88779	8.54617	10.2484	9.3165	8.1747	7.70841	9.60238	8.53954
BC029781	A_23_P433865	6.74524	6.44572	6.66696	6.33859	6.19644	5.7589	6.2106	5.69709	5.73979	5.10595	5.64897	4.99043
NM_005057	A_23_P201887	7.21891	6.98841	7.54486	7.11721	6.62407	6.25767	6.91175	6.38688	6.06379	5.56834	6.41346	5.68017
AF070525	A_24_P166045	6.79459	6.41346	6.88551	6.62007	6.2634	5.7589	6.36303	5.94017	5.62402	5.10595	5.72685	5.18739
A_24_P255252	A_24_P255252	7.48885	6.85013	8.80702	8.04109	6.84055	6.12687	8.16309	7.38088	6.32436	5.46383	7.6353	6.58064
AK091839	A_32_P209208	6.85435	6.38012	6.8638	6.44254	6.3081	5.76832	6.29527	5.81114	5.68017	5.03695	5.73979	5.0876
NM_032382	A_23_P502057	8.42376	7.5984	9.69375	8.89453	7.90581	7.16007	9.07841	8.20495	7.11721	6.40357	8.44247	7.35116
NM_152660	A_23_P321473	7.20192	6.66441	7.42952	6.73221	6.46925	5.82895	6.98934	6.1506	5.95064	5.20949	6.20254	5.34233
NM_003175	A_23_P51534	6.78446	6.41999	6.61607	6.41017	6.14419	5.73657	6.14419	5.73657	5.60212	5.05625	5.69373	5.02388
NM_004064	A_24_P81841	7.64348	6.98934	8.86869	7.81803	6.97448	6.22654	8.28501	7.07496	6.37843	5.54908	7.67555	6.33859
NM_001914	A_23_P101208	8.62784	8.12237	9.57178	8.98181	7.85671	7.42476	8.81106	8.11193	7.18766	6.62804	8.38069	7.43838
A_24_P384239	A_24_P384239	7.71957	7.44833	8.4242	8.15708	7.0076	6.84162	7.86864	7.45645	6.39359	6.07304	7.23418	6.62672
A_24_P930799	A_24_P930799	6.77537	6.37673	6.60394	6.38351	6.10925	5.68698	6.23637	5.7462	5.55683	4.97673	5.70378	5.04986
NM_153213	A_23_P332326	8.26049	8.20549	8.25583	8.27155	7.48941	7.50329	7.69667	7.50604	7.09672	6.88857	7.03791	6.71052
NM_006287	A_23_P17095	9.51244	8.68305	9.75296	8.90856	8.78737	8.00169	9.14815	8.20056	7.97763	7.15149	8.28853	7.19369
NM_001125	A_23_P408070	6.81344	6.44413	6.73934	6.42811	6.35957	5.76519	6.17379	5.7869	5.63835	5.12396	5.73979	5.04343
BC039509	A_32_P75681	6.81344	6.38012	6.92363	6.38351	6.21661	5.71373	6.38182	5.70711	5.64191	5.0689	5.79301	5.01728
NM_005101	A_23_P819	NA	10.6281	NA	10.3511	NA	9.95299	NA	9.64814	10.7601	9.20462	NA	8.90422
NM_033655	A_24_P418203	6.75693	6.38182	6.70319	6.35957	6.1181	5.68017	6.12468	5.70044	5.60947	5.04986	5.72685	5.03695
NM_005873	A_23_P257014	7.2724	7.15462	7.46279	7.35436	6.6995	6.69703	6.88959	6.67582	6.09131	5.97126	6.28786	5.84932
NM_199345	A_32_P507710	6.9489	6.72743	7.15383	6.91274	6.35263	6.18208	6.57647	6.2691	5.8944	5.4161	6.12687	5.48064
NM_002838	A_23_P125451	6.81235	6.45047	6.73578	6.39192	6.2634	5.72031	6.25383	5.72031	5.69036	5.12396	5.60212	4.98361
BX088949	A_32_P25647	7.06647	6.49375	6.65028	6.40357	6.42162	5.80513	6.18208	5.7589	5.8861	5.15906	5.66988	5.02388
NM_002120	A_23_P30736	6.95368	6.4892	7.00851	6.57508	6.29157	5.87493	6.24222	5.87212	5.64191	5.12396	5.70044	5.17615
BC110641	A_32_P62963	7.1301	6.59167	7.89767	7.3696	6.40523	5.99146	7.26333	6.7546	5.82895	5.31321	6.74876	5.95584
BC067092	A_24_P272146	6.79682	6.37502	6.84907	6.43294	6.16121	5.71043	6.31355	5.7301	5.52943	5.04986	5.69373	5.00395
NM_207411	A_32_P233877	6.81124	6.42811	6.64118	6.35263	6.23832	5.73657	6.21261	5.69373	5.64897	5.03044	5.54126	4.97673
NM_019036	A_32_P49508	6.78784	6.4151	6.97915	6.52796	6.21461	5.78996	6.34914	5.84064	5.73979	5.04343	5.72685	5.14749
BC010351	A_24_P945215	6.74052	6.37843	6.83195	6.4708	6.23048	5.72031	6.286	5.79301	5.68358	5.10595	5.79909	5.0626
NM_006992	A_23_P36689	6.9613	6.50279	7.47307	7.02019	6.35957	5.81711	6.92067	6.36819	5.72685	5.18739	6.24028	5.64191
BC093090	A_24_P926755	6.82329	6.39859	6.9976	6.53669	6.20658	5.75574	6.28786	5.90808	5.77144	5.0876	5.88053	5.22036
AF006822	A_23_P45068	6.74641	6.42972	6.68586	6.37161	6.17587	5.77765	6.1591	5.70711	5.63479	5.04343	5.63479	4.99721
THC2654949	A_24_P618476	6.83411	6.3699	6.79347	6.4151	6.18415	5.7301	6.20658	5.71373	5.84644	5.04986	5.74939	5.03695
ENST00000375180	A_32_P67623	6.91771	6.45362	7.62266	6.85541	6.24028	5.74939	7.20564	6.27099	5.82305	5.04986	6.37843	5.42495
AA586832	A_32_P188388	6.78672	6.33859	6.80239	6.39192	6.20456	5.70044	6.25383	5.79301	5.69036	5.05625	5.65599	5.0814
BX648527	A_32_P47410	6.72623	6.44095	6.7178	6.39859	6.21661	5.85793	6.1334	5.743	5.76519	5.0876	5.64897	5.01728
ENST00000373268	A_32_P180971	7.11233	6.79906	8.4855	7.95893	6.48311	6.07993	7.88533	7.32581	5.92426	5.52943	7.54062	6.74052
AB002438	A_24_P857669	6.82655	6.37673	6.72743	6.40523	6.17587	5.70711	6.24417	5.71043	5.66988	5.05625	5.73334	4.94164
NM_152320	A_23_P64785	6.8533	6.43935	7.21964	6.88755	6.1717	5.743	6.49527	6.16752	5.78996	5.11799	5.98896	5.43808
NM_021915	A_24_P254084	6.95177	6.47235	6.76504	6.40357	6.18621	5.71703	6.29895	5.82305	5.70378	5.01728	5.73979	5.07517
NM_002025	A_23_P217468	6.90274	6.36819	6.6695	6.36819	6.2186	5.68358	6.14419	5.69373	5.69373	5.02388	5.57215	4.99721
A_32_P212598	A_32_P212598	6.9575	6.42972	6.68461	6.38012	6.2672	5.77144	6.18621	5.69373	5.7869	5.07517	5.63835	5.03695
NM_173627	A_24_P361457	6.83841	6.43133	6.92067	6.52209	6.29342	5.8522	6.35784	5.85507	5.77455	5.11799	5.86363	5.15906
NM_182641	A_23_P428548	6.98379	6.60394	7.6774	7.22037	6.39693	5.93489	7.10085	6.51471	5.87774	5.33754	6.42972	5.76519
BC064950	A_23_P108522	7.89432	7.80832	9.66897	9.45305	7.25276	7.08087	9.05392	8.77601	6.43615	6.24028	8.23138	7.85903
NM_079837	A_23_P251765	7.36708	7.46279	7.73762	7.85941	6.70686	6.77651	7.17778	7.14598	6.22059	6.16121	6.62274	6.33505
CF143262	A_32_P157471	7.03174	6.38182	6.97915	6.50578	6.39359	5.83481	6.32972	5.84354	5.81413	5.03044	5.89715	5.14749
NM_017861	A_23_P354170	7.58121	7.5994	8.92066	8.53621	6.89264	6.90475	8.32458	7.80466	6.41017	6.32257	7.65823	7.03174
NM_175900	A_23_P118018	6.83411	6.36475	6.75809	6.39693	6.16331	5.77455	6.19644	5.71703	5.70378	5.01728	5.7301	5.07517
BX538248	A_32_P89310	6.78333	6.40026	7.08339	6.62804	6.24417	5.78074	6.43775	5.95324	5.65948	5.05625	5.92693	5.2933
NM_006546	A_23_P83498	7.03351	6.77651	7.41878	7.33106	6.36475	6.08222	6.83948	6.64509	5.85793	5.37064	6.21261	5.84932
A_24_P927588	A_24_P927588	6.79906	6.40192	6.6695	6.32077	6.22258	5.743	5.98645	5.70044	5.73979	5.04986	5.52943	4.99043
NM_018013	A_23_P156907	6.97354	6.52503	7.21008	6.72863	6.32615	5.84064	6.63857	6.04263	5.826	5.17048	5.94017	5.3845
NM_006980	A_23_P408108	6.82002	6.44254	6.99026	6.46459	6.34388	5.73334	6.4599	5.82008	5.65599	5.10595	5.94803	5.14749
AK127374	A_32_P52632	6.76157	6.4552	6.74406	6.31716	6.19848	5.70378	6.15486	5.70711	5.79301	5.0689	5.64191	4.96284
CB049993	A_32_P92212	6.76041	6.47389	7.41095	6.9489	6.27099	5.75257	6.62539	6.12249	5.80814	5.12396	6.34739	5.51343
NM_017943	A_23_P117527	7.76684	7.84854	9.01445	8.74767	7.29777	7.30115	8.4722	8.01533	6.45047	6.4552	7.83716	7.25276
AL832861	A_32_P232704	6.7901	6.47389	6.71659	6.39359	6.25383	5.7301	6.22456	5.66643	5.72685	5.07517	5.70378	5.01728
A_24_P356304	A_24_P356304	6.71296	6.40192	6.7511	6.33328	6.20456	5.7462	6.19644	5.71703	5.60212	5.02388	5.62762	4.94164
NM_173578	A_24_P64524	6.79906	6.43935	6.75227	6.35089	6.2653	5.76205	6.22059	5.71703	5.74939	5.07517	5.67675	5.02388
A_23_P10060	A_23_P10060	6.72022	6.39859	6.6796	6.31173	6.24028	5.72685	6.19848	5.743	5.71043	5.01728	5.73979	4.99721
A_24_P927054	A_24_P927054	6.79234	6.37502	6.78784	6.34212	6.20051	5.73334	6.08677	5.68698	5.65249	5.03044	5.71043	4.99043
X51602	A_23_P205069	6.83087	6.41346	6.81344	6.35611	6.12687	5.66296	6.2634	5.73979	5.59842	5.01064	5.7301	5.0626
NM_006751	A_23_P102060	8.19229	7.64012	9.83574	8.78966	7.44425	6.9489	9.25751	8.05134	6.85435	6.25767	8.41936	7.06987
BC030713	A_24_P307004	6.71538	6.44254	6.88244	6.4599	6.2653	5.79909	6.24417	5.7869	5.71043	5.0814	5.7462	5.0876
NM_015567	A_24_P102293	6.87005	6.38182	6.88653	6.57786	6.36819	5.78383	6.27664	5.87774	5.80212	5.0689	5.79606	5.22575
NM_139170	A_23_P414281	6.72982	6.37843	6.82546	6.40357	6.23048	5.69709	6.13988	5.71043	5.76519	5.04343	5.6204	4.97673
NM_012140	A_23_P146830	6.91968	6.81124	7.50824	7.46451	6.4708	6.13123	6.95273	6.71417	5.77144	5.39363	6.45834	5.95584
NM_006706	A_23_P133365	7.68983	7.25488	9.69227	8.98244	7.23778	6.72982	8.87094	7.95578	6.48004	5.90536	8.2335	7.25488
NM_006039	A_23_P49627	6.99026	6.47697	6.84907	6.48768	6.2804	5.826	6.38351	5.87493	5.63835	5.10595	5.78074	5.22036
NM_003029	A_23_P200443	8.02093	8.30845	8.78722	8.60355	7.35372	7.63627	8.1188	7.89208	6.52942	6.89669	7.56008	7.11396
NM_017573	A_23_P16648	6.82871	6.53814	6.84801	6.48158	6.25575	5.8522	6.24611	5.82895	5.71703	5.17048	5.77765	5.15329
NM_005343	A_23_P98183	8.46632	8.71735	9.10387	8.95338	7.72002	7.95191	8.54889	8.25297	7.01031	7.17625	7.90138	7.45298
NM_003541	A_23_P30813	6.95177	6.74052	7.84031	7.73805	6.40688	6.14419	7.23346	7.05359	5.7589	5.43372	6.7334	6.29342
A_32_P156476	A_32_P156476	6.95273	6.73459	7.15696	6.65415	6.34212	6.00881	6.50279	5.96358	5.79909	5.32301	6.06146	5.31812
XM_172995	A_23_P142055	6.84801	6.46303	6.77079	6.34036	6.27664	5.74939	6.17587	5.75257	5.65948	5.0689	5.68698	5.05625
NM_002982	A_23_P89431	6.72982	6.33859	6.80128	6.38182	6.1181	5.70378	6.20859	5.71373	5.58725	5.03044	5.68698	5.00395
NM_018235	A_23_P89812	7.67089	7.41818	8.07028	7.46851	6.85224	6.65415	7.51698	6.78784	6.32794	5.92959	6.90575	6.05678
NM_145306	A_23_P369328	8.26462	8.28577	8.03008	7.71021	7.32712	7.44833	7.62949	7.12206	6.60394	6.69456	6.88244	6.27476
BX099599	A_24_P865245	6.77992	6.40853	6.632	6.34212	6.19441	5.79301	6.18002	5.73334	5.63121	5.0814	5.74939	5.03695
THC2647276	A_32_P147865	6.79234	6.43294	6.66568	6.44095	6.09582	5.78996	6.14419	5.743	5.70378	5.04343	5.73657	5.01064
A_24_P692030	A_24_P692030	8.05643	7.89544	8.73214	8.20056	7.14835	6.99026	7.93308	7.39634	6.46614	6.2804	7.41518	6.63857
NM_006333	A_23_P56590	7.82963	7.59488	8.52991	7.7977	7.17625	7.00033	7.94944	7.14913	6.49072	6.29895	7.15696	6.28413
NM_006852	A_23_P38365	8.16109	8.60061	8.51459	8.35019	7.46049	7.8932	8.17132	7.82525	7.01121	7.23993	7.36138	6.89972
THC2630830	A_32_P125177	6.97635	6.48004	6.89871	6.44254	6.31716	5.74939	6.39192	5.83773	5.77765	5.12396	5.82305	5.09987
NM_002145	A_23_P107283	6.92658	6.50279	6.79347	6.41836	6.29895	5.80814	6.13123	5.78996	5.80814	5.14166	5.75574	5.0689
NM_002529	A_23_P34804	6.82979	6.36475	6.67582	6.36303	6.27099	5.72685	6.286	5.66296	5.68358	4.97673	5.61677	5.01064
ENST00000314295	A_24_P229658	7.06561	6.62936	7.19369	6.69456	6.42649	5.95842	6.4677	5.95064	5.77455	5.20949	5.91889	5.19296
NM_138341	A_23_P105619	8.02126	8.1409	8.18507	7.9735	6.99577	7.29302	7.53956	7.31788	6.59167	6.67203	7.02287	6.52503
NM_006074	A_24_P172481	6.81344	6.44889	6.74406	6.4599	6.34036	5.78383	6.39024	5.7462	5.6058	5.0814	5.62762	5.0689
NM_000546	A_23_P26810	7.42833	7.22766	7.76174	7.20489	6.74052	6.53233	7.17472	6.57925	6.12468	5.71043	6.62007	5.77455
NM_004822	A_23_P15478	6.6995	6.42649	6.81014	6.35437	6.13773	5.83188	6.28972	5.69709	5.66296	5.09375	5.64897	4.99721
NM_052935	A_23_P49924	8.55295	8.66561	9.14088	8.75274	7.91608	7.99766	8.55275	8.06464	7.26753	7.2485	7.94697	7.30921
NM_014089	A_23_P390190	7.87512	7.43485	8.70715	8.05928	7.1325	6.76849	8.07993	7.33171	6.51323	6.04737	7.44073	6.57088
NM_001823	A_23_P25674	10.6462	10.3322	NA	10.7083	10.1646	10.1316	10.635	10.0092	9.32706	9.25244	9.99479	9.21463
NM_174858	A_24_P342632	6.85541	6.44731	6.70441	6.35437	6.21461	5.69709	6.20859	5.71373	5.71043	5.04986	5.64191	4.98361
NM_001002033	A_24_P247660	7.30988	6.91274	8.6512	8.01797	6.72503	6.16121	8.18674	7.30854	6.16961	5.48064	7.51152	6.55536
NM_006936	A_23_P102937	8.08918	7.31788	9.92891	8.82099	7.59539	6.93537	9.36332	8.14323	6.6107	5.8944	8.51619	7.16317
ENST00000355675	A_23_P48001	NA	10.4899	NA	10.5946	9.85309	9.61153	10.6816	9.88369	9.14056	8.85808	10.0537	9.11207
BC042872	A_24_P408693	6.7334	6.40688	6.75809	6.41673	6.01616	5.69709	6.20051	5.75574	5.71373	5.01728	5.52146	5.04986
ENST00000327625	A_23_P81484	6.73697	6.42487	6.65673	6.30079	6.21661	5.69373	6.24611	5.67675	5.69373	5.05625	5.68698	4.98361
NM_004603	A_23_P168556	6.9921	6.55108	6.9489	6.56386	6.29711	5.87774	6.40026	5.8999	5.75257	5.16479	5.76832	5.11799
NM_173489	A_23_P407080	6.79794	6.42649	6.81783	6.30079	6.21661	5.81114	6.20658	5.67675	5.77455	5.01728	5.61677	5.00395
AK000249	A_23_P346673	6.86797	6.37673	6.78333	6.35437	6.24028	5.69373	6.07304	5.64545	5.64897	5.04343	5.63479	4.97673
NM_004064	A_23_P204696	7.53155	7.57712	7.76811	7.62998	6.84162	6.96979	7.19369	6.96035	6.19644	6.22258	6.6107	6.20456
NM_000044	A_23_P113111	6.72263	6.42487	6.75693	6.35263	6.20456	5.72031	6.19441	5.72031	5.54908	5.0689	5.56834	5.03695
NM_001969	A_24_P398810	7.04054	6.52942	7.18463	6.6107	6.36819	5.86647	6.6107	5.94017	5.63835	5.18739	6.05912	5.1985
NM_004001	A_23_P34644	6.87213	6.43935	6.78333	6.36647	6.2653	5.76205	6.28786	5.7462	5.76832	5.09375	5.74939	5.01728
THC2678526	A_24_P913629	6.78446	6.41017	6.79347	6.41836	6.13123	5.74939	6.23441	5.76205	5.55296	5.04986	5.79606	5.09987
BC038757	A_24_P557274	6.78897	6.41836	6.78784	6.34564	6.21461	5.77144	6.20456	5.72031	5.63835	5.04986	5.76832	4.99721
THC2708710	A_32_P18034	7.00488	6.53379	6.9613	6.56526	6.36475	5.88053	6.43133	5.81711	5.72685	5.19296	5.91889	5.16479
XR_018643	A_32_P34201	7.30115	6.74406	7.75876	7.00941	6.56244	6.24222	7.11314	6.41836	6.05678	5.42053	6.55393	5.64897
NM_002359	A_23_P390044	9.51893	9.63796	9.90703	9.85812	8.71391	8.96008	9.35062	9.15504	7.99058	8.17836	8.6788	8.35373
NM_006816	A_23_P9591	10.263	9.96138	10.6387	9.80505	9.2835	9.11449	10.0449	9.07795	8.73729	8.51639	9.39815	8.29555
XR_016850	A_23_P63972	6.94312	6.51175	6.87109	6.43455	6.25767	5.81114	6.13123	5.7462	5.743	5.1358	5.69709	5.05625
NM_013377	A_23_P105651	6.78106	6.2672	6.77537	6.38519	6.29527	5.67332	6.19848	5.71043	5.68698	4.98361	5.71043	5.04343
AF289562	A_24_P128361	6.82546	6.36303	6.74993	6.3613	6.32972	5.65599	6.23637	5.75574	5.75574	5.03044	5.77144	4.99721
X58809	A_24_P529627	6.77194	6.45677	6.75926	6.31536	6.30262	5.71043	6.10479	5.78996	5.826	5.07517	5.69709	5.03695
NM_153324	A_23_P356694	6.80461	6.34739	6.64509	6.37502	6.30992	5.78383	6.07074	5.7869	5.54908	5.04343	5.7869	5.0814
NM_002318	A_23_P111995	8.43555	8.95364	9.01639	9.06647	7.6004	8.26539	8.46758	8.35796	6.98379	7.53849	7.82644	7.56631
CR621923	A_24_P16340	9.76841	9.61093	10.0969	9.78313	8.99504	8.86799	9.56458	9.05462	8.43359	8.3035	8.89864	8.25842
THC2575678	A_32_P162537	6.7546	6.50578	6.84482	6.49979	6.23832	5.8693	6.2519	5.87212	5.75257	5.15906	5.83481	5.0689
NM_012192	A_23_P127851	8.27053	7.61431	8.79164	8.15277	7.46623	6.92756	8.16023	7.27863	6.85541	6.18621	7.40245	6.49375
ENST00000297487	A_24_P66672	6.74052	6.49979	6.77079	6.44095	6.16121	5.81711	6.30992	5.81114	5.70044	5.1299	5.7869	5.1358
CR604497	A_32_P41173	6.81783	6.40523	6.65801	6.39526	6.14633	5.7462	6.19441	5.73657	5.62402	5.04986	5.65249	5.04343
AL049387	A_32_P145335	7.05445	6.83626	7.02643	6.81124	6.38856	6.05444	6.55962	6.18002	5.80814	5.37064	5.95324	5.43808
NM_017712	A_23_P327370	6.92854	6.66568	7.05272	6.60123	6.44413	6.01372	6.4151	6.01127	5.80814	5.30827	5.88053	5.3033
NM_006912	A_23_P115052	6.98934	6.55536	7.09008	6.71417	6.36647	5.8999	6.64509	6.02345	5.80513	5.24702	6.03548	5.26786
NM_004226	A_23_P154367	7.10661	7.00397	7.60589	7.34987	6.51619	6.23637	6.94119	6.58755	5.86363	5.52943	6.32794	5.81413
NM_012421	A_23_P126037	8.1038	8.05007	8.3724	8.1934	7.19293	7.42833	7.63675	7.46908	6.67456	6.71538	7.11883	6.65544
NM_024921	A_24_P151692	6.68835	6.46925	6.67834	6.42162	6.15273	5.74939	6.35263	5.76205	5.65948	5.15906	5.66296	5.0626
NM_003969	A_23_P141847	8.20221	7.85593	9.19655	8.77601	7.54009	7.20786	8.58261	8.07869	6.7093	6.48616	7.98888	7.27517
NM_001001331	A_23_P18152	6.83841	6.46303	6.76041	6.49072	6.21461	5.87493	6.1591	5.7869	5.73334	5.17048	5.68358	5.0876
NM_019105	A_24_P307135	6.55393	6.40688	6.70073	6.34388	6.18826	5.70044	6.08677	5.78074	5.64545	5.0689	5.60947	5.03044
A_32_P223675	A_32_P223675	6.89972	6.40026	6.59987	6.40357	6.3613	5.70044	6.07993	5.7301	5.60212	5.0689	5.59842	5.01728
X87160	A_23_P206628	6.81674	6.43775	6.59715	6.3315	6.3613	5.70711	6.17379	5.68698	5.67675	5.09987	5.68017	4.97673
NM_014045	A_23_P205499	8.01863	8.36171	8.17047	8.13271	7.30384	7.6256	7.59589	7.45876	6.62274	6.80793	7.26753	6.76849
S67659	A_24_P316659	7.11639	6.73578	7.51915	7.07157	6.42487	6.10256	7.00125	6.286	5.82305	5.35659	6.43615	5.57973
ENST00000309828	A_24_P940944	6.72743	6.4552	6.80683	6.40357	6.2186	5.82008	6.43775	5.76832	5.67675	5.03044	5.79606	5.0626
AF090925	A_24_P256230	6.76964	6.36819	6.64509	6.38351	6.12249	5.68698	6.12249	5.7301	5.65948	5.05625	5.69709	4.99043
NM_020771	A_23_P250002	7.00851	6.65929	7.22548	6.82111	6.42811	5.94803	6.64118	6.20658	5.9428	5.29832	6.12468	5.45959
NM_016072	A_23_P162425	7.64012	7.07496	7.96485	7.23418	6.92658	6.34388	7.42178	6.59578	6.28413	5.60947	6.78559	5.75574
NM_002768	A_24_P287780	7.46107	7.5984	7.643	7.47079	6.79459	6.89061	6.91274	6.6174	6.1717	6.16961	6.39024	5.89164
NM_006630	A_23_P153286	7.16317	6.65028	7.54645	6.98193	6.50129	5.98896	6.92756	6.37332	5.84932	5.31321	6.38519	5.66296
NM_020403	A_24_P187218	6.62407	6.33328	6.6733	6.37502	6.05912	5.77765	6.2106	5.70044	5.66643	5.02388	5.67675	4.99043
NM_172003	A_32_P161432	8.39773	7.60738	9.48471	8.56044	7.57558	6.80128	8.83405	7.84932	7.06902	6.14204	8.30869	7.06561
NM_002546	A_23_P71530	6.74288	6.40523	6.7093	6.39526	6.30992	5.7301	6.35611	5.74939	5.71373	5.03044	5.57595	5.01728
AK125299	A_24_P698136	7.55066	7.3025	7.6029	7.20489	6.84268	6.52062	7.04054	6.6053	6.40192	5.84354	6.37502	5.87774
THC2593641	A_23_P170657	7.6857	7.32317	7.60986	7.0934	6.90174	6.58341	7.09589	6.42649	6.16961	5.68698	6.24804	5.56834
NM_198279	A_24_P841677	6.71296	6.3613	6.60935	6.38351	6.07304	5.72685	6.1181	5.75257	5.71373	5.05625	5.64545	5.01728
NM_153253	A_23_P127460	7.89618	7.90027	7.83953	7.78821	7.10988	7.21964	7.2563	7.05876	6.44095	6.42162	6.65929	6.2691
NM_003757	A_23_P85560	10.307	9.63148	10.7966	10.2323	9.25694	8.78156	10.231	9.51643	9.00626	8.39886	9.5586	8.69735
BF760214	A_32_P226656	6.68586	6.40026	6.68085	6.41673	6.01616	5.68017	6.02828	5.69709	5.68698	5.03044	5.55296	5.04343
NM_001025265	A_32_P101352	6.78672	6.43935	6.84588	6.4151	6.01616	5.69036	6.24222	5.7869	5.68017	5.01728	5.68698	4.99043
NM_004739	A_23_P203420	8.98156	9.18963	9.01347	9.23142	8.28652	8.47261	8.51158	8.45361	7.60688	7.67925	7.78322	7.67971
NM_001541	A_23_P161727	6.73459	6.35263	6.78333	6.29527	6.19032	5.72031	6.19236	5.67332	5.61313	5.03044	5.55296	5.04343
A_24_P944597	A_24_P944597	6.77992	6.3613	6.73102	6.34739	6.1181	5.61313	6.24804	5.74939	5.6058	5.03695	5.61677	4.99721
NM_181805	A_23_P91221	7.60887	7.35436	7.6587	7.45876	6.89366	6.57368	7.17012	6.74524	6.2804	5.96358	6.54247	5.98645
BC104811	A_23_P93009	7.21377	6.74993	7.4061	6.89366	6.68461	6.10702	6.84268	6.20658	6.10479	5.3845	6.21261	5.50126
ENST00000380831	A_32_P223551	7.2807	6.74524	7.36581	6.8742	6.62407	6.12249	6.91075	6.2106	6.1181	5.4161	6.2691	5.46806
BE703462	A_32_P4647	6.87523	6.36819	6.7178	6.34388	6.15273	5.72685	6.22059	5.65249	5.71373	5.03044	5.70044	5.03695
NM_153021	A_24_P379616	6.78672	6.39693	6.74641	6.37843	6.12249	5.68358	6.11368	5.75574	5.69709	4.99721	5.64191	4.99043
THC2628099	A_32_P163215	6.82002	6.49375	6.7546	6.44889	6.24611	5.83773	6.2106	5.75257	5.66988	5.1299	5.68698	5.04343
AF091088	A_24_P401709	7.2998	7.28345	8.28349	8.2247	6.75227	6.72743	7.75018	7.5725	6.04737	5.97889	7.37838	6.8773
NM_022458	A_23_P300728	6.97354	6.53669	8.48694	7.80344	6.31897	5.87212	7.78531	7.09672	5.78996	5.24702	7.21818	6.2804
NM_199329	A_24_P406986	7.74457	7.82844	9.06993	9.04204	7.22694	7.27309	8.68271	8.40716	6.40853	6.43775	8.06715	7.65349
THC2505123	A_24_P911612	6.75693	6.4599	6.96791	6.54965	6.29711	5.80513	6.35784	5.91889	5.69373	5.14166	5.90263	5.22036
NM_001430	A_23_P210210	8.45468	7.76132	NA	10.2906	7.74673	7.19218	10.4816	9.58864	7.05618	6.38012	9.85209	8.82262
NM_001562	A_23_P104798	9.29734	8.79149	10.7724	9.83596	8.47052	8.05738	10.2219	9.184	7.77065	7.30047	9.57429	8.34972
NM_014597	A_23_P97584	8.87038	8.7167	10.3393	9.92491	8.10168	8.03948	9.81416	9.24165	7.40367	7.22839	9.11339	8.4362
A_24_P512530	A_24_P512530	6.88449	6.39693	6.82871	6.43615	6.1717	5.743	6.15486	5.7301	5.66643	5.0689	5.76832	5.0689
NM_016598	A_24_P351420	7.56476	7.06476	9.43978	8.93551	6.89366	6.48004	8.89041	8.22871	6.29342	5.7301	8.19119	7.43956
NM_201222	A_24_P160263	8.0047	7.95788	8.79921	8.49903	7.22694	7.36201	8.2446	7.75919	6.56103	6.58203	7.81076	7.12769
NM_004947	A_24_P272845	6.81344	6.42162	6.88653	6.40853	6.10256	5.7869	6.22851	5.72031	5.71703	5.0814	5.69373	5.0814
NM_001002036	A_23_P102439	6.69703	6.48464	6.72743	6.40357	6.2691	5.79606	6.27099	5.84354	5.75257	5.0876	5.65249	5.15329
NM_152430	A_23_P13493	6.79571	6.38688	6.71901	6.34036	6.26149	5.65948	6.23245	5.68358	5.68017	5.04986	5.66296	4.94164
A_24_P587993	A_24_P587993	6.83841	6.50728	6.7417	6.51175	6.37843	5.83773	6.28972	5.79909	5.77144	5.09375	5.80212	5.0626
BC033983	A_24_P810084	7.14441	6.84694	8.44333	8.20658	6.44095	6.02345	7.745	7.31854	5.99645	5.39363	7.13887	6.62007
ENST00000340940	A_32_P33263	6.87936	6.46147	6.85751	6.56948	6.23637	5.79301	6.3699	5.87212	5.70378	5.03044	5.74939	5.17048
NM_182914	A_23_P128887	6.69703	6.42972	7.12125	6.632	6.18826	5.7869	6.44889	6.01127	5.76519	5.11799	5.93754	5.26786
NM_022640	A_23_P207170	6.74406	6.42487	6.74993	6.48158	6.10925	5.82008	6.23048	5.77765	5.66296	5.1985	5.82008	5.1358
NM_153232	A_23_P365844	7.36771	6.73815	8.99999	7.88156	6.94119	6.32615	8.54597	7.27101	6.24998	5.55683	7.88683	6.47235
NM_207173	A_23_P19886	6.77878	6.38351	6.73102	6.29711	6.19644	5.71043	6.12687	5.66643	5.71373	5.0689	5.62762	4.96981
NM_017693	A_23_P105833	7.47136	7.27932	8.79133	8.72924	6.80683	6.66058	8.2933	8.08979	6.19236	5.88888	7.62706	7.26822
NM_012259	A_23_P168351	6.97821	6.56386	7.02465	6.63726	6.42972	5.97635	6.4151	6.03787	5.83773	5.23111	5.95324	5.30827
NM_024095	A_23_P22200	7.18539	7.16549	8.14555	7.97556	6.52062	6.52062	7.48099	7.26052	6.12905	5.87212	7.01121	6.53379
AK027783	A_24_P93656	6.82871	6.38182	7.00307	6.68211	6.23637	5.7301	6.54535	5.92693	5.70044	5.03695	6.00389	5.26786
AK131288	A_23_P337726	10.1471	10.4244	NA	NA	9.32072	9.73264	10.6624	10.2053	8.54947	8.95377	9.99488	9.44636
THC2652887	A_32_P188093	7.12287	6.49375	7.19444	6.74641	6.44413	5.85793	6.64769	6.05678	5.88332	5.15906	5.92426	5.28827
NM_018254	A_23_P136317	7.03527	6.68835	8.08672	7.724	6.48616	5.98394	7.48268	7.02909	5.89715	5.35659	6.93147	6.28972
AF020645	A_24_P919354	6.83948	6.47697	6.62407	6.41017	6.27476	5.73334	6.14204	5.69709	5.65948	5.11799	5.73657	4.99043
NM_032333	A_23_P63660	7.46737	7.19293	9.99584	9.59308	6.80793	6.56667	9.40624	8.90069	6.29527	5.9108	8.774	8.11821
NM_003079	A_23_P164387	7.75105	7.40853	9.06924	8.61595	7.15696	6.72863	8.37839	7.95963	6.23441	5.86363	7.87398	7.08339
THC2540396	A_32_P8806	6.98008	6.56808	7.47193	7.16935	6.2672	5.96615	6.90073	6.53088	5.77144	5.19296	6.22456	5.75257
NM_144714	A_23_P325572	6.81892	6.42162	6.58341	6.36475	6.29527	5.72031	6.14419	5.65948	5.64545	4.97673	5.65249	4.97673
ENST00000299826	A_24_P83846	6.80683	6.37332	6.80904	6.3699	6.23441	5.73334	6.2672	5.70378	5.55683	5.10595	5.68358	5.0626
NM_138779	A_23_P362046	9.16702	8.89289	10.0719	9.27322	8.36334	8.20767	9.43572	8.57092	7.6004	7.39511	8.83521	7.78406
NM_173570	A_23_P350689	7.36708	7.03966	8.34948	8.12859	6.56244	6.21661	7.78987	7.40306	5.99146	5.44674	7.13887	6.68211
NM_003221	A_24_P20954	6.76619	6.38012	6.71538	6.34739	6.22258	5.70711	6.05912	5.68017	5.67332	4.99043	5.66988	5.01064
NM_004710	A_24_P347854	8.4105	8.77277	9.61086	9.46661	7.82044	8.19699	9.22336	8.92798	6.90475	7.37963	8.36893	7.98037
BX458358	A_23_P94967	6.79794	6.44889	6.93342	6.4677	6.24998	5.79301	6.41999	5.78074	5.63835	5.09987	5.7869	5.11199
A_24_P930940	A_24_P930940	6.89972	6.37673	6.58755	6.36647	6.28227	5.72359	6.24222	5.71373	5.71043	5.05625	5.64897	5.03695
NM_152358	A_23_P101521	6.71052	6.31716	6.53959	6.33859	6.25575	5.743	6.1506	5.71373	5.62402	5.00395	5.63835	5.01728
NM_194247	A_24_P706314	8.1545	7.51262	9.3041	8.7464	7.20415	6.79682	8.94037	8.17301	6.62407	6.23048	8.25609	7.3815
NM_001798	A_23_P98898	8.30202	8.14729	9.47945	8.97954	7.48268	7.48381	8.93234	8.21744	6.78219	6.72623	8.47533	7.58528
THC2654921	A_24_P830406	6.73578	6.34212	6.64118	6.32436	6.11589	5.70044	6.2672	5.67675	5.65948	5.03695	5.7462	5.0626
AL359055	A_32_P158272	6.77537	6.36647	6.67456	6.40688	6.14419	5.68358	6.19848	5.7589	5.57215	5.04986	5.65948	4.99721
BX641014	A_32_P66934	6.87109	6.40688	6.82763	6.45047	6.24028	5.71373	6.3081	5.84354	5.77765	5.01064	5.73657	5.14749
NM_000089	A_24_P277934	6.93342	6.40688	6.6695	6.2691	6.26149	5.743	6.09807	5.69036	5.84644	5.05625	5.61313	5.01064
NM_032821	A_23_P383679	6.73578	6.42811	6.71296	6.29527	6.13123	5.75257	6.19441	5.66296	5.74939	4.99043	5.64897	5.04343
NM_172244	A_23_P136254	6.78446	6.39526	6.70564	6.34564	6.1203	5.73334	6.14419	5.65599	5.80814	5.09987	5.59099	5.0814
NM_198229	A_24_P220786	6.80904	6.59441	6.89568	6.53814	6.29527	5.92426	6.35957	5.88053	5.77455	5.23644	5.68698	5.18178
NM_199162	A_23_P48438	6.81454	6.58064	7.00033	6.83948	6.15273	5.97381	6.58479	6.16752	5.73334	5.23111	5.89715	5.45104
NM_203286	A_23_P76034	6.82655	6.52796	6.87005	6.51026	6.37502	5.84932	6.39024	5.8693	5.71043	5.15906	5.70044	5.18739
A_32_P59532	A_32_P59532	6.6733	6.40853	6.68336	6.40192	6.17794	5.76832	6.17794	5.71043	5.54518	4.98361	5.6204	5.00395
A_24_P764866	A_24_P764866	6.81344	6.42325	6.81892	6.46925	6.24028	5.76519	6.22851	5.72031	5.65948	5.0876	5.63835	5.0626
NM_002010	A_23_P105803	6.74288	6.39024	6.68835	6.39693	6.04737	5.65948	6.18415	5.66296	5.63835	5.05625	5.64191	5.01728
NM_173815	A_23_P361544	6.83733	6.45205	6.74993	6.51323	6.14847	5.77144	6.21261	5.8522	5.64545	5.10595	5.64191	5.1299
NM_145296	A_23_P5064	6.94601	6.48616	6.7511	6.42811	6.34212	5.82305	6.23048	5.81114	5.7301	5.17048	5.68698	5.0814
NM_018006	A_23_P80389	7.91242	8.0087	8.00001	7.76938	7.0579	7.26193	7.50714	7.14992	6.48004	6.56808	7.13569	6.51619
NM_003782	A_23_P111171	6.83411	6.63463	6.83733	6.54965	6.22258	6.00881	6.33683	5.90808	5.72685	5.273	5.63121	5.19296
NM_172097	A_24_P181422	6.7417	6.4892	6.87936	6.65157	6.12249	5.7869	6.33859	5.9108	5.60947	5.10595	5.91889	5.23644
NM_003389	A_23_P135061	8.6771	9.23279	8.78401	8.99591	7.67601	8.36916	8.35043	8.41826	6.99302	7.6039	7.76811	7.58731
NM_152410	A_23_P170901	6.79347	6.47543	6.74876	6.35611	6.20051	5.77455	6.19848	5.72359	5.73334	5.07517	5.69709	5.0814
NM_006203	A_23_P124456	7.29912	7.68937	7.57712	7.81561	6.54535	6.78333	6.89972	7.16472	5.96615	6.12687	6.39693	6.38688
NM_017670	A_23_P24375	9.05064	9.13884	10.2046	9.79457	8.35397	8.51419	9.64672	9.07004	7.80873	7.87664	8.99467	8.29953
NM_152380	A_24_P128442	6.84588	6.53088	6.90174	6.46303	6.28413	5.82008	6.31716	5.84064	5.72031	5.11199	5.83773	5.1358
NM_007044	A_23_P113803	8.20904	8.12947	9.02208	8.31483	7.50494	7.36771	8.23721	7.37212	6.91572	6.58341	7.56579	6.59987
NM_014043	A_24_P114617	7.60887	6.9594	7.96485	7.2145	6.91968	6.54391	7.31389	6.44572	6.40523	5.76832	6.68586	5.72359
NM_001017535	A_23_P162589	7.73587	7.56683	7.662	7.29912	6.84801	6.65286	7.16317	6.59578	6.26149	6.02102	6.52796	5.77455
XR_018028	A_24_P891276	7.53369	7.63723	7.4922	7.36265	6.9921	7.1333	7.06561	6.70073	6.24804	6.16752	6.42325	5.95584
NM_003363	A_23_P80891	7.04839	6.72022	7.25488	6.92658	6.37843	6.01616	6.62539	6.26149	5.89164	5.44242	6.09357	5.43808
BC005008	A_23_P421483	6.66696	6.40357	6.77878	6.37332	6.2186	5.79301	6.20254	5.743	5.70044	5.02388	5.66296	4.98361
A_32_P88555	A_32_P88555	6.68461	6.34212	6.77651	6.39192	6.20051	5.7301	6.25767	5.71703	5.64191	5.04343	5.73657	5.03695
THC2537721	A_32_P17439	6.73697	6.40026	6.94505	6.53959	6.1203	5.71703	6.32794	5.82895	5.62402	5.11799	5.8999	5.16479
THC2678243	A_32_P219086	6.7334	6.41346	6.62539	6.42811	6.20254	5.71703	6.10479	5.69709	5.5835	5.03695	5.72031	5.04343
THC2563238	A_24_P726336	6.81674	6.38012	6.58755	6.30628	6.14633	5.71373	6.18415	5.75257	5.74939	4.99721	5.7462	5.01064
NM_000284	A_23_P251095	10.2003	9.41914	NA	9.50077	9.22493	8.53228	10.1431	8.71144	8.46716	7.74889	9.73714	8.11821
NM_030775	A_23_P53588	6.94312	6.43294	6.82437	6.38688	6.12468	5.79909	6.29527	5.71043	5.73657	5.09375	5.77455	5.0626
NM_003830	A_23_P15995	6.88038	6.43294	6.83948	6.40026	6.40357	5.83773	6.25958	5.78996	5.77455	5.10595	5.76832	5.01064
THC2603473	A_32_P52488	6.81235	6.51175	6.82437	6.36819	6.31173	5.81413	6.32257	5.72359	5.76205	5.09987	5.73657	5.01064
BC002463	A_23_P113716	NA	10.7484	NA	10.6145	10.1613	10.0332	NA	9.93334	9.33671	9.15091	10.2077	9.13065
AF334589	A_24_P620583	6.79347	6.40026	6.74288	6.37502	6.16961	5.77455	6.36475	5.75257	5.66988	5.00395	5.72031	5.04343
THC2679424	A_32_P150642	6.84162	6.50129	6.85961	6.44413	6.30262	5.7869	6.42649	5.84354	5.67675	5.14166	5.87774	5.09375
NM_006597	A_24_P287129	10.5683	9.18379	NA	9.87606	9.70321	8.45681	10.099	9.00651	8.98382	7.66482	9.48258	8.18228
NM_021235	A_23_P38941	7.07242	7.17549	7.20638	6.87316	6.46147	6.54535	6.6053	6.16331	5.95584	5.66643	6.06611	5.45104
NM_030796	A_23_P168211	7.79482	7.58984	7.97763	7.7178	7.15929	7.08003	7.47704	7.03351	6.59578	6.35089	7.04141	6.42972
AY358993	A_23_P5435	6.77537	6.37502	6.78672	6.44095	6.27099	5.80212	6.20658	5.65948	5.62762	5.11799	5.79301	5.04343
NM_178176	A_23_P317796	6.81892	6.43455	6.83841	6.47389	6.25958	5.8693	6.31355	5.76205	5.72359	5.1358	5.68358	5.0626
NM_021130	A_24_P920125	6.97448	6.49979	7.2086	6.7093	6.32972	5.89715	6.6733	6.01616	5.79909	5.1985	6.17794	5.3033
NM_032738	A_24_P276576	6.7546	6.37332	6.67708	6.34564	6.08904	5.69036	6.16961	5.70378	5.71703	4.94876	5.57215	4.98361
NM_198097	A_32_P42075	9.6146	9.05474	10.3434	9.46808	8.80642	8.42288	9.69837	8.76124	8.14177	7.58934	9.05987	7.99125
NM_174962	A_23_P396115	6.79122	6.48464	6.72623	6.41017	6.23048	5.7869	6.21261	5.80814	5.81711	5.09375	5.65599	5.05625
AL832758	A_24_P607880	6.92756	6.53379	7.12528	6.58203	6.31173	5.81711	6.67834	6.02587	5.74939	5.11799	6.01127	5.19296
THC2652733	A_24_P710252	6.75926	6.39693	6.62141	6.38856	6.286	5.68698	6.22851	5.72359	5.71373	5.0626	5.59842	4.99721
BG002504	A_24_P752416	6.65673	6.30992	6.77878	6.37673	6.14204	5.68358	6.31897	5.63121	5.81711	5.01064	5.71373	4.93447
A_24_P919178	A_24_P919178	6.69827	6.38856	6.74406	6.37502	6.09357	5.69709	6.25958	5.70044	5.75574	5.03044	5.57595	4.98361
NM_152569	A_32_P115220	6.83411	6.43775	6.77537	6.35263	6.30262	5.70378	6.24028	5.64897	5.69036	4.99721	5.68017	5.03695
AK027318	A_24_P126325	7.11721	6.56526	7.46623	6.74641	6.52503	5.92158	6.81014	5.99645	5.92693	5.22575	6.36303	5.33272
NM_001007233	A_23_P58521	7.28893	6.67582	7.69485	6.87833	6.68711	6.05444	7.16007	6.24804	6.01859	5.273	6.56948	5.49306
NM_182744	A_23_P51958	7.73543	7.98854	7.64348	7.63289	6.75344	7.19818	7.05186	6.99393	6.23048	6.3613	6.45047	6.15698
NM_020208	A_23_P212379	6.74876	6.37843	6.7546	6.37332	6.1334	5.72359	6.20658	5.69036	5.72359	5.0689	5.57595	5.07517
NM_006390	A_23_P98923	6.87316	6.56103	7.21818	6.67708	6.17794	5.93225	6.82871	6.10925	5.77144	5.1358	6.06146	5.3033
NM_021010	A_23_P112086	6.6695	6.32615	6.6733	6.3699	6.20658	5.68358	6.18208	5.71043	5.64191	5.04343	5.65948	5.04986
NM_005371	A_23_P47788	9.05905	8.91945	9.36306	8.96763	8.43966	8.39751	8.673	8.22282	7.49443	7.51207	8.07309	7.42417
AK022255	A_24_P59387	6.84162	6.4677	6.77194	6.44413	6.30262	5.78996	6.286	5.72685	5.74939	5.05625	5.72031	5.04986
NM_080876	A_23_P90933	6.68461	6.36475	6.76619	6.41999	6.17379	5.72685	6.23441	5.76205	5.58725	5.04343	5.70711	5.10595
NM_006003	A_32_P61954	9.59308	9.19116	10.453	9.73903	9.04062	8.72794	9.91398	8.99231	8.14584	7.79276	9.25684	8.16622
BC025792	A_24_P170927	7.07072	6.80904	7.12448	6.76734	6.52649	6.22654	6.49828	6.1181	5.76519	5.45532	5.86647	5.3799
NM_005131	A_23_P78372	8.90069	8.68508	9.67023	9.04192	8.12148	7.98786	9.21314	8.46041	7.4313	7.17931	8.61758	7.66435
THC2505640	A_24_P686424	6.72383	6.38519	6.84055	6.42325	6.24417	5.74939	6.06843	5.72685	5.60212	5.0814	5.65599	5.02388
XR_016562	A_24_P101812	6.75577	6.44572	6.71174	6.37673	6.23637	5.77765	6.16542	5.73657	5.6204	5.0689	5.66988	4.99721
NM_000572	A_23_P126735	6.64898	6.39693	6.75693	6.34739	6.12687	5.69709	6.14847	5.7462	5.63835	5.03695	5.61677	5.01064
NM_006282	A_24_P94054	7.81157	7.69667	8.09803	7.9498	7.38956	7.24922	7.49053	7.17012	6.57925	6.36475	6.91572	6.44572
NM_198829	A_23_P215406	10.0008	9.49935	10.6108	10.1226	9.21124	8.86022	10.0599	9.41735	8.68643	8.26642	9.40895	8.60649
THC2650007	A_32_P140179	6.74993	6.36819	6.66696	6.35089	6.20456	5.7462	6.09357	5.70044	5.69373	5.0876	5.65948	5.02388
NM_014504	A_24_P861568	8.18535	8.18479	8.40111	8.05102	7.39879	7.52294	7.86442	7.37086	6.76849	6.77651	7.25982	6.60935
NM_021116	A_24_P577694	6.81124	6.46147	6.60935	6.32615	6.28972	5.75574	6.24804	5.71373	5.7869	5.0814	5.72685	4.99043
A_23_P21882	A_23_P21882	7.17012	6.87833	6.9575	6.79906	6.36475	6.03787	6.46303	6.08222	5.75574	5.34711	5.77455	5.31812
THC2630395	A_32_P121785	6.77765	6.44572	6.60394	6.34914	6.22654	5.77144	6.21261	5.73657	5.68698	5.07517	5.59842	5.03044
AA972037	A_23_P26307	6.80904	6.52942	6.80683	6.44889	6.2653	5.84064	6.07535	5.77144	5.71373	5.17048	5.73334	5.01728
A_32_P73039	A_32_P73039	6.82546	6.42325	6.72623	6.41673	6.10256	5.76205	6.286	5.7301	5.7869	5.05625	5.67332	5.07517
AK094114	A_24_P944934	6.70808	6.45677	6.58203	6.35611	6.17379	5.78383	6.06146	5.77144	5.63121	5.07517	5.68698	4.94876
AI652796	A_24_P806749	6.84162	6.41999	6.63595	6.37161	6.20051	5.71043	6.22456	5.7589	5.63835	5.0876	5.64191	5.04986
NM_025083	A_23_P21155	8.11373	8.15794	8.09316	7.96242	7.21891	7.39018	7.47193	7.13966	6.52796	6.608	7.15149	6.61338
THC2680656	A_24_P697043	6.69456	6.47389	6.78897	6.32436	6.22258	5.74939	6.06843	5.70711	5.75257	5.1358	5.54908	5.07517
NM_002646	A_23_P200710	8.14584	8.04141	8.7977	8.42266	7.37713	7.33498	8.16565	7.68248	6.81235	6.6053	7.55171	6.8977
NM_024047	A_23_P94860	7.55695	6.95655	8.17019	7.23993	6.83087	6.24998	7.54009	6.46147	6.48616	5.71043	6.8742	5.77144
NM_007040	A_24_P376294	8.01863	8.13065	8.39027	8.17132	7.73543	7.61382	7.83241	7.42714	6.82329	6.6733	7.17625	6.63463
NM_015431	A_23_P314052	6.54103	6.3699	6.69084	6.37332	6.14204	5.72031	6.04263	5.66988	5.7462	4.99043	5.57215	5.01064
AB051441	A_24_P933105	6.71052	6.37843	6.65028	6.31897	6.18208	5.73979	6.03787	5.74939	5.65249	5.03695	5.66988	4.99043
XM_496355	A_32_P162306	8.63941	7.60788	9.68881	8.48941	7.88533	7.06561	8.87766	7.70931	7.23201	6.31173	8.39344	6.9921
NM_005827	A_23_P89455	10.0245	9.74841	10.2262	9.91675	9.43636	9.18019	9.66947	9.18071	8.75637	8.41538	9.00122	8.37355
NM_174981	A_23_P420348	6.68835	6.45205	6.72863	6.38012	6.13773	5.75574	6.21461	5.75574	5.77765	4.97673	5.61313	5.04986
NM_020774	A_23_P433838	7.25418	6.70564	6.97635	6.65415	6.47235	5.94017	6.35263	6.01372	5.95842	5.25227	5.95324	5.27811
NM_004310	A_23_P58132	6.71296	6.39359	6.63988	6.32615	6.24028	5.70044	6.22456	5.73334	5.67332	5.04343	5.63121	5.02388
NM_198946	A_23_P83184	6.70196	6.31355	6.66185	6.43455	6.15273	5.72031	6.10256	5.70044	5.62402	5.01728	5.61677	5.03695
XR_015635	A_24_P246863	8.31017	7.84424	8.34427	7.85244	7.40123	7.02731	7.73979	7.18917	6.69456	6.22851	7.07157	6.35611
NM_020183	A_23_P53345	7.54009	7.24208	7.71602	7.44775	6.82002	6.61204	7.17549	6.69703	6.1506	5.85793	6.49828	5.98645
NM_004808	A_23_P138686	7.32185	7.00216	7.56838	7.08423	6.89061	6.41673	7.06987	6.46614	6.29342	5.67675	6.40853	5.67675
THC2541781	A_24_P795283	7.13409	6.66696	7.01751	6.71052	6.52503	6.11368	6.53524	6.01372	5.96871	5.2933	6.00141	5.33272
NM_014338	A_23_P143662	7.932	7.77444	7.96589	7.93021	7.57763	7.30519	7.79317	7.29234	6.95081	6.58203	6.9256	6.38856
BC024184	A_23_P425324	6.72503	6.3081	6.70196	6.40026	6.19441	5.743	6.24222	5.7301	5.63121	5.07517	5.65599	5.03695
NM_002437	A_23_P143089	9.88832	9.69683	9.93436	9.74572	9.1191	8.99529	9.35764	9.05474	8.39389	8.24091	8.61468	8.26049
NM_033028	A_24_P176284	7.39511	7.04141	7.62706	7.1293	6.72982	6.35263	6.98101	6.39693	6.19236	5.5835	6.40523	5.67332
NM_145170	A_23_P326931	6.6733	6.41673	6.67077	6.37332	6.19644	5.71043	6.22456	5.73979	5.72685	5.00395	5.64191	5.03044
THC2578055	A_24_P488649	6.83841	6.49527	6.75926	6.40192	6.27852	5.78383	6.31355	5.78383	5.76205	5.15906	5.66988	5.09375
AF116618	A_24_P299562	6.79122	6.40523	6.71417	6.40523	6.23832	5.77455	6.31897	5.67675	5.82895	5.11199	5.57973	5.03044
NM_054111	A_23_P168130	6.85118	6.41999	6.80904	6.42649	6.18208	5.70711	6.13988	5.72685	5.54908	5.01064	5.5835	4.96981
NM_007323	A_23_P251974	6.91274	6.35263	6.81674	6.38012	6.27476	5.71043	6.30079	5.73657	5.81114	5.02388	5.59471	5.03695
A_32_P100206	A_32_P100206	6.81564	6.37673	6.65929	6.38688	6.35784	5.7869	6.09582	5.64897	5.72031	5.05625	5.73979	4.97673
NM_182767	A_24_P109838	7.14045	6.67077	8.07309	7.54539	6.45047	5.97635	7.54009	6.8533	6.03548	5.32788	7.14204	6.17587
NM_016151	A_23_P218269	6.96791	6.39359	6.89669	6.55536	6.31536	5.78074	6.38519	5.98645	5.76205	5.11199	5.9162	5.21494
NM_006403	A_23_P344555	6.8222	6.38519	6.75926	6.51915	6.22456	5.81114	6.30445	5.85507	5.79606	5.0689	5.73979	5.11199
AB209694	A_24_P595877	6.87833	6.38688	6.76849	6.33505	6.32615	5.75257	6.1334	5.72031	5.68017	5.0626	5.59471	5.00395
XR_017120	A_24_P767725	7.07665	6.75227	7.29777	6.85541	6.39024	6.04973	6.79682	6.20859	5.84064	5.26269	6.04973	5.51745
NM_173059	A_23_P82286	6.74052	6.40688	6.82546	6.35263	6.2672	5.71373	6.11368	5.67675	5.66296	5.07517	5.72359	5.01064
NM_018037	A_23_P97517	6.95273	6.51619	7.37023	7.08757	6.18002	5.86363	6.91274	6.6174	5.98141	5.24702	6.39024	5.9108
AK057720	A_24_P759674	6.88653	6.39192	6.79234	6.42811	6.2106	5.77144	6.30628	5.74939	5.71373	5.05625	5.80814	5.1299
L48692	A_23_P102183	8.61957	8.25713	10.4179	9.91492	7.85127	7.58426	9.6531	9.06785	7.14204	6.84907	9.17056	8.42024
BU596754	A_24_P735306	7.0076	6.68835	7.14045	6.70686	6.35263	5.95064	6.55536	6.05678	5.74939	5.28827	6.05678	5.33272
NM_138711	A_23_P252062	7.16085	7.00307	8.70135	8.42574	6.46147	6.30445	8.2335	7.90212	5.92158	5.59842	7.68983	7.0859
NM_017906	A_23_P122674	8.82541	8.19644	9.2885	8.15536	7.81642	7.36265	8.64383	7.46623	7.21744	6.64509	8.05166	6.71296
NM_181705	A_24_P256603	6.6796	6.3699	6.99851	6.46614	6.21261	5.74939	6.52796	5.83188	5.68017	5.05625	5.87774	5.09987
NM_024784	A_23_P430181	7.10332	6.8773	8.05325	8.04847	6.43455	6.18415	7.43071	7.40062	5.95584	5.52943	6.8977	6.56948
NM_006514	A_23_P158555	6.79794	6.34388	6.79794	6.35784	6.40688	5.75257	6.09131	5.69036	5.72031	5.0626	5.62762	4.99043
NM_181659	A_23_P120442	7.1624	6.78106	8.53425	8.26848	6.42487	6.01127	7.94343	7.57044	5.86647	5.2832	7.38585	6.76157
NM_001264	A_23_P70520	6.75344	6.3699	6.75227	6.39859	6.16961	5.62762	6.1717	5.7462	5.65249	5.0814	5.64897	5.01728
NM_001008397	A_23_P122052	8.19506	7.91059	9.93479	9.29808	7.79729	7.44366	9.30465	8.55159	7.06902	6.65801	8.69751	7.745
NM_001001415	A_32_P106944	6.91274	6.37673	6.81454	6.48616	6.34564	5.72359	6.22851	5.83773	5.90808	5.0876	5.67332	5.1358
NM_033048	A_23_P62336	6.83626	6.39526	6.73578	6.3613	6.15486	5.74939	6.29711	5.73334	5.69036	5.04343	5.61313	5.02388
NM_181879	A_24_P370172	6.89366	6.41346	6.78333	6.37502	6.22456	5.743	6.1334	5.68698	5.72031	5.09987	5.64191	4.99721
NM_001813	A_23_P253524	7.11721	7.06902	7.83281	8.08518	6.42649	6.35784	7.23562	7.3473	5.86079	5.84932	6.57228	6.58617
THC2668267	A_32_P71476	6.74993	6.31897	6.66568	6.32436	6.20658	5.7301	6.06843	5.68358	5.69036	5.0814	5.72685	4.97673
AK123855	A_24_P316904	6.88653	6.45362	6.85751	6.47543	6.2653	5.83188	6.1591	5.73979	5.69373	5.11799	5.67675	5.11199
NM_153488	A_23_P148255	7.52887	6.88449	10.357	9.65969	6.88141	6.27664	9.79183	8.99032	6.34914	5.48064	9.12967	8.15479
NM_002594	A_23_P79968	6.75809	6.43455	6.76041	6.35784	6.2691	5.71043	6.11589	5.64191	5.70711	5.05625	5.65249	5.01728
NM_181837	A_23_P42045	7.94768	7.53743	10.1201	9.5359	7.24065	6.78333	9.58535	8.82114	6.93537	6.20658	8.94898	8.05325
NM_005672	A_24_P201021	7.91826	8.25114	8.76358	8.35773	7.1107	7.52456	8.18451	7.57456	6.7334	6.85751	7.55643	6.82546
NM_033416	A_23_P302094	8.74465	8.84101	9.67451	9.42117	8.10198	8.19974	9.13519	8.7045	7.22184	7.32119	8.49147	7.90249
NM_004475	A_24_P253818	6.84588	6.58755	6.94119	6.61338	6.25383	5.88888	6.48464	5.92158	5.62762	5.16479	5.87774	5.18178
BG203539	A_32_P211301	6.7178	6.34212	6.63068	6.35089	6.20456	5.70044	6.10032	5.66988	5.67332	5.03695	5.52146	4.94164
NM_139033	A_23_P100704	6.96979	6.61607	7.37651	7.257	6.25767	6.02345	6.86901	6.53233	5.78383	5.32301	6.42649	5.90263
NM_002213	A_23_P166633	8.28425	8.47366	9.11284	8.97841	7.47079	7.7626	8.50431	8.29505	6.89264	6.89568	7.89841	7.4961
ENST00000349637	A_24_P916789	6.68711	6.42162	6.68211	6.40192	6.17379	5.7589	6.27852	5.66643	5.7462	5.02388	5.62402	4.99043
A_24_P178523	A_24_P178523	6.79347	6.41017	6.89264	6.48768	6.2691	5.76519	6.28227	5.87774	5.80513	5.09987	5.85507	5.20401
BC025747	A_23_P424051	6.68211	6.42649	6.81235	6.34036	6.07074	5.70711	6.14633	5.65948	5.68698	5.10595	5.68358	4.99043
NM_000045	A_23_P111321	6.63595	6.43294	6.7334	6.34036	6.14633	5.7462	6.22059	5.65249	5.69373	5.03044	5.69036	5.03044
NM_032344	A_23_P75441	8.92559	9.14516	9.87416	9.52347	8.08487	8.46189	9.00282	8.63373	7.47193	7.6834	8.41627	7.80466
DA380034	A_24_P459937	6.74524	6.31536	6.84055	6.43455	6.14419	5.71043	6.18621	5.72685	5.69709	5.0626	5.69036	5.02388
NM_183373	A_24_P272290	7.75191	7.61234	8.5033	8.07153	6.82329	6.85646	8.14671	7.61923	6.22654	6.15273	7.5148	6.85961
NM_022475	A_23_P167129	6.74406	6.39526	6.77422	6.42649	6.24417	5.70044	6.28413	5.68358	5.82895	5.04986	5.78383	5.0689
NM_153022	A_23_P318938	7.36581	7.4793	8.1441	7.83043	6.63726	6.88141	7.51643	7.08171	6.12905	6.13988	6.64249	6.20658
NM_001031684	A_24_P222911	6.91473	6.49677	8.03268	7.04491	6.35784	5.83773	7.45645	6.39693	5.72359	5.16479	6.77651	5.61313
NM_022771	A_23_P139558	8.79042	8.84994	9.75255	9.29266	7.79359	8.10319	8.92692	8.44204	7.3601	7.41397	8.30375	7.6587
NM_006793	A_23_P63751	9.30483	9.17565	NA	10.7467	8.34141	8.35867	10.8073	10.0504	7.5974	7.6212	10.1915	9.27275
THC2603974	A_32_P13452	6.78446	6.34212	6.70073	6.35611	6.12468	5.70378	6.21261	5.71703	5.58725	5.04343	5.75257	5.0689
THC2654127	A_32_P150263	6.82111	6.4599	6.85857	6.59441	6.20859	5.71043	6.32794	5.98896	5.65599	5.11199	5.75574	5.24175
NM_144707	A_23_P154358	6.81783	6.33859	6.7417	6.35611	6.24804	5.64897	6.17379	5.69709	5.73334	5.03044	5.56068	5.03695
NM_006297	A_23_P153692	8.52754	8.65939	8.95001	8.67863	7.64348	7.96276	8.42661	7.8973	6.97354	7.21671	7.75705	7.15462
NM_004963	A_23_P76312	6.79347	6.33505	6.78784	6.32257	6.2634	5.73979	6.23832	5.68017	5.72359	5.0626	5.63479	5.02388
NM_182612	A_23_P330727	7.80629	7.7803	8.18674	8.1038	6.93925	6.9613	7.57044	7.38275	6.47851	6.32615	6.98379	6.65157
NM_203375	A_24_P917178	6.81124	6.36819	6.71296	6.38856	6.19644	5.66988	6.30445	5.64897	5.66296	4.98361	5.67332	4.99721
NM_145056	A_24_P33014	6.80683	6.34212	6.68336	6.38012	5.97635	5.70378	6.07764	5.69036	5.63479	5.03695	5.61677	5.0626
NM_001018067	A_23_P337424	6.78897	6.44889	7.10003	6.57088	6.28786	5.7301	6.67834	5.75574	5.81413	5.0626	6.05444	5.16479
NM_012330	A_24_P171004	6.77651	6.49375	6.73102	6.45834	6.13773	5.75257	6.20456	5.78996	5.65948	5.09987	5.63479	5.09987
NM_022571	A_23_P410736	6.83518	6.49677	6.79234	6.42811	6.14204	5.74939	6.25383	5.74939	5.77765	5.09987	5.6058	5.04986
NM_003561	A_23_P88767	7.03351	6.52062	6.87626	6.50429	6.23048	5.80212	6.26149	5.83188	5.8861	5.17048	5.73979	5.12396
NM_130786	A_24_P151121	6.8533	6.33328	6.67582	6.35437	6.10032	5.72359	6.21661	5.66988	5.61677	4.97673	5.64545	4.97673
NM_012240	A_23_P99226	6.7178	6.50429	6.86485	6.44413	6.24998	5.71043	6.34212	5.79606	5.63479	5.04986	5.85507	5.09987
NM_139245	A_23_P147563	6.80461	6.4708	6.82871	6.40357	6.2106	5.74939	6.24417	5.77455	5.73657	5.07517	5.62762	5.0814
BG181351	A_24_P648837	6.72143	6.3699	6.66696	6.37332	6.19848	5.66988	6.1717	5.66643	5.743	4.99043	5.61677	4.96981
NM_015534	A_23_P11507	8.72404	8.25894	9.35115	8.48962	7.94094	7.51534	8.8588	7.81197	7.24423	6.79682	8.29455	7.17625
NM_004913	A_23_P129476	6.93537	6.57368	6.84375	6.41017	6.32436	5.87212	6.35089	5.7589	5.75257	5.11199	5.67675	5.11799
AK023515	A_24_P579524	6.6995	6.37502	6.55536	6.34739	6.23832	5.70711	6.18002	5.69036	5.71703	5.03695	5.56068	5.02388
NM_022368	A_23_P11244	7.60489	7.33368	8.71572	8.04012	6.93147	6.66058	8.08271	7.30787	6.33505	5.93489	7.47193	6.56244
NM_207410	A_24_P578571	6.75344	6.42649	6.60394	6.34739	6.21461	5.743	6.09807	5.67675	5.69373	5.03695	5.72031	5.05625
BX117044	A_32_P63729	6.88141	6.65929	6.85961	6.52796	6.40026	5.83773	6.27099	5.7869	5.70044	5.20401	5.77765	5.1985
AK094088	A_32_P117016	6.99577	6.64898	7.58477	7.04752	6.49072	5.9428	7.06048	6.33859	5.94803	5.43372	6.59167	5.71703
NM_032051	A_23_P366253	7.10988	6.74759	7.35883	7.07665	6.55393	6.07535	6.79347	6.38688	6.00389	5.35186	6.27852	5.6204
CA945127	A_32_P53260	8.0762	8.0523	8.71621	8.60977	7.34343	7.38585	8.16337	7.88194	6.94409	6.77992	7.62266	7.04925
NM_020710	A_23_P96775	7.19068	6.61338	7.58832	6.76849	6.54103	5.96101	6.83411	6.05678	5.96101	5.24702	6.46459	5.36129
THC2559002	A_32_P143824	7.10661	6.9613	7.04403	6.78106	6.42162	6.31173	6.55251	6.13123	6.05209	5.59471	5.91889	5.43372
NM_001552	A_24_P382187	7.42357	7.814	7.66011	7.59186	6.83087	7.1309	6.89972	6.82002	6.20456	6.39192	6.50279	6.13988
XM_292021	A_23_P389250	7.08674	6.72743	7.11233	6.92067	6.4151	6.14633	6.63332	6.26149	5.79909	5.43372	6.18002	5.51745
NM_153827	A_23_P164307	7.05272	6.71052	6.87833	6.69827	6.36819	6.05912	6.53088	5.97381	5.78074	5.39816	5.94542	5.33272
NR_002819	A_24_P873659	7.0076	7.37713	7.59488	8.695	6.44731	6.57228	6.97821	8.03916	5.9428	5.90263	6.42162	7.25347
NM_021183	A_23_P147826	8.03008	7.80221	8.48115	7.88908	7.22111	7.12287	7.89058	7.1507	6.7417	6.37843	7.17778	6.34564
NM_033418	A_23_P85726	8.7559	8.56274	9.03943	8.47136	8.04879	7.81157	8.44527	7.75234	7.52078	7.17855	7.8148	6.98749
NM_003929	A_23_P126939	8.50936	8.58709	8.55372	8.388	7.56528	7.68708	7.96728	7.63289	6.82871	6.92067	7.36897	6.87005
NM_153339	A_23_P51884	8.58354	8.47345	9.22798	8.93997	7.73543	7.77947	8.58373	8.18507	7.1107	7.00851	7.97694	7.42417
NM_005212	A_23_P252882	6.82871	6.41999	6.6733	6.32972	6.22059	5.76205	6.21661	5.7301	5.73657	5.0689	5.65599	5.04343
NM_138467	A_24_P396327	6.78559	6.39192	6.81014	6.48311	6.19848	5.70044	6.24611	5.75574	5.69373	5.04986	5.72359	5.0814
NM_183372	A_24_P135061	9.356	9.5745	9.92084	9.91472	8.79073	9.15313	9.34932	9.22867	8.11522	8.40223	8.72062	8.40223
NM_006674	A_24_P238609	7.03086	6.72743	6.92067	6.63068	6.40026	6.07074	6.54535	5.95842	5.94803	5.36129	5.90536	5.24175
NM_004862	A_23_P3532	9.46428	8.92266	10.3943	9.43588	8.64945	8.20029	9.7652	8.75888	7.92335	7.46049	9.15282	7.94874
AW804491	A_32_P139414	6.88449	6.39359	6.80793	6.46459	6.1203	5.80814	6.2634	5.78383	5.67675	5.09375	5.78383	5.15906
AK026209	A_24_P870101	6.7901	6.4151	6.68586	6.32972	6.13123	5.73334	6.12687	5.63479	5.65948	5.05625	5.59842	5.01064
NM_180991	A_24_P101941	6.75227	6.39693	6.75344	6.3081	6.16121	5.67675	6.14204	5.65249	5.69373	5.03695	5.54518	4.97673
NM_002426	A_23_P340698	6.78106	6.36647	6.68586	6.34564	6.08904	5.71043	6.14633	5.65599	5.67675	4.99721	5.58725	5.00395
NM_025152	A_23_P170908	7.27517	6.65673	7.68064	6.81674	6.53088	5.92959	7.1317	6.19848	5.94542	5.1985	6.46925	5.48064
NM_001015053	A_23_P26922	7.44366	7.50108	7.38771	7.42833	6.69208	6.78219	6.98008	6.70073	6.20859	5.99645	6.49677	6.08677
NM_002822	A_23_P48166	9.77702	9.08534	10.5769	9.71384	9.08975	8.63409	9.96501	9.00724	8.2335	7.77149	9.30419	8.21744
NM_007191	A_32_P216520	6.74759	6.36819	6.75809	6.39192	6.16961	5.7301	6.23048	5.73657	5.78074	5.01728	5.61677	5.0689
NM_022832	A_23_P81180	7.59689	7.65064	7.77107	7.65776	6.81454	6.95559	7.15462	6.97448	6.27664	6.22851	6.51767	6.18208
AK127730	A_24_P667968	6.74406	6.43775	6.75344	6.44731	6.15486	5.77455	6.2186	5.76519	5.70711	5.03695	5.66296	5.0689
AI718865	A_32_P123027	6.71901	6.34914	6.76964	6.45834	6.20254	5.71703	6.20456	5.73334	5.68358	4.97673	5.64897	5.05625
A_24_P101879	A_24_P101879	7.06219	6.74876	6.97448	6.80351	6.4552	6.13123	6.44413	6.10256	5.88888	5.44242	5.9428	5.36598
AF147446	A_23_P320371	6.93634	6.47851	6.82437	6.45362	6.25575	5.80814	6.36475	5.82305	5.62402	5.09987	5.73334	5.15906
NM_016341	A_23_P35617	6.9613	6.60123	7.04229	6.6958	6.31173	5.92158	6.55536	5.95324	5.87493	5.17615	5.98896	5.28827
BC039550	A_32_P119744	7.07412	6.68461	7.29912	6.83303	6.37502	6.05209	6.63463	6.1181	5.89164	5.32301	6.09807	5.40268
NR_003125	A_24_P177553	6.73934	6.38519	6.80793	6.32794	6.20456	5.69709	6.1334	5.65599	5.66988	5.03695	5.60947	4.99043
NM_001007026	A_23_P13885	7.13887	6.99118	7.21229	6.83841	6.48158	6.31897	6.79459	6.20051	5.9135	5.65249	6.17379	5.4848
NM_175063	A_23_P208674	9.99228	9.71656	10.3748	10.0327	8.92386	8.87738	9.75539	9.32883	8.49249	8.27257	9.1622	8.55622
NM_001233	A_24_P925040	6.68711	6.42325	6.61874	6.3699	6.13773	5.7589	6.24028	5.70711	5.75574	5.0814	5.62762	5.04986
AK095738	A_32_P20221	7.27309	6.80904	7.37526	6.88755	6.43455	6.10256	6.84907	6.25767	6.01372	5.45959	6.20051	5.48064
AK128013	A_32_P200724	6.77194	6.40523	6.80572	6.80683	6.27852	5.7589	6.32972	6.31173	5.64191	5.09375	5.74939	5.62402
CR606809	A_32_P203184	7.85709	7.61678	8.41914	7.80098	7.16549	6.98657	7.8462	7.08171	6.49375	6.18208	7.13648	6.32972
XR_017206	A_24_P187407	10.3191	10.3345	10.5466	10.1488	9.47662	9.61627	9.93784	9.45234	8.7927	8.86588	9.06774	8.47949
NM_013381	A_23_P366983	6.86485	6.44731	6.70196	6.33683	6.1181	5.7589	6.07535	5.7869	5.66643	5.0689	5.52146	5.04986
BG001037	A_32_P149416	6.94216	6.64118	7.00216	6.60665	6.24998	5.90808	6.45047	5.97381	5.70711	5.20401	5.88888	5.2575
NM_181429	A_24_P14902	6.76273	6.32436	6.73578	6.3613	6.17794	5.65249	6.07993	5.73334	5.7462	5.01728	5.66643	5.12396
NM_002121	A_23_P258769	6.77194	6.4552	6.632	6.37843	6.10479	5.70378	6.14847	5.69709	5.69373	5.01728	5.52943	5.01728
NM_005825	A_23_P64058	6.83303	6.46303	6.76849	6.38351	6.34739	5.73979	6.20859	5.7301	5.83188	5.09375	5.6204	5.0689
NM_003182	A_24_P38290	6.7901	6.46459	6.77537	6.35437	6.18826	5.82895	6.16331	5.72685	5.67332	5.07517	5.6058	5.02388
AK000115	A_24_P791169	6.60123	6.43455	6.73697	6.38351	6.21461	5.78074	6.23832	5.71373	5.6204	5.03695	5.71373	4.97673
NM_001031738	A_24_P291401	7.64874	7.42714	7.82883	7.40853	6.89568	6.82329	7.04839	6.58893	6.22654	5.98394	6.35611	5.81413
NM_000133	A_23_P62406	6.70196	6.38351	6.84907	6.38182	6.16752	5.74939	6.12687	5.72031	5.67332	5.0626	5.72685	5.05625
NM_022774	A_23_P193	8.1699	8.16166	8.32845	8.27027	7.4776	7.64012	7.77737	7.5994	6.85961	6.91374	7.16781	6.81014
AF074994	A_32_P219601	6.80017	6.49375	6.74641	6.38856	6.27664	5.77765	6.08904	5.743	5.81413	5.11199	5.69036	5.03044
NM_020458	A_24_P940909	6.76041	6.37843	6.80017	6.35437	6.1506	5.72359	6.07764	5.71043	5.61677	5.07517	5.53339	4.99721
NM_020383	A_23_P331253	8.45404	8.27589	8.84376	8.43294	7.86327	7.87626	8.20576	7.72621	7.28824	7.12287	7.43248	6.96035
NM_201431	A_23_P302404	6.62672	6.36647	6.4892	6.39526	6.06843	5.70044	6.07304	5.74939	5.66988	5.04343	5.61677	5.01064
NM_015103	A_24_P376391	8.05357	8.34498	8.26436	8.48756	7.3696	7.57302	7.74889	7.67369	6.63332	6.8977	7.03615	7.01751
NM_021994	A_24_P312210	6.85857	6.46925	7.13807	6.62007	6.28786	5.81711	6.67708	5.97635	5.76519	5.07517	6.05678	5.2575
BC110042	A_24_P263259	7.1869	6.74641	7.33237	7.02019	6.52209	5.97635	6.93147	6.25383	5.89164	5.18178	6.29711	5.60947
NM_004688	A_23_P154235	8.72583	8.39976	9.98396	9.2616	7.7698	7.68524	9.39024	8.51639	7.25064	6.87626	8.81165	7.7476
NM_031463	A_23_P206324	7.5632	6.86693	7.85787	7.11883	6.95081	6.2653	7.17778	6.34914	6.52356	5.73334	6.57368	5.60947
A_24_P458095	A_24_P458095	6.59304	6.38519	6.69208	6.38012	6.08677	5.65599	6.15273	5.69709	5.59099	4.96981	5.63121	4.99043
NM_032581	A_23_P8582	7.68202	7.53102	8.09377	7.8842	7.0579	6.90975	7.64969	7.32909	6.28786	5.99146	6.81892	6.36475
THC2696143	A_24_P666105	6.79794	6.39693	6.66568	6.41017	6.31536	5.72359	6.1717	5.71703	5.63835	5.03695	5.61677	5.01728
BC045174	A_24_P686975	6.90575	6.53669	7.08087	6.71659	6.30628	5.84644	6.32615	5.97381	5.72685	5.14749	5.8944	5.26269
NM_152280	A_23_P12018	6.99302	6.55393	6.96791	6.59167	6.39359	5.8861	6.43133	5.96101	5.78074	5.19296	5.84354	5.20401
AK022122	A_23_P21278	6.83411	6.45205	6.76041	6.41673	6.25575	5.743	6.27476	5.75257	5.80212	5.09987	5.70378	5.07517
NM_024592	A_23_P121783	8.2968	8.27461	8.53739	8.48715	7.43662	7.67089	7.96311	7.77022	6.95464	6.87005	7.55538	7.14598
BC035751	A_24_P560663	7.21008	7.1309	7.28482	7.28824	6.55678	6.44413	6.65801	6.65673	5.96358	5.7301	6.11368	5.8522
AK095707	A_32_P24651	7.7293	7.43189	7.97488	7.60887	7.24423	6.79906	7.31322	6.84162	6.45205	5.96871	6.72022	6.10032
ENST00000374472	A_32_P48054	6.74641	6.42811	6.56386	6.41182	6.2519	5.66988	6.19441	5.7589	5.7301	5.03695	5.70044	5.04343
THC2651534	A_32_P38445	6.79347	6.55393	6.89061	6.59578	6.20859	5.82305	6.17379	5.84064	5.77455	5.17048	5.66988	5.18739
NM_032231	A_23_P37636	10.6854	9.95883	NA	10.3108	9.94141	9.26255	10.2739	9.56065	9.39258	8.67214	9.61186	8.78981
NM_003910	A_23_P31602	9.36905	8.68474	9.79468	9.08421	8.81135	8.09102	9.23679	8.36124	7.78531	7.14756	8.58635	7.57507
NM_001618	A_23_P114783	9.77406	8.85395	10.3888	9.40426	9.14974	8.13241	9.54022	8.45404	8.5037	7.38709	8.95738	7.7111
NM_153809	A_23_P419850	7.06133	6.59987	6.92166	6.66441	6.42972	5.96101	6.41182	5.9428	5.87212	5.2832	5.86363	5.2832
NM_004074	A_23_P52639	NA	NA	10.8027	10.4219	10.7111	10.2441	10.2397	9.72723	10.0011	9.45681	9.56577	8.93788
THC2585656	A_32_P23731	8.43598	8.18535	8.35373	8.41936	7.84815	7.6516	7.834	7.74066	7.18766	6.87833	7.2145	6.93049
A_32_P3221	A_32_P3221	6.77537	6.35611	6.6958	6.47543	6.16961	5.72685	6.25383	5.70711	5.63479	5.07517	5.56452	5.03695
A_24_P919265	A_24_P919265	6.83948	6.40688	6.83411	6.38351	6.16752	5.80513	6.17794	5.68698	5.65249	5.03044	5.65249	5.03695
AK074449	A_32_P627	6.89871	6.41999	7.00397	6.51619	6.31716	5.73657	6.49224	5.89164	5.77455	5.09987	5.86363	5.20401
NM_139266	A_24_P274270	8.37678	7.94343	NA	9.37704	7.66575	7.3192	10.2545	8.5368	6.70564	6.44254	9.7794	7.91644
A_32_P185530	A_32_P185530	6.87109	6.29157	6.82871	6.34388	6.29342	5.73979	6.1717	5.67332	5.84932	5.07517	5.68358	4.98361
NM_001077207	A_23_P170273	7.64444	7.37901	9.0867	8.81567	7.00941	6.61204	8.52198	8.06306	6.29527	5.97126	7.71378	7.11396
NR_002798	A_23_P90125	6.75577	6.46459	6.53669	6.37502	6.20051	5.75574	6.00389	5.75574	5.78074	5.12396	5.69373	5.02388
NM_001437	A_23_P54100	6.84268	6.38519	6.7901	6.38856	6.29711	5.7589	6.19848	5.73657	5.78074	5.05625	5.56452	5.0626
NM_002347	A_23_P134914	6.79571	6.37161	6.64249	6.27476	6.2804	5.72685	6.09131	5.72359	5.65599	5.04986	5.74939	4.96284
NM_016249	A_23_P62099	6.88755	6.41836	6.82655	6.49527	6.30079	5.76832	6.25383	5.83481	5.69373	5.11199	5.72685	5.0876
ENST00000317836	A_24_P44992	6.83518	6.43615	6.71174	6.35263	6.25575	5.82008	6.08222	5.76205	5.67332	5.02388	5.70044	4.94164
NM_001361	A_23_P15202	6.86276	6.6053	7.96589	7.80098	6.54965	6.14847	7.68891	7.25982	5.72359	5.36129	6.81124	6.29342
THC2720710	A_32_P175900	6.85435	6.36819	6.75344	6.31536	6.17379	5.70044	6.23048	5.69373	5.59099	5.03695	5.69709	5.00395
NM_003151	A_23_P68031	6.84055	6.39859	6.93634	6.50429	6.24417	5.76519	6.41999	5.8693	5.71043	5.12396	5.81413	5.11799
THC2582291	A_32_P12388	6.81783	6.62804	6.90274	6.57508	6.23832	5.90536	6.47543	5.94542	5.65249	5.17615	5.73657	5.273
NM_012431	A_24_P123833	6.87523	6.40688	6.76619	6.37673	6.18621	5.7869	6.10925	5.66988	5.72359	4.97673	5.66988	4.99043
ENST00000255741	A_24_P75008	7.61036	7.76853	8.4927	8.39638	7.0067	7.23778	8.05674	7.79152	6.4708	6.46459	7.28551	6.87213
A_24_P912186	A_24_P912186	6.67708	6.32077	6.82979	6.34212	6.18208	5.71043	6.20254	5.70044	5.54126	5.03044	5.66643	4.99043
NM_176792	A_23_P346384	6.92658	6.43775	6.9256	6.56386	6.32436	5.84932	6.31536	5.8861	5.85507	5.12396	5.7462	5.14749
A_24_P910718	A_24_P910718	6.81564	6.37673	6.7334	6.35263	6.16961	5.7589	6.25958	5.66988	5.7301	5.03695	5.55683	4.94876
NM_022742	A_23_P416178	6.79122	6.42325	6.71417	6.47697	6.18621	5.79301	6.27288	5.82008	5.70711	5.11199	5.75257	5.09375
AK024147	A_32_P930953	6.73459	6.36647	6.80572	6.41182	6.07764	5.75574	6.26149	5.7869	5.72685	4.99043	5.7301	5.02388
AY629351	A_23_P155807	6.92363	6.53959	8.01467	7.51425	6.27852	5.88332	7.09589	6.64898	5.76519	5.22575	6.59441	5.96615
NM_030647	A_23_P359897	7.02019	6.44095	7.52078	7.12609	6.3081	5.87212	6.80793	6.41673	5.85793	5.0814	6.25958	5.65249
NM_001371	A_23_P145159	6.87936	6.28972	6.68835	6.34564	6.20859	5.73334	6.21461	5.64545	5.75257	5.04343	5.52146	4.96284
CB052856	A_24_P924979	6.74641	6.37843	6.66313	6.34564	6.16542	5.70711	6.30262	5.74939	5.68698	5.0626	5.5835	5.04343
XR_018204	A_24_P92411	6.80017	6.46614	6.78106	6.38688	6.27476	5.79301	6.18002	5.69709	5.62402	5.0689	5.80212	5.04986
NM_020776	A_23_P389692	6.8773	6.39859	6.89871	6.44731	6.2106	5.73657	6.11368	5.73657	5.72685	5.0814	5.75574	5.04343
A_24_P870779	A_24_P870779	6.75227	6.44572	6.64639	6.34036	6.16961	5.78074	6.12905	5.64191	5.69709	5.04343	5.64545	5.03695
NM_014554	A_24_P167412	6.94601	6.53959	7.34794	6.78106	6.31355	5.8522	6.85961	6.13773	5.80212	5.17048	6.25575	5.42495
NM_006231	A_23_P159355	6.94119	6.6174	7.10661	6.81014	6.19032	5.97381	6.59851	6.0845	5.80513	5.31812	6.01372	5.34711
NM_080664	A_23_P37144	8.18646	7.94768	9.10875	8.6898	7.38956	7.27932	8.73214	8.08148	6.83626	6.60123	7.87207	7.2086
NM_006249	A_23_P116890	6.76041	6.56948	6.98472	6.53814	6.28413	5.9162	6.32077	5.8522	5.70044	5.19296	5.80513	5.21494
NM_012428	A_23_P37598	8.78401	8.84072	9.68639	9.37237	8.02715	8.13065	9.09616	8.63231	7.28551	7.32975	8.51899	7.85166
THC2664489	A_32_P191551	6.83303	6.43133	6.64769	6.3699	6.25575	5.77765	6.30262	5.70044	5.70044	5.0689	5.64545	5.04343
THC2512961	A_23_P73279	7.55329	7.23346	9.42068	8.66596	7.0067	6.49677	8.86277	7.98718	6.40192	5.88332	8.20358	7.14283
NM_030649	A_24_P281497	6.88346	6.4151	6.6107	6.39359	6.17379	5.67675	6.30628	5.80513	5.64897	5.05625	5.66296	5.02388
AK055082	A_24_P213566	6.61874	6.29711	6.68211	6.30445	6.1203	5.68017	6.07764	5.68017	5.7301	5.00395	5.63479	5.00395
NM_052885	A_32_P199801	6.93342	6.70073	7.47817	6.87213	6.41182	6.04501	6.80572	6.24804	5.82305	5.32788	6.30262	5.48894
NM_006942	A_23_P164011	6.75577	6.4151	6.6958	6.38688	6.23832	5.76205	6.13988	5.71703	5.68698	5.11199	5.71703	5.03044
NM_178859	A_23_P436284	6.81564	6.45362	6.69703	6.36303	6.21461	5.82008	6.14419	5.73657	5.73979	5.12396	5.67332	5.04986
NM_173582	A_32_P122703	7.15929	7.08924	7.19968	6.94022	6.45834	6.24222	6.74406	6.2804	5.95842	5.48894	6.34914	5.77144
NM_014674	A_23_P40975	6.83518	6.55678	7.6857	7.6014	6.22654	5.96615	7.0067	6.74406	5.7869	5.27811	6.63068	6.09357
NM_182758	A_24_P263330	6.77651	6.40523	6.71659	6.33683	6.22258	5.70378	6.1334	5.71373	5.743	5.05625	5.70378	5.0626
NM_014703	A_24_P26177	6.9613	6.61874	7.82485	7.40853	6.37161	5.94017	7.28688	6.64249	5.79606	5.20949	6.55962	5.8999
AA725860	A_32_P29092	6.86589	6.50877	7.1317	6.59167	6.34388	5.83188	6.42325	5.93754	5.78996	5.17615	5.80814	5.24175
ENST00000369297	A_24_P34031	6.80128	6.36647	6.72623	6.3613	6.27288	5.743	6.1717	5.70378	5.6204	5.04986	5.56068	5.03695
AF085962	A_32_P205431	6.84694	6.37843	6.73697	6.286	6.20456	5.7301	6.19236	5.64191	5.69373	4.99721	5.63121	4.99721
A_24_P915541	A_24_P915541	6.79122	6.31173	6.68711	6.33328	6.19644	5.71703	6.06843	5.73979	5.57595	5.01728	5.55683	5.01728
NM_006699	A_23_P103571	6.98564	6.52942	7.18539	6.96224	6.32615	5.86363	6.72383	6.24804	5.83773	5.21494	6.10925	5.51745
NM_006524	A_24_P128291	6.78784	6.32436	6.93828	6.47543	6.19236	5.77765	6.35784	5.82895	5.73657	5.05625	5.92959	5.10595
NM_172099	A_23_P159335	6.70686	6.36475	6.72623	6.38519	6.09582	5.68358	6.23441	5.76205	5.55683	5.04343	5.70711	4.99721
THC2678236	A_32_P171309	6.68835	6.39024	6.80904	6.37843	6.05912	5.70378	6.13988	5.67332	5.73979	4.96981	5.73657	4.98361
AK129547	A_32_P194372	6.84482	6.46459	6.89366	6.51026	6.24611	5.76519	6.45047	5.86363	5.71703	5.12396	5.82305	5.17615
ENST00000239730	A_24_P66398	7.06048	6.96885	7.6009	7.28756	6.49224	6.2634	6.96508	6.64118	5.81413	5.49306	6.34036	5.82305
NM_002730	A_24_P408206	6.80793	6.73459	6.97448	6.82871	6.30079	6.07993	6.53233	6.18208	5.71373	5.35186	5.8999	5.39816
NM_022098	A_23_P218793	6.82546	6.4552	7.22621	7.0282	6.20859	5.77144	6.62539	6.28227	5.76832	5.11199	6.01372	5.51343
A_24_P676566	A_24_P676566	6.72743	6.40523	6.70808	6.38856	6.06379	5.77455	6.21461	5.73657	5.54908	5.07517	5.6204	5.0626
NM_003037	A_23_P62652	6.68085	6.36303	6.74288	6.30992	6.18002	5.68017	6.17379	5.67675	5.62762	5.00395	5.64191	5.03044
NM_015352	A_23_P370479	6.75344	6.22456	6.80793	6.28413	6.15698	5.67332	6.27476	5.62402	5.73334	5.00395	5.61677	4.99721
AK025096	A_24_P879722	6.95845	6.38519	6.68211	6.35611	6.17587	5.68698	6.1181	5.69709	5.73657	5.0689	5.63479	5.00395
NM_000875	A_23_P205986	7.12528	6.99851	7.73017	7.45645	6.45834	6.30262	7.0934	6.7546	5.86363	5.6204	6.54391	5.99645
THC2654993	A_32_P109835	6.71417	6.38688	6.72623	6.37673	6.13556	5.75574	6.23832	5.82895	5.65948	5.12396	5.7462	5.04343
ENST00000382878	A_32_P90047	10.0864	10.1371	10.2414	9.81274	9.22582	9.41214	9.75991	9.28554	8.50025	8.641	8.97765	8.36404
NM_173626	A_23_P125078	8.06715	7.72489	8.70051	8.16394	7.44308	7.16858	7.84971	7.32383	6.65157	6.3613	7.32317	6.56667
NM_000094	A_23_P144071	9.13335	9.4141	9.77792	9.4405	8.46443	8.80463	9.41017	8.91382	7.83043	8.01665	8.51619	7.93559
BC015835	A_32_P123990	6.68711	6.47235	7.05099	6.59715	6.32077	5.743	6.51175	5.9135	5.76832	5.0689	5.84932	5.15906
NM_017712	A_23_P218531	7.30854	7.32975	7.62511	7.50163	6.53669	6.62274	7.00125	6.89669	5.99894	5.7869	6.42487	6.10702
NM_021198	A_23_P28263	9.57464	9.74473	10.2367	10.0242	8.97094	9.2898	9.45681	9.17658	8.27868	8.545	8.78416	8.35161
AK074381	A_24_P222165	6.70564	6.4151	6.65673	6.32257	6.12905	5.75257	6.2519	5.7462	5.65599	5.05625	5.61313	4.98361
NM_213594	A_24_P224158	6.73578	6.41999	6.61473	6.33505	6.17379	5.78383	6.16121	5.78996	5.69709	5.0814	5.66643	5.03695
AK124470	A_24_P921850	6.72863	6.39859	6.74641	6.39526	6.14847	5.7462	6.18415	5.69373	5.75257	5.01064	5.75257	5.01064
BC025765	A_32_P471485	6.86066	6.55962	7.2385	6.68586	6.37161	5.88332	6.66696	6.05912	5.68358	5.24175	5.9162	5.32788
NM_019021	A_24_P210082	7.89208	8.24249	8.17808	8.12563	7.14441	7.59438	7.69211	7.44073	6.52503	6.83948	7.05704	6.68835
NM_005986	A_24_P112803	7.36645	7.36455	7.19143	6.87523	6.6053	6.53233	6.56103	6.36303	6.12249	5.93225	6.08222	5.45959
BC031958	A_32_P479743	6.84375	6.45047	6.73578	6.37332	6.19441	5.7869	6.32436	5.81114	5.67675	5.04343	5.74939	5.04986
THC2599169	A_24_P921174	6.7511	6.40853	6.78446	6.42811	6.25575	5.78383	6.18621	5.70378	5.70378	5.0814	5.70044	5.02388
AK123765	A_32_P168388	7.08171	6.75577	7.00488	6.83411	6.41673	6.16121	6.41346	6.13773	5.91889	5.35186	6.02828	5.42935
THC2639487	A_32_P55987	6.94022	6.44731	6.7417	6.48768	6.28972	5.8693	6.37502	5.79909	5.78996	5.12396	5.87774	5.11799
NM_015396	A_24_P211869	7.54803	7.29845	8.14148	7.67786	6.87213	6.76157	7.33889	6.84482	6.20051	5.95842	6.73221	6.07304
NM_015073	A_24_P202555	6.87316	6.42972	6.7901	6.44254	6.20859	5.78996	6.42487	5.81114	5.78383	5.11799	5.84644	5.12396
NM_145074	A_24_P336957	9.11383	9.13702	9.31416	9.0893	8.41427	8.58784	8.6945	8.40649	7.70436	7.7626	8.11283	7.62021
THC2559380	A_32_P126023	6.78784	6.59441	6.99393	6.50429	6.19441	5.88053	6.31716	5.82305	5.71043	5.24175	5.89164	5.17048
AK092638	A_24_P12065	6.78672	6.39693	6.68085	6.44572	6.29527	5.79606	6.17587	5.78383	5.6204	5.05625	5.73657	5.04986
NM_016548	A_23_P146512	8.11073	7.74932	8.82129	8.31752	7.24423	7.14283	8.2958	7.6587	6.63463	6.23441	7.60738	6.80904
NM_194283	A_24_P453740	7.02465	6.66185	7.4313	6.88959	6.41673	5.94017	6.82871	6.16752	5.85793	5.26786	6.28413	5.46383
U52054	A_24_P684186	7.53262	7.15149	8.13212	7.78072	7.03703	6.66441	7.91644	7.18159	6.49224	5.93489	7.20341	6.39693
NM_013356	A_23_P155079	6.7334	6.46303	6.71417	6.40853	6.2186	5.72031	6.22059	5.71043	5.65249	5.0626	5.75257	5.09375
XM_934128	A_32_P220750	6.78219	6.65801	6.90975	6.63726	6.34564	5.87774	6.53669	5.99146	5.83481	5.23644	5.8693	5.23111
AF090938	A_23_P57007	6.74406	6.44413	6.73934	6.43935	6.1506	5.78996	6.19848	5.80513	5.72685	5.0626	5.60212	5.07517
NM_017673	A_23_P96936	6.90375	6.56667	6.96979	6.58755	6.31897	5.86363	6.42649	5.91889	5.68698	5.24175	5.9108	5.23644
NM_004891	A_24_P285480	8.65609	8.17892	9.95722	9.07223	8.16678	7.70165	9.35409	8.37332	7.24351	6.76273	8.50674	7.42058
AK095403	A_24_P593036	6.79682	6.38351	6.85224	6.44095	6.25575	5.76519	6.05444	5.77455	5.66988	5.11799	5.64897	5.03695
NM_013401	A_23_P75800	6.96414	6.62672	6.90073	6.63988	6.31716	6.05912	6.34036	5.89715	5.826	5.30827	5.73334	5.1985
AF168717	A_23_P3215	8.26462	7.97247	8.84937	8.41737	7.48885	7.3072	8.2741	7.7012	7.01751	6.6174	7.64731	6.97073
AK000085	A_32_P91273	6.85857	6.64898	6.93537	6.59304	6.28413	5.95064	6.30262	5.8861	5.71043	5.26269	5.82008	5.18739
NM_000375	A_23_P35609	8.1496	8.23986	9.5569	8.97664	7.46107	7.67369	8.73182	8.12326	6.77194	6.86171	8.01928	7.29777
ENST00000299415	A_24_P195102	6.76504	6.32794	6.79459	6.37502	6.24222	5.743	6.12687	5.64897	5.66643	4.93447	5.69373	5.03695
NM_016824	A_24_P90097	8.70317	8.36869	9.01274	8.24853	7.98786	7.77486	8.6632	7.74587	7.23921	6.9489	7.97109	7.00125
NM_032438	A_23_P311885	6.9256	6.39024	6.78559	6.55251	6.25767	5.73979	6.3613	5.84064	5.63121	5.0689	5.84644	5.17615
NM_003275	A_23_P112289	7.10003	6.71052	7.1285	6.86901	6.41673	6.00635	6.59987	6.13988	5.80513	5.2933	6.15273	5.4161
NM_177995	A_23_P20876	7.52402	7.50659	7.42237	7.46908	6.71901	6.69703	7.08757	6.88653	6.10702	5.97889	6.30079	5.95842
U00954	A_24_P548307	6.73459	6.31355	6.6174	6.35611	6.20658	5.65599	6.18208	5.66988	5.67332	4.93447	5.48064	5.01064
AK026965	A_32_P378821	6.66441	6.34914	6.82871	6.42325	6.13773	5.63121	6.30079	5.76519	5.71703	4.99043	5.7301	5.0689
NM_152447	A_23_P163195	6.63068	6.31173	6.71296	6.38182	6.16331	5.61677	6.16121	5.73657	5.65599	4.99721	5.59471	5.00395
AF141345	A_24_P661695	6.67708	6.38351	6.71659	6.37502	6.29527	5.75574	6.11368	5.72685	5.7462	5.02388	5.6058	5.04343
NM_024509	A_24_P117053	7.01481	6.68461	6.93147	6.62936	6.30992	6.03069	6.43615	5.92426	5.83773	5.34711	5.79606	5.18178
NM_005643	A_23_P59202	9.58905	9.38328	9.91532	9.49574	8.79316	8.67146	9.27893	8.75731	8.1188	7.95156	8.72875	7.96102
NM_206965	A_23_P91552	6.72743	6.38351	6.72982	6.40192	6.16542	5.75257	6.24611	5.7869	5.67332	5.11799	5.71703	5.07517
NM_019842	A_23_P167841	6.86693	6.42162	6.57647	6.42649	6.13123	5.80513	6.17379	5.73334	5.67675	5.0876	5.67675	5.01728
NM_015072	A_24_P321752	7.54168	7.49832	7.58426	7.3025	7.12367	7.03086	7.09672	6.54965	6.35437	6.09807	6.38688	5.79909
NM_001774	A_24_P82749	6.73815	6.31897	6.65286	6.46459	6.2519	5.75257	6.17794	5.71373	5.72685	5.04343	5.66988	5.01064
NM_018995	A_24_P231010	6.68336	6.39526	6.81674	6.41836	6.18002	5.77765	6.17587	5.70711	5.64191	5.07517	5.64191	5.04986
NM_015460	A_23_P326760	6.80017	6.41999	6.72623	6.41999	6.20456	5.743	6.18621	5.72685	5.70378	5.09987	5.69373	5.00395
THC2621073	A_23_P25534	6.72863	6.42487	6.91175	6.51619	6.0845	5.74939	6.27288	5.83773	5.68017	5.11199	5.81711	5.17615
NM_152316	A_23_P345778	6.93634	6.39024	7.21303	6.5582	6.22258	5.80513	6.61204	5.94017	5.64545	5.0814	5.90808	5.19296
A_32_P64106	A_32_P64106	6.75227	6.47389	6.70564	6.34914	6.2691	5.79606	6.17379	5.69036	5.72031	5.0814	5.56834	4.93447
THC2701686	A_24_P917136	6.82329	6.39192	6.65929	6.34914	6.12687	5.68698	6.20859	5.73979	5.73334	5.03044	5.77765	5.03044
NM_016657	A_23_P211504	8.0047	7.92696	8.99628	8.64065	7.47873	7.53476	8.12118	7.74023	6.80239	6.8533	7.56112	6.96319
NR_001577	A_23_P398005	NA	10.5731	NA	NA	10.2389	9.75574	NA	10.1614	9.60447	9.10698	10.2664	9.22395
NM_033316	A_23_P386320	6.80239	6.49677	6.80572	6.4708	6.20456	5.8522	6.2691	5.80212	5.70044	5.10595	5.69373	5.1299
NM_080927	A_23_P91829	7.26193	6.96319	7.48605	7.18463	6.56667	6.38856	6.92166	6.53088	6.07074	5.55683	6.34036	5.63835
BC018033	A_24_P921794	6.78106	6.44889	6.62936	6.41673	6.28227	5.73657	6.19848	5.74939	5.59471	5.0876	5.6058	5.0876
NM_000021	A_23_P205686	9.3925	9.17035	9.55052	9.12129	8.37032	8.26204	9.17875	8.60006	7.70346	7.41758	8.50593	7.83003
NM_001002021	A_23_P29079	8.53307	8.82747	8.88655	8.60502	7.71913	8.1044	8.19395	7.86634	7.40853	7.53155	7.7878	7.22475
AF305815	A_24_P944848	6.77765	6.3699	6.64379	6.4151	6.07764	5.7301	6.12468	5.71043	5.68017	5.0626	5.67332	4.99043
A_32_P197393	A_32_P197393	6.74759	6.43133	6.69827	6.34388	6.2653	5.72031	6.22258	5.65249	5.62762	5.0689	5.70378	5.0626
NM_006716	A_23_P254612	7.25418	6.74759	7.82644	7.09423	6.71538	6.05444	7.26403	6.44254	6.36647	5.52146	6.7546	5.65948
A_23_P66347	A_23_P66347	8.17442	8.55101	8.39593	8.53935	7.4553	7.82644	7.81278	7.78531	6.80572	7.06902	7.20117	7.00033
NM_006773	A_23_P56865	7.58883	6.88244	8.09955	7.20266	6.81014	6.13123	7.55066	6.51767	6.29711	5.45532	6.96791	5.7589
NM_006239	A_23_P167061	6.65673	6.36819	6.66185	6.31716	6.12905	5.72031	6.24222	5.743	5.7462	5.01728	5.53733	5.01728
NM_000393	A_23_P33196	6.71901	6.3699	6.6896	6.38856	6.24222	5.76832	6.1717	5.77765	5.69709	5.04343	5.63121	5.03044
NM_030650	A_32_P31771	7.12528	6.66185	7.59438	7.05359	6.49527	6.00389	7.2717	6.50279	6.08677	5.3033	6.30992	5.6058
NM_015319	A_23_P151297	6.94022	6.75227	6.90073	6.70441	6.1717	6.02828	6.39859	5.96358	5.81413	5.29832	5.826	5.30827
NM_173486	A_24_P58488	6.72503	6.36647	6.75693	6.32615	6.08222	5.69709	6.12468	5.67332	5.68698	5.00395	5.60947	5.01064
NM_003810	A_23_P121253	9.45618	9.41459	10.4413	9.45704	8.58709	8.54247	9.85592	8.7413	7.85825	7.74932	9.20472	7.92949
A_23_P120606	A_23_P120606	7.28551	6.90274	7.20712	7.10332	6.52209	6.24998	6.81892	6.34388	6.02828	5.51343	6.08904	5.63121
NM_000681	A_23_P138706	6.66696	6.48004	6.78219	6.37332	6.31173	5.78074	6.13988	5.79301	5.67332	5.01728	5.7462	5.0876
NM_015904	A_23_P218608	7.93666	7.18766	8.49556	7.69166	7.2086	6.57228	7.80344	6.90174	6.67077	5.81413	7.34343	6.23048
NM_020965	A_23_P85980	6.77308	6.49375	6.77079	6.50279	6.17587	5.71043	6.24222	5.81114	5.69036	5.0689	5.71703	5.05625
THC2562062	A_32_P133213	6.88755	6.4151	6.84694	6.41673	6.24222	5.73334	6.2672	5.77455	5.64545	5.0876	5.80513	5.0814
NM_017637	A_32_P12232	6.70073	6.33683	6.76504	6.37332	6.07764	5.70711	6.23048	5.7301	5.58725	4.99043	5.64545	5.04343
NM_020802	A_32_P140475	8.03333	7.43426	7.96901	7.5438	7.46336	6.75926	7.29912	6.80239	6.78672	6.00635	6.71417	6.09582
NM_182551	A_32_P92505	7.95753	7.34213	8.63764	8.05452	7.52994	6.82329	8.08024	7.38709	6.89163	6.0845	7.55066	6.59304
NM_058241	A_24_P174341	6.94409	6.51471	7.19893	6.62274	6.32436	5.80212	6.64639	5.96358	5.826	5.09375	6.04973	5.2832
NM_024624	A_23_P209962	7.50384	6.97354	7.77905	7.17855	6.71659	6.19848	7.05704	6.34739	6.13556	5.43372	6.47543	5.65599
A_23_P200955	A_23_P200955	8.82541	8.46464	9.36692	8.90246	8.079	7.75705	8.77894	8.18674	7.40184	6.94409	8.0956	7.41578
NM_001013839	A_23_P89163	7.4553	7.2385	7.92407	7.61036	6.7546	6.60665	7.71423	7.15618	6.18826	5.92158	6.89163	6.12687
AK026477	A_24_P510081	6.80239	6.35263	6.87316	6.35957	6.07993	5.70711	6.16542	5.71373	5.67675	5.03695	5.60947	4.99721
NM_018993	A_23_P120572	7.38771	7.14677	8.61758	8.23669	6.81014	6.59851	8.02584	7.52078	6.02102	5.7589	7.3192	6.73221
NM_019109	A_24_P586523	7.09589	6.71901	7.57096	7.12367	6.51026	6.03787	7.33694	6.78672	5.96871	5.42495	6.67708	5.98645
NM_004863	A_24_P150486	7.45588	6.97167	8.08425	7.65634	6.68835	6.36647	7.35947	6.8638	6.06146	5.62762	6.73578	6.08222
A_24_P915030	A_24_P915030	6.78333	6.38519	6.64769	6.28972	6.32436	5.76205	6.13123	5.65599	5.65948	5.10595	5.70711	4.98361
NM_016932	A_23_P28120	6.97541	6.63857	7.88043	7.79975	6.44095	5.97635	7.26892	7.08841	5.83481	5.33754	6.68461	6.31536
AK090762	A_24_P601511	6.83087	6.49677	6.61473	6.36303	6.35437	5.69373	6.24222	5.71373	5.57215	5.10595	5.62402	5.0626
NM_031934	A_23_P152876	8.6085	8.75574	10.2607	10.1189	7.83992	8.05516	9.44951	9.23737	7.08423	7.31721	8.86121	8.42266
NM_032118	A_23_P68072	8.5035	8.47762	10.4287	9.90319	7.8462	7.82644	9.84501	9.22247	7.08423	7.05099	9.21622	8.44827
NM_021957	A_23_P36621	6.79906	6.44413	6.77079	6.34739	6.27476	5.77765	6.20456	5.70044	5.71043	5.0814	5.73657	5.01728
NM_032961	A_23_P158851	6.76964	6.33683	6.57786	6.27099	6.12249	5.743	6.13556	5.64897	5.60947	5.03695	5.60947	5.00395
NM_020313	A_32_P204381	7.00033	6.81564	8.0265	7.73674	6.42487	6.11147	7.48549	7.1025	5.83773	5.40717	6.88551	6.2519
NM_016108	A_23_P93431	7.34923	7.24922	8.63782	8.10742	6.64769	6.58479	8.04495	7.4495	6.12905	5.87774	7.44425	6.64379
A_32_P113845	A_32_P113845	6.80904	6.41836	6.79122	6.46147	5.98896	5.81711	6.35611	5.84932	5.62762	5.0626	5.82008	5.09987
ENST00000332689	A_24_P16378	6.77651	6.40192	6.7093	6.39693	6.15273	5.73657	6.13556	5.71043	5.68698	5.04343	5.66643	5.00395
NM_003810	A_23_P121253	8.2963	8.45999	10.3138	9.37475	7.58579	7.73543	9.74642	8.70699	6.85541	6.96602	9.28126	8.10501
NM_025243	A_23_P39871	6.66696	6.42649	6.77422	6.3613	6.16331	5.7589	6.29711	5.76205	5.63121	5.01728	5.72685	5.03044
NM_001001557	A_23_P20267	6.61607	6.39859	6.72383	6.39359	6.09582	5.72359	6.20658	5.71703	5.74939	5.0689	5.71703	5.0876
NM_003514	A_24_P86389	7.834	8.19035	9.52603	9.55726	6.91672	7.40123	8.95209	8.86898	6.25958	6.64118	8.07184	7.91899
NM_004810	A_23_P143720	6.79571	6.38182	6.74406	6.35437	6.22059	5.72359	6.23441	5.73657	5.68017	5.04343	5.66988	5.03044
NM_173479	A_32_P346172	6.85118	6.32972	6.69208	6.30079	6.08222	5.72031	6.16752	5.68698	5.56452	5.04343	5.66296	5.01064
NM_145637	A_24_P48898	7.08087	6.61874	8.61939	8.04366	6.50877	6.01616	8.015	7.30452	5.80513	5.29832	7.43603	6.60394
A_24_P289884	A_24_P289884	7.13887	6.68711	7.86749	7.33824	6.49224	6.17794	7.38275	6.66313	6.13773	5.45104	6.72383	5.9428
NM_032648	A_23_P96955	6.84375	6.46147	6.86171	6.42972	6.20456	5.77455	6.26149	5.77144	5.77144	5.0876	5.66988	5.0814
NM_005441	A_23_P57306	8.33783	8.44827	9.14399	9.20382	7.32581	7.6324	8.54032	8.489	6.61607	6.87316	7.94556	7.70706
NM_018196	A_23_P62335	6.77651	6.53959	7.28619	6.8533	6.28786	5.81114	6.79906	6.16752	5.84644	5.09375	6.12468	5.39363
NM_007107	A_23_P155229	7.22037	6.76041	8.03268	7.36897	6.6695	6.14847	7.37212	6.5903	6.18415	5.56068	6.83948	5.8999
A_24_P921862	A_24_P921862	6.73934	6.40853	6.72143	6.32972	6.1334	5.73334	6.20859	5.71043	5.60212	5.03695	5.65249	4.99721
CR616003	A_24_P65597	8.08209	8.12267	8.36311	8.4772	7.23418	7.46164	7.8411	7.73368	6.42811	6.50429	7.14283	6.98564
A_24_P178475	A_24_P178475	6.8222	6.47697	6.78672	6.43294	6.29342	5.78996	6.29711	5.75574	5.74939	5.11199	5.86647	5.1299
ENST00000379447	A_24_P658413	6.86171	6.41673	6.81235	6.36475	6.2672	5.73979	6.13556	5.743	5.7301	5.07517	5.69373	4.96284
NM_014593	A_23_P141779	7.93559	8.03463	8.16565	8.16309	7.20117	7.32383	7.62511	7.42417	6.56526	6.59851	7.14125	6.80793
NM_178460	A_23_P406521	6.82437	6.50129	6.70808	6.34564	6.25767	5.7462	6.2186	5.75257	5.74939	5.07517	5.66643	5.0689
NM_015541	A_23_P109636	6.85751	6.56667	7.48605	7.07665	6.34914	5.93489	6.87213	6.36475	5.68698	5.18739	6.54103	5.80814
NM_016362	A_23_P40956	6.7417	6.33859	6.73459	6.40688	6.1181	5.7462	6.22059	5.70044	5.72031	5.03695	5.69036	5.01728
NM_001042784	A_32_P60716	6.76734	6.39359	6.57228	6.38351	6.22456	5.77455	6.13988	5.67675	5.72685	5.0689	5.62762	5.01064
NM_025009	A_23_P212792	7.24208	7.01302	8.25687	8.10591	6.48464	6.26149	7.40914	7.19444	6.1203	5.69373	6.88755	6.42811
NM_001961	A_24_P87763	10.4885	10.6525	NA	NA	9.66072	9.93057	NA	10.1866	8.91301	9.17222	10.2177	9.41499
NM_001786	A_23_P138507	8.02943	7.62754	10.1849	9.33785	7.03966	6.67582	9.60703	8.64471	6.69332	6.19848	8.99231	7.83479
NM_021935	A_24_P97342	6.7417	6.39859	6.83841	6.28227	6.10256	5.71373	6.34564	5.61677	5.80212	5.04343	5.6204	4.99721
NM_016440	A_23_P107933	7.03439	6.68586	8.25427	7.75061	6.44731	6.00881	7.72886	7.09008	5.88888	5.34233	7.09589	6.28786
BC041434	A_24_P665105	6.76157	6.41346	6.6695	6.2634	6.13556	5.71043	6.12905	5.65249	5.61313	5.0689	5.60947	4.97673
NM_177559	A_24_P76666	6.84055	6.51175	7.05099	6.46459	6.23245	5.71703	6.40192	5.81711	5.70044	4.99721	5.87774	5.10595
NM_173216	A_24_P397043	6.80128	6.34212	6.78106	6.3699	6.17794	5.68017	6.11147	5.73334	5.67332	5.0689	5.76519	5.05625
NM_182623	A_24_P169073	6.84801	6.78784	7.25134	7.07412	6.2186	6.07074	6.61338	6.2634	5.73657	5.33272	5.90808	5.52146
NM_002677	A_24_P261033	6.76734	6.38182	6.58893	6.37673	6.23245	5.74939	6.17379	5.70711	5.63479	5.05625	5.7589	5.04986
NM_022039	A_23_P342825	6.9187	6.68085	7.70931	7.2937	6.37673	5.95584	7.25559	6.81783	5.66296	5.27811	6.56244	5.91889
NM_001019	A_24_P221366	NA	10.744	NA	NA	10.3851	10.079	NA	10.4458	9.63404	9.3283	10.7835	9.66523
NM_000518	A_23_P203558	6.84268	6.41836	6.65801	6.42972	6.1506	5.73979	6.31355	5.73979	5.58725	5.04343	5.71043	4.99043
NM_001004196	A_23_P121480	6.61874	6.28413	6.65673	6.31536	6.18002	5.65599	6.04737	5.57595	5.58725	5.00395	5.56068	5.00395
NM_152591	A_23_P345175	6.81235	6.33859	6.67834	6.38012	6.21461	5.72685	6.11589	5.71373	5.59099	4.98361	5.69036	5.03695
NM_002004	A_24_P114183	8.0037	7.7562	10.6762	9.83863	7.35756	7.08757	10.115	9.12162	6.70808	6.3699	9.45798	8.36846
THC2709941	A_32_P101775	6.78897	6.32257	6.85224	6.41836	6.14419	5.71703	6.24417	5.72685	5.57973	5.0689	5.80814	5.03044
NM_198594	A_23_P3956	6.58755	6.40853	6.77537	6.48158	6.14419	5.75574	6.25958	5.80513	5.54126	5.09375	5.64191	5.1358
NM_014952	A_23_P117928	7.29166	7.2563	7.80792	7.76174	6.64769	6.5582	7.2349	7.06987	6.01127	5.86647	6.59987	6.3315
NM_024506	A_23_P218579	7.14362	7.07918	7.58223	7.31389	6.46459	6.40192	6.89568	6.52503	6.00635	5.72031	6.19644	5.72031
NM_031942	A_23_P251421	8.27639	7.99901	9.43907	9.21871	7.43897	7.38088	8.89316	8.52813	7.0067	6.91672	8.1038	7.75148
NM_003483	A_24_P85099	6.73934	6.4892	6.8222	6.39359	6.02102	5.80513	6.29157	5.76205	5.66643	5.1299	5.75574	5.0814
ENST00000332148	A_24_P67681	7.25912	6.94986	7.9388	7.39388	6.49072	6.31716	7.12448	6.53379	6.01616	5.52943	6.68461	5.77144
NM_006370	A_24_P246552	6.83411	6.44095	6.95177	6.56244	6.19236	5.78074	6.48311	5.83773	5.62762	5.0876	5.8944	5.18178
A_32_P92274	A_32_P92274	6.70564	6.37673	6.77651	6.35784	6.06843	5.72685	6.24222	5.72031	5.64545	5.10595	5.66643	5.02388
ENST00000328046	A_23_P342910	6.97167	6.62407	7.50769	7.04839	6.37161	5.8861	7.12287	6.52649	5.97889	5.20401	6.34564	5.56068
NM_153269	A_23_P328034	6.81235	6.49072	6.69456	6.36475	6.20859	5.75257	6.16331	5.7301	5.67675	5.02388	5.61677	5.00395
NM_001012642	A_23_P305977	6.73221	6.42162	6.78672	6.40026	6.13123	5.69036	6.25383	5.75574	5.66988	5.07517	5.68017	5.00395
NM_019839	A_23_P163173	6.80904	6.40026	6.68211	6.43455	6.19441	5.76205	6.17587	5.7869	5.69036	5.05625	5.66988	5.04343
NM_182691	A_23_P406438	6.84375	6.44095	7.38212	6.72982	6.34212	5.743	6.81235	6.06379	5.66643	5.0876	6.11589	5.29832
A_24_P144054	A_24_P144054	6.86797	6.3699	6.8533	6.39359	6.16542	5.71043	6.20658	5.73979	5.59471	5.04986	5.78074	5.03044
NM_017671	A_23_P131935	8.53895	8.85666	9.6282	9.56725	7.61579	7.93916	9.09874	8.86898	6.90975	7.2233	8.40983	8.06715
NM_138362	A_23_P415061	7.17319	6.95081	7.2485	7.05186	6.4892	6.35611	6.68586	6.38351	5.9108	5.62402	6.14847	5.56452
AA903523	A_32_P23113	6.91473	6.36819	6.79571	6.32436	6.09131	5.69036	6.24028	5.66296	5.63835	5.00395	5.75257	5.02388
NM_153240	A_23_P328652	7.72135	7.67601	7.96485	7.60738	6.8742	7.00125	7.29029	6.93342	6.32972	6.27288	6.96885	6.34914
AK098134	A_23_P93709	6.94601	6.44572	6.79682	6.42811	6.20051	5.77765	6.2672	5.76205	5.69709	5.09375	5.75257	5.0876
NM_004666	A_23_P255345	6.81124	6.39526	6.67582	6.45047	6.2519	5.80814	6.22059	5.76832	5.56452	5.0876	5.68358	5.04986
NM_003522	A_23_P42178	9.96693	10.2874	10.079	9.86636	8.9943	9.47247	9.45595	9.18307	8.28828	8.63355	8.89453	8.37609
NM_005147	A_23_P118306	8.93102	9.14335	9.63796	9.40443	8.06621	8.36614	9.01213	8.65574	7.41998	7.61431	8.44591	7.87284
NM_007111	A_32_P199301	9.62622	9.804	9.92314	9.64737	8.9887	9.22257	9.38681	8.90991	8.27563	8.42683	8.71637	8.12652
AW081766	A_24_P869832	6.69703	6.43294	6.73221	6.3613	6.23832	5.80814	6.2653	5.76519	5.69373	5.01064	5.71373	5.03044
NM_145263	A_24_P345958	6.79122	6.34036	6.66313	6.30079	6.25767	5.73657	6.10925	5.64545	5.70711	5.04343	5.66296	4.96284
NM_172374	A_23_P502520	6.82979	6.43615	6.88551	6.51026	6.16331	5.87212	6.31173	5.82895	5.69373	5.23111	5.78074	5.1358
NM_181453	A_23_P384085	6.81674	6.37843	7.08924	6.63988	6.18621	5.69036	6.47851	5.98645	5.79909	5.01728	6.06611	5.34711
NM_000222	A_23_P110253	6.77308	6.35263	6.60935	6.27852	6.20051	5.68017	6.19644	5.70044	5.56452	5.0626	5.73657	5.00395
A_24_P392271	A_24_P392271	7.14992	6.70686	7.355	7.0076	6.45205	6.06843	6.7901	6.28413	5.76519	5.3033	6.3315	5.59842
NR_003108	A_23_P4160	6.81674	6.64379	7.09091	6.68835	6.29342	5.97635	6.40026	6.1203	5.64191	5.273	5.85507	5.31321
NM_001017405	A_24_P334445	8.61287	8.61178	9.46785	9.05521	7.76726	7.90212	8.83448	8.34996	7.14362	7.11151	8.25453	7.5632
NM_032034	A_23_P154688	7.26403	7.25841	7.37651	7.22402	6.49828	6.49677	6.71174	6.28413	6.11147	5.93754	6.11147	5.62762
NM_021599	A_23_P321307	6.78333	6.34564	6.71052	6.41346	6.21661	5.72031	6.10925	5.67332	5.59471	5.0626	5.7301	4.97673
NM_015332	A_23_P31477	7.44191	7.30317	7.97247	7.55486	6.59715	6.59578	7.11477	6.69703	6.1591	5.83481	6.58755	5.92426
NM_007213	A_23_P96350	7.7977	8.34972	8.09895	8.21012	7.17702	7.7293	7.61923	7.48885	6.49979	6.97541	7.18387	6.84268
NM_181531	A_24_P337592	7.02465	6.79459	7.10003	6.73221	6.33859	6.12905	6.46925	6.10702	5.8693	5.40717	5.79606	5.3799
NM_003574	A_23_P382199	7.85283	7.41276	8.97107	8.22604	7.19369	6.77422	8.41582	7.44775	6.53088	6.01616	7.79565	6.70441
BC032822	A_23_P209298	6.90776	6.37161	6.92067	6.45834	6.39192	5.74939	6.2672	5.743	5.71043	5.09375	5.81114	5.0689
NM_002716	A_23_P52793	7.23706	7.12689	7.5148	7.2385	6.71538	6.50578	6.88449	6.52503	6.06146	5.7589	6.39024	5.82008
NM_022459	A_23_P139983	7.42297	7.21524	7.35372	7.30182	6.66568	6.53088	6.80239	6.55108	6.03787	5.83481	6.16331	5.72359
NM_001044	A_24_P397435	6.73459	6.36647	6.79682	6.36819	6.20456	5.62402	6.09357	5.64897	5.67675	5.01728	5.57215	4.97673
AK054879	A_23_P415533	6.93342	6.53814	6.89972	6.48464	6.39359	5.90536	6.39693	5.88332	5.76205	5.1299	5.85793	5.11199
A_24_P914986	A_24_P914986	6.83948	6.40523	6.71659	6.33328	6.14633	5.70378	6.20658	5.65599	5.67675	5.03695	5.63479	4.99043
THC2573126	A_24_P683413	6.72022	6.43615	6.78672	6.42162	6.16961	5.73657	6.24804	5.79301	5.67332	5.05625	5.64897	5.04986
THC2596442	A_24_P763655	8.6063	8.36567	9.82601	9.31263	7.94768	7.88458	9.24329	8.65277	7.34084	7.09257	8.61141	7.84776
A_24_P923789	A_24_P923789	6.83087	6.37161	6.79682	6.38856	6.16331	5.78383	6.22851	5.76832	5.60947	5.0689	5.71703	5.0876
NM_080753	A_23_P368847	6.71052	6.33505	6.67708	6.36819	6.1334	5.73334	6.21661	5.75257	5.68698	5.04986	5.7301	5.03695
NM_020973	A_23_P18672	6.75577	6.35957	6.72863	6.42487	6.20254	5.743	6.1506	5.69373	5.62402	5.03044	5.65599	5.03695
NM_178121	A_23_P353097	7.48437	7.46965	7.61036	7.50219	6.9575	6.92166	6.9344	6.80017	6.26149	6.06379	6.46303	6.03309
NM_012383	A_23_P60296	7.93416	8.08086	8.61014	8.52971	7.04752	7.32647	7.92877	7.86634	6.49677	6.69703	7.36897	7.01031
ENST00000285082	A_24_P225907	7.11233	6.68211	8.03496	7.55433	6.43615	6.07535	7.49276	6.85224	5.86079	5.33272	6.73934	6.12468
NM_001040108	A_24_P61520	7.07834	6.66568	7.6834	7.01212	6.51175	6.03309	7.07581	6.2653	5.96871	5.37064	6.37161	5.57595
NM_020844	A_24_P59643	6.84375	6.34212	6.90375	6.34914	6.2186	5.68017	6.30628	5.79606	5.51745	5.0814	5.82895	5.0876
NM_000492	A_23_P215720	6.76619	6.37332	6.67582	6.30992	6.16121	5.67332	6.13123	5.65599	5.57973	5.02388	5.67332	4.96981
NM_153341	A_23_P321388	6.97354	6.65415	6.95845	6.64118	6.27852	5.96871	6.51026	5.99146	5.78074	5.2575	5.87774	5.23111
NM_001030055	A_23_P48535	7.45414	6.92264	8.45297	7.48493	6.93537	6.30079	7.81197	6.87936	6.23441	5.54126	7.07918	6.12249
THC2693838	A_32_P218875	6.7093	6.41836	6.81674	6.39024	6.13123	5.72031	6.24611	5.743	5.75574	5.03044	5.65599	5.11199
NM_015020	A_23_P418234	6.98008	6.73697	7.31122	6.98379	6.34914	6.06843	6.7093	6.21661	5.83481	5.29832	6.16331	5.45104
XR_018025	A_24_P41551	9.21084	8.82232	9.85114	9.15715	8.48343	8.11043	9.3969	8.66199	7.66247	7.3072	8.74162	7.84228
NM_001037633	A_23_P252903	8.20358	8.3185	8.43577	8.13856	7.80344	7.8336	8.12029	7.5994	7.18463	7.03878	7.34601	6.62804
NM_001039140	A_23_P28878	8.08672	8.33062	8.35397	8.25114	7.38088	7.60688	7.9865	7.68846	6.74288	6.87936	7.39265	6.93147
ENST00000325649	A_32_P325823	6.69827	6.31355	6.66441	6.35263	6.22654	5.70378	6.14633	5.73979	5.743	5.03044	5.6204	4.99043
AW085312	A_24_P812882	6.84375	6.38856	6.70073	6.39859	6.19848	5.73657	6.07304	5.64191	5.59099	5.00395	5.65948	4.94876
NM_016436	A_23_P428835	6.93731	6.66696	6.90475	6.60935	6.35089	6.00881	6.2653	5.82895	5.826	5.2575	5.59099	5.19296
NM_015310	A_24_P18146	6.84162	6.40523	6.70319	6.32077	6.23832	5.743	6.24611	5.76519	5.77144	5.03695	5.66296	5.04986
NM_016621	A_23_P359015	6.88346	6.63068	7.5475	6.8773	6.2691	5.92158	7.00307	6.20456	5.76832	5.2933	6.44095	5.44242
ENST00000269200	A_23_P38712	6.7511	6.38519	6.6733	6.39024	6.17587	5.7589	6.2691	5.72359	5.63835	5.00395	5.56452	4.93447
XR_019306	A_32_P327750	7.0193	6.70686	7.2563	6.69827	6.33505	5.95064	6.69332	6.07074	5.85793	5.22575	6.11147	5.40717
NM_003196	A_24_P327886	7.35372	6.97728	7.67043	7.05531	6.69084	6.41836	6.89366	6.20658	5.98141	5.7589	6.6107	5.59842
THC2550720	A_32_P231250	6.93147	6.63068	7.05445	6.50129	6.34564	6.00635	6.37843	5.78383	5.68017	5.2832	5.80212	5.12396
NM_198179	A_23_P92467	6.80017	6.38688	6.4892	6.31716	6.15698	5.73657	6.29157	5.73334	5.53339	5.02388	5.64897	4.99721
NM_003717	A_24_P347185	6.84268	6.54822	6.77308	6.45362	6.27852	5.87774	6.27099	5.826	5.85507	5.0814	5.73979	5.0876
NM_152695	A_23_P309865	6.91968	6.39024	6.85646	6.44572	6.30628	5.70711	6.2519	5.74939	5.69709	5.0626	5.63835	5.01728
A_24_P941404	A_24_P941404	6.77651	6.43294	6.65929	6.40688	6.1717	5.72359	6.19032	5.7589	5.72685	5.0689	5.60947	5.0689
XR_015783	A_24_P144543	6.69332	6.34564	6.72022	6.38012	6.23441	5.72685	6.24998	5.73334	5.70378	5.01728	5.72031	5.0626
NM_001212	A_23_P370434	NA	10.4637	NA	10.6509	10.5857	9.76129	NA	9.93987	9.86126	8.99119	10.3987	9.16251
NM_007211	A_24_P78556	6.82763	6.55536	6.8533	6.53814	6.42649	5.87212	6.39526	5.90263	5.64191	5.17615	5.75257	5.20949
NM_005220	A_24_P296587	6.71417	6.40688	6.69456	6.4552	6.16331	5.77455	6.1591	5.76832	5.6204	5.07517	5.65249	5.03695
NR_002605	A_23_P151337	8.07371	7.88269	8.69467	8.4288	7.27725	7.05876	8.10651	7.75276	6.62672	6.29157	7.46508	7.05445
AK054562	A_24_P119337	6.77308	6.40192	6.7093	6.40357	6.16542	5.73334	6.22059	5.77455	5.75574	5.10595	5.74939	5.03044
NM_005209	A_23_P165457	7.23706	6.74641	7.19893	6.7546	6.54103	5.98394	6.65286	6.1203	5.8999	5.28827	6.10479	5.30827
CA418661	A_32_P28664	6.74759	6.59304	6.95368	6.55678	6.12468	5.87212	6.41836	5.83481	5.66296	5.23644	5.75257	5.1299
AF090907	A_23_P10564	6.71659	6.41999	6.74993	6.41017	6.13556	5.7462	6.17379	5.69373	5.67332	5.04343	5.62402	5.03695
NM_145062	A_32_P109522	8.11432	7.69621	8.24931	7.95507	7.51643	7.23418	7.7424	7.2145	6.98472	6.42325	7.03878	6.46459
NM_014371	A_23_P153767	9.12728	8.76671	9.45415	9.09448	8.4198	8.12385	8.88724	8.36497	7.94058	7.45356	8.04302	7.38337
NM_015092	A_24_P244952	6.99942	6.47543	6.9976	6.56244	6.23048	5.7589	6.40523	5.88888	5.77144	5.12396	5.85507	5.1299
A_24_P925109	A_24_P925109	6.67203	6.40688	6.64118	6.35263	6.07304	5.72685	6.19848	5.64545	5.65948	5.01728	5.63835	4.99721
NM_018689	A_32_P161855	7.6353	6.76849	7.51534	7.02019	6.84482	6.12905	6.96035	6.34564	6.43133	5.47646	6.34036	5.61677
NM_018433	A_23_P395075	6.89264	6.53959	7.10332	6.61473	6.34388	5.78383	6.47851	5.87774	5.84064	5.15906	6.05209	5.20949
NM_005570	A_23_P78342	7.99766	7.61972	8.45361	7.88946	7.25418	6.83841	7.84581	7.22257	6.60259	6.12687	7.23273	6.44889
NM_024819	A_24_P82493	7.05272	6.85857	7.10906	6.83841	6.4552	6.18208	6.40523	6.09131	5.96615	5.42053	5.91889	5.35659
THC2660320	A_32_P102129	6.90475	6.49527	7.02198	6.50578	6.34212	5.86647	6.34564	5.87774	5.78383	5.18178	5.70711	5.14166
NM_178271	A_23_P217367	8.29929	8.17667	8.21744	8.29305	7.6695	7.48661	7.71155	7.56735	7.00851	6.73221	7.08924	6.86066
NM_145914	A_23_P111865	7.35372	6.7334	7.20638	6.7093	6.55536	6.09131	6.6107	6.0845	5.90536	5.3845	6.12905	5.40268
NM_000239	A_24_P42264	6.59441	6.38688	6.7511	6.39192	6.04025	5.76519	6.23048	5.68698	5.6058	5.0626	5.69709	5.07517
AW797858	A_32_P99280	6.98564	6.66185	6.96885	6.54391	6.32257	5.98896	6.3315	5.93489	5.89715	5.3033	5.86079	5.22036
NM_024854	A_24_P275372	6.96414	6.38012	6.90875	6.46925	6.35263	5.73979	6.41346	5.80814	5.76205	5.05625	5.88053	5.0876
NM_001786	A_23_P138507	7.87664	7.3908	10.2203	9.30265	7.21744	6.6896	9.35703	8.34664	6.35263	5.77455	8.76748	7.55852
NM_017957	A_23_P130027	6.84694	6.33859	6.63068	6.37332	6.20456	5.72685	6.26149	5.67675	5.64545	5.04343	5.70044	5.00395
AA020958	A_24_P407439	6.78333	6.40688	6.74406	6.4677	6.36647	5.7589	6.32257	5.71703	5.79301	5.03695	5.68698	5.04343
NM_178123	A_23_P367610	7.09589	6.55678	7.7626	7.02909	6.47389	5.95324	7.0992	6.35784	5.82008	5.27811	6.52062	5.6058
AL050185	A_24_P592421	6.81235	6.32794	6.65544	6.48004	6.31716	5.75574	6.24417	5.83773	5.81711	5.05625	5.66296	5.10595
BC040210	A_24_P312578	7.01121	6.46925	6.67456	6.39359	6.32972	5.81711	6.07764	5.75574	5.90263	5.14749	5.7462	5.0626
NM_021913	A_23_P208389	7.83558	7.70481	9.15388	8.83273	7.12769	7.11639	8.47408	8.13329	6.58203	6.30992	7.91059	7.31122
THC2673635	A_32_P222374	6.85118	6.36819	6.85435	6.40192	6.20456	5.69709	6.17587	5.71373	5.66988	5.04343	5.6204	5.01064
NM_024501	A_23_P120243	6.87523	6.33683	6.72743	6.38856	6.32615	5.64897	6.25383	5.71043	5.69709	5.03044	5.65599	5.01064
NM_013232	A_23_P218997	9.33203	8.82556	NA	10.6302	8.75211	8.26411	NA	9.90723	7.89357	7.34472	10.4074	9.13043
NM_001008397	A_23_P122052	8.58858	8.2579	9.96876	9.24058	7.55433	7.26753	9.53943	8.68186	6.88959	6.58203	8.88972	7.85205
NM_000436	A_32_P63848	7.33824	6.80572	8.33086	7.52833	6.77651	6.34212	7.85244	6.81235	6.22258	5.45532	7.30586	6.23441
NM_006674	A_32_P85500	6.82437	6.59167	7.1301	6.79459	6.21461	5.99396	6.4892	5.99894	5.76832	5.23111	5.99894	5.2832
NM_007282	A_32_P131367	6.85646	6.48464	7.27309	6.75809	6.24028	5.74939	6.81014	6.1506	5.8522	5.1358	6.47235	5.4848
NM_144697	A_23_P410717	6.76041	6.49224	6.76388	6.61204	6.24998	5.81114	6.286	5.90536	5.60947	5.16479	5.83188	5.19296
A_32_P119295	A_32_P119295	6.8977	6.40192	6.7417	6.42487	6.30628	5.71703	6.23637	5.743	5.63835	5.0814	5.70044	5.0689
A_24_P112542	A_24_P112542	6.77537	6.41673	6.76273	6.33859	6.26149	5.78074	6.25767	5.67675	5.70378	5.0814	5.67675	5.01064
NM_033208	A_23_P129577	6.84268	6.40853	6.78784	6.38519	6.35957	5.74939	6.24611	5.76519	5.63479	5.0689	5.82008	5.05625
NM_138957	A_23_P257895	7.96797	7.71021	8.58017	8.26204	7.18841	7.11802	7.87474	7.57712	6.51619	6.286	7.37212	6.74993
NM_019594	A_24_P376287	7.17778	6.97821	7.46336	7.2563	6.40853	6.11589	6.97635	6.59441	6.05678	5.48894	6.34914	5.87212
NM_033034	A_23_P203505	6.88449	6.55393	7.41156	7.03615	6.3081	5.90263	6.67203	6.24804	5.68358	5.23111	6.05912	5.46806
AL136837	A_23_P111797	6.71417	6.40523	6.99668	6.6796	6.12249	5.68017	6.37673	6.03787	5.66643	5.07517	5.76205	5.29832
NM_007159	A_23_P29441	6.97448	6.60935	8.31434	8.11403	6.30992	5.98645	7.8536	7.45124	5.79301	5.27811	7.13648	6.63988
NM_016575	A_32_P76720	6.98008	6.50578	7.44073	7.02465	6.33505	5.826	6.83411	6.34739	5.80814	5.16479	6.07304	5.4848
NM_006760	A_23_P64238	6.67456	6.42162	6.66058	6.46147	6.13123	5.73979	6.16752	5.84064	5.63479	5.12396	5.66643	5.14166
NM_201280	A_24_P106591	7.06133	6.59167	8.21284	7.66575	6.47389	5.99396	7.58426	7.04491	5.90808	5.273	7.1317	6.2519
NM_182557	A_24_P134816	6.84482	6.65673	7.16781	6.83087	6.22258	6.05209	6.52209	6.25958	5.73334	5.35659	6.05209	5.52545
NM_015255	A_23_P362637	7.20786	6.97167	8.30276	8.15133	6.63068	6.35784	7.6212	7.42417	5.93489	5.57973	7.07834	6.6796
THC2613423	A_24_P457442	6.81235	6.40523	6.90975	6.45834	6.24028	5.75257	6.18002	5.79606	5.71373	5.03044	5.67332	5.04986
THC2509083	A_24_P409166	6.71538	6.41836	6.79571	6.35784	6.30262	5.72359	6.21661	5.72031	5.7301	5.07517	5.51343	4.97673
AK026466	A_24_P465879	6.88755	6.35437	6.85751	6.35957	6.28786	5.7301	6.09357	5.7462	5.88332	5.11199	5.55296	4.99043
NM_018191	A_23_P117163	6.92854	6.4552	7.17931	6.69703	6.34914	5.7589	6.67456	6.03309	5.75574	5.0814	5.97889	5.3033
XR_019464	A_24_P401321	6.89467	6.52503	7.55486	7.19068	6.34564	5.87493	6.97915	6.46925	5.85507	5.22036	6.50279	5.75574
NM_015443	A_23_P55376	6.99485	6.63463	8.61849	8.46716	6.41182	5.91889	7.82644	7.64492	5.72685	5.20401	7.42833	6.99393
THC2647902	A_32_P73507	6.93245	6.45362	6.97073	6.79459	6.33505	5.86079	6.55251	6.09131	5.78996	5.12396	5.97126	5.34711
AK021886	A_23_P402908	6.79571	6.35957	6.73697	6.39192	6.28786	5.73979	6.22258	5.73657	5.70378	5.01728	5.65948	4.94876
NM_016332	A_23_P129492	8.16962	8.27614	8.72013	8.53601	7.63337	7.71957	8.1545	7.86634	6.85646	6.97541	7.56268	7.06476
NM_153257	A_23_P67424	6.90073	6.47235	6.90575	6.54535	6.27664	5.81413	6.37843	5.86647	5.70378	5.1299	5.76205	5.18178
NM_001005862	A_23_P89249	7.54961	8.22871	7.88833	8.32773	6.78784	7.52402	7.34794	7.59287	6.08677	6.72022	6.63068	6.77878
NM_032383	A_23_P40821	6.92363	6.65157	7.39756	6.61473	6.21661	6.06146	6.49224	5.94017	5.63835	5.43808	6.12905	5.1985
NM_032383	A_23_P40821	6.89061	6.51026	7.13887	6.58893	6.37332	5.83481	6.63068	5.94542	5.82895	5.1299	6.04973	5.23644
NM_138621	A_23_P309991	7.33563	7.22257	7.72356	7.31455	6.77079	6.74993	7.08423	6.52503	6.07074	5.80513	6.50429	5.8522
NM_004130	A_23_P384517	8.15995	8.09102	8.97816	8.27436	7.92081	7.67694	8.43793	7.54009	7.17012	6.86797	7.83953	6.76157
NM_147180	A_23_P9348	6.78559	6.37843	6.83411	6.3613	6.08222	5.69709	6.19441	5.73979	5.54908	5.04986	5.74939	5.00395
A_24_P401663	A_24_P401663	6.91771	6.6995	7.01212	6.69827	6.25383	6.2186	6.42972	6.04737	5.76205	5.32301	6.02102	5.31321
NM_153704	A_23_P429581	6.89669	6.34036	6.94119	6.40853	6.16961	5.69036	6.37332	5.7869	5.61313	5.0689	5.78074	5.0626
NM_144721	A_24_P268893	6.9575	6.65415	7.45008	7.19293	6.3699	6.03548	6.84801	6.52503	5.86647	5.33754	6.2106	5.76519
NM_002823	A_24_P264211	8.04431	7.98684	8.80762	8.22711	7.55276	7.41698	8.20358	7.56528	6.65673	6.54247	7.60639	6.80572
AB011150	A_24_P942441	6.90475	6.42487	6.80128	6.33328	6.27852	5.71373	6.34036	5.743	5.85793	5.04343	5.66296	5.00395
NM_032849	A_24_P90597	6.74406	6.35263	6.69332	6.25767	6.1591	5.70378	6.20254	5.70044	5.52943	4.98361	5.62762	4.97673
NM_001077205	A_23_P420359	6.80572	6.29711	6.74524	6.37502	6.03548	5.77455	6.22851	5.72359	5.70044	5.01728	5.7462	5.02388
NM_031914	A_24_P143324	6.74993	6.39192	6.78219	6.3315	6.11368	5.78996	6.2653	5.68358	5.74939	5.0876	5.71043	5.01064
NM_001008491	A_23_P170839	7.35116	6.84907	8.147	7.42417	6.63463	6.1181	7.54856	6.66568	5.8944	5.39363	7.24637	6.25383
A_32_P86365	A_32_P86365	6.68711	6.34564	6.7178	6.32077	6.20051	5.68698	6.19848	5.69036	5.57595	4.99043	5.62402	4.96284
AF116641	A_24_P189873	6.73697	6.37161	6.7334	6.32077	6.1506	5.67675	6.22059	5.66988	5.71043	5.01728	5.70044	4.95583
NM_001010898	A_24_P820037	6.94119	6.40688	6.79347	6.44413	6.18826	5.73657	6.25767	5.70044	5.65948	5.0876	5.65249	5.0689
BC107765	A_24_P503866	6.63463	6.35611	6.632	6.27288	6.1591	5.65249	6.16961	5.67332	5.66643	4.96284	5.72031	5.01728
NM_024072	A_23_P162374	6.95655	6.52356	7.54539	6.89669	6.37161	5.86363	6.91374	6.20859	5.71373	5.25227	6.40853	5.41165
NM_014749	A_23_P106127	8.18952	8.23324	8.40246	8.33086	7.27309	7.35372	7.86096	7.60837	6.47235	6.62007	7.36834	6.99485
NM_021117	A_23_P127394	6.71052	6.41999	7.12448	6.61338	6.19644	5.81114	6.56244	6.01859	5.65948	5.0814	6.09131	5.26269
NM_005208	A_23_P4254	6.71538	6.38182	6.59441	6.4151	6.15273	5.69036	6.07993	5.66988	5.67675	5.03044	5.68017	5.04343
THC2680029	A_32_P227438	6.77992	6.42162	6.79234	6.41017	6.22258	5.66988	6.13123	5.66643	5.62762	5.03044	5.68698	5.03044
NM_022071	A_23_P169003	7.62168	7.40428	8.2948	7.89469	6.67834	6.64639	7.71913	7.20341	6.24028	5.9135	7.11964	6.46147
NR_001442	A_23_P80048	6.6053	6.41836	6.60935	6.48311	6.22654	5.75574	6.20456	5.82895	5.66988	5.11199	5.66988	5.0876
A_23_P169812	A_23_P169812	6.70441	6.41999	6.69456	6.32972	6.11589	5.69036	6.10702	5.7462	5.68358	5.02388	5.68017	5.01064
NM_002895	A_23_P28733	8.28652	8.36007	8.3777	8.12504	7.24637	7.50384	7.92769	7.52023	6.67203	6.78106	7.1309	6.66313
NM_012189	A_23_P314712	6.77422	6.51026	6.77878	6.42325	6.33505	5.78383	6.11147	5.70044	5.77144	5.09375	5.64191	5.01728
ENST00000359455	A_23_P368870	6.72743	6.32972	6.79906	6.30628	6.14204	5.70378	6.05444	5.69036	5.73979	4.99043	5.63479	4.96981
NM_003979	A_23_P36831	7.84306	7.98276	8.46189	8.2351	7.11477	7.22475	8.1047	7.73061	6.45047	6.50279	7.22694	6.70319
NM_003654	A_23_P98205	6.77992	6.38182	6.65157	6.34212	6.07993	5.67675	6.2634	5.68698	5.5835	5.01064	5.66296	4.91265
NM_018406	A_24_P208825	6.80239	6.45677	6.78219	6.41017	6.17379	5.78996	6.09357	5.77765	5.61313	5.09987	5.66296	5.0814
NM_006762	A_23_P86283	6.76619	6.41673	6.75693	6.41182	6.22258	5.78996	6.17794	5.77144	5.77765	5.0626	5.78074	5.09375
AA908257	A_32_P860362	6.75809	6.6174	6.95845	6.47389	6.14847	5.95842	6.40523	5.84354	5.65948	5.24702	5.83773	5.09987
XR_019337	A_24_P247014	NA	NA	NA	NA	10.6169	10.403	NA	10.3379	9.90454	9.65079	10.6486	9.56535
NM_004781	A_24_P370887	8.52675	8.10772	9.3566	8.59545	7.7757	7.38647	8.89481	7.92154	7.13569	6.62274	8.22924	7.08339
NM_182935	A_23_P109614	6.79347	6.39693	6.84694	6.39859	6.23637	5.68698	6.05912	5.75574	5.66643	5.01728	5.64545	5.01064
NM_207372	A_24_P273489	6.7546	6.40026	6.67077	6.38688	6.2519	5.73979	5.98645	5.73334	5.59471	5.02388	5.69373	4.95583
NM_002133	A_23_P120883	10.0419	9.83398	9.96322	9.41009	9.06947	8.98957	9.32483	8.78981	8.28728	8.25635	8.68778	7.92552
NM_004076	A_23_P29179	6.91175	6.54103	6.92461	6.46925	6.34388	5.8693	6.24028	5.826	5.69036	5.12396	5.73657	5.04343
NM_017617	A_23_P60387	7.1025	6.92658	7.4055	7.10003	6.59987	6.19441	6.83733	6.40853	5.94803	5.55683	6.18415	5.64191
NM_177531	A_23_P392486	6.66313	6.39359	6.49375	6.39024	6.10256	5.68017	6.19032	5.72685	5.5835	5.04343	5.57595	5.01064
CR611723	A_24_P902052	9.06068	8.79861	9.49605	9.09246	8.24249	8.17611	8.79073	8.34474	7.55014	7.41156	8.18591	7.52833
NM_030821	A_23_P30020	9.12151	9.26511	9.46001	9.37526	8.56064	8.86305	8.88336	8.658	7.84071	8.0762	8.25505	7.91936
AB032960	A_24_P290692	6.76964	6.41836	6.80904	6.37332	6.18415	5.72359	6.24222	5.63121	5.66643	5.04986	5.68698	5.03695
A_24_P914075	A_24_P914075	6.80017	6.47543	6.68586	6.33505	6.19236	5.71373	6.21261	5.7869	5.78383	5.0876	5.73657	5.04986
CR608907	A_23_P119794	6.90575	6.54679	6.93049	6.59441	6.35957	5.8522	6.35784	5.83481	5.85507	5.21494	5.75257	5.15906
NM_003738	A_23_P355311	6.93049	6.42487	6.70319	6.29895	6.15273	5.70378	6.23245	5.72359	5.75257	5.05625	5.73979	5.04986
NM_001031702	A_23_P121374	6.71659	6.3699	6.74641	6.29895	6.17587	5.69373	6.13988	5.69709	5.743	5.09987	5.61677	4.91998
THC2555361	A_32_P111274	6.79794	6.58893	6.82979	6.50728	6.28413	5.87212	6.30445	5.81114	5.78074	5.19296	5.70378	5.12396
BC029940	A_24_P400528	6.82979	6.42487	6.75227	6.42325	6.23832	5.76519	6.19032	5.75574	5.71703	5.0689	5.68358	5.04986
NM_006256	A_23_P23227	9.11757	9.46962	9.21194	9.28154	8.12976	8.63248	8.6512	8.52774	7.46737	7.84659	7.98002	7.78655
AW874698	A_32_P61998	6.86797	6.42811	6.73221	6.40357	6.15273	5.81413	6.18208	5.7462	5.52545	5.0626	5.54126	5.04343
NM_032552	A_23_P123848	7.25982	7.22111	7.4495	7.23056	6.66568	6.68085	6.83087	6.53814	6.05678	6.01372	6.32794	5.82895
BQ683489	A_32_P152348	7.0775	6.87316	6.94794	6.6958	6.32077	6.08677	6.42649	5.99396	5.81114	5.3845	5.87212	5.26269
BC007377	A_23_P202117	7.77022	7.61234	8.98969	8.28122	7.19068	7.07665	8.40043	7.58172	6.31536	6.1203	7.77402	6.80904
NM_001044723	A_24_P234792	7.31522	6.68711	8.10682	7.20415	6.6896	6.12468	7.49665	6.55536	5.99396	5.3799	6.82546	5.80513
A_32_P64928	A_32_P64928	6.83411	6.42811	6.85541	6.50429	6.14633	5.79909	6.3081	5.78996	5.67332	5.15329	5.9108	5.0876
A_32_P159334	A_32_P159334	6.81674	6.31716	6.71659	6.30992	6.08677	5.7301	6.16752	5.73979	5.71043	5.01064	5.64897	4.97673
NM_003858	A_24_P348925	6.94409	6.51915	6.95559	6.56948	6.20456	5.9108	6.34388	5.97126	5.78074	5.14166	5.84644	5.18739
NM_178864	A_32_P478023	6.67203	6.34739	6.73934	6.39859	6.19644	5.69036	6.00141	5.69036	5.70711	5.01728	5.54126	4.99721
THC2652209	A_32_P202082	6.76041	6.36303	6.77308	6.3315	6.07074	5.72359	6.29711	5.69709	5.71043	5.04986	5.72359	5.00395
NM_020799	A_23_P385322	7.14756	6.8222	7.69029	7.09589	6.54822	6.2186	6.7901	6.18208	5.98141	5.49306	6.36303	5.52146
NM_007084	A_23_P379089	6.85751	6.40853	6.85857	6.45834	6.27852	5.79301	6.19441	5.82895	5.81114	5.16479	5.70711	5.0876
NM_003963	A_23_P27107	6.73459	6.40688	6.7417	6.43775	6.13773	5.71703	6.19848	5.72359	5.61313	5.04343	5.65948	5.02388
THC2742069	A_32_P31832	6.87005	6.56526	6.9921	6.59304	6.33505	5.83773	6.45205	5.93754	5.68358	5.1299	5.83188	5.24175
NM_016459	A_23_P84596	6.75809	6.45362	6.6174	6.47235	6.15486	5.79301	6.34739	5.78383	5.68698	5.10595	5.72359	5.03044
NM_002340	A_24_P384839	8.00136	7.67647	9.15451	8.54325	7.37776	7.00397	8.69601	7.81278	6.70686	6.34564	7.87055	7.06476
NM_023943	A_23_P254688	6.83733	6.37673	6.62141	6.36819	6.14419	5.65249	6.2804	5.66643	5.65249	5.05625	5.67332	4.96981
ENST00000320547	A_23_P123578	6.98286	6.66441	6.91075	6.73697	6.32794	6.03787	6.43775	6.00635	5.73334	5.34233	5.82305	5.34233
A_24_P941627	A_24_P941627	6.87213	6.46147	6.81892	6.49527	6.25575	5.82305	6.17379	5.7589	5.72359	5.12396	5.69373	5.10595
NM_015950	A_23_P7941	7.67369	8.05579	7.90728	7.87055	6.95845	7.44366	7.16007	7.14677	6.37843	6.6796	6.63463	6.42649
NM_203351	A_23_P207138	7.34213	7.41156	7.37463	7.18841	6.63068	6.76388	7.07665	6.64249	6.04263	5.91889	6.25958	5.68358
A_24_P931175	A_24_P931175	6.71296	6.42811	6.70073	6.42162	6.19441	5.7462	6.19644	5.70044	5.64191	5.03695	5.64191	5.01064
NM_030935	A_24_P200942	6.98657	6.94216	7.11639	6.81124	6.38351	6.286	6.62804	6.19032	5.83188	5.58725	5.99894	5.41165
A_24_P237686	A_24_P237686	8.31164	7.99632	9.07096	8.38868	7.43367	7.30384	8.51278	7.69621	6.90174	6.55108	7.92226	6.86797
NM_002718	A_24_P388433	7.54168	7.46794	7.88683	7.64348	6.88449	6.89467	7.18766	6.90776	6.23048	6.11147	6.64379	6.1717
NM_016063	A_23_P122796	7.24137	6.96035	7.47704	7.12044	6.50129	6.23832	6.94794	6.45677	5.97889	5.52545	6.34212	5.77144
A_24_P760324	A_24_P760324	6.78106	6.43455	6.78333	6.37673	6.22059	5.72685	6.24417	5.70711	5.65249	5.01728	5.65948	5.03044
D42044	A_23_P97553	7.24637	7.16162	7.66528	7.45991	6.62672	6.50578	7.11558	6.71052	5.98141	5.79606	6.34212	5.74939
NM_006851	A_23_P364024	6.7178	6.47851	6.84801	6.4599	6.12905	5.74939	6.23245	5.79909	5.64191	5.11199	5.72031	5.0876
XM_933420	A_23_P390445	6.92952	6.58893	7.16317	6.69456	6.36647	5.86647	6.55962	6.04501	5.86363	5.14749	6.04263	5.34233
NM_004951	A_23_P25566	6.72503	6.36647	6.65929	6.33859	6.32257	5.7869	6.25575	5.70044	5.69036	5.0814	5.63121	5.01728
NR_002939	A_24_P263595	7.43897	7.3518	7.49776	7.27101	6.72982	6.74993	6.96319	6.64509	6.18002	6.03069	6.37161	5.78996
NM_175733	A_24_P255471	6.73102	6.40853	6.67456	6.39693	6.15486	5.70378	6.04501	5.69709	5.56834	5.01064	5.51745	4.99043
AF138860	A_24_P42781	6.7901	6.43133	6.76964	6.34212	6.03069	5.7589	6.09131	5.69036	5.68017	5.04343	5.69373	5.01728
NM_054014	A_24_P160001	8.14613	8.30992	8.36241	7.93559	7.37776	7.68432	7.9652	7.34923	6.64769	6.88141	7.1107	6.38856
NM_004497	A_23_P142174	6.80904	6.49224	6.71901	6.38519	6.16961	5.83188	6.13123	5.74939	5.69036	5.14749	5.65948	5.03044
NM_003460	A_23_P89132	6.79682	6.45362	6.63332	6.40688	6.28786	5.78074	6.13123	5.71703	5.826	5.11799	5.73979	5.07517
NM_174898	A_23_P165707	6.98749	6.71659	7.04403	6.72503	6.43455	6.07074	6.35611	5.98394	5.92158	5.3799	6.01372	5.45532
AK096009	A_24_P314515	6.6995	6.42972	6.77651	6.36475	6.22059	5.78074	6.1181	5.70044	5.63835	5.04986	5.59471	5.01728
BU561429	A_32_P89152	6.87109	6.57786	6.86485	6.51915	6.26149	5.92158	6.31536	5.826	5.87212	5.21494	5.80513	5.10595
AY358366	A_23_P358714	6.71296	6.38012	6.6958	6.34036	6.13123	5.71703	6.10702	5.64897	5.83188	5.00395	5.63121	4.99043
NM_031896	A_23_P4782	6.73459	6.40688	6.64118	6.31716	6.16542	5.70711	6.14204	5.62402	5.61677	5.01064	5.66643	5.04343
NM_015216	A_23_P213661	7.13966	6.52503	7.43721	6.79347	6.44413	5.9162	7.04491	6.16121	5.95842	5.10595	6.49072	5.45532
A_32_P67355	A_32_P67355	6.77308	6.48768	6.9344	6.42487	6.18208	5.82008	6.23637	5.7589	5.77765	5.0814	5.70044	5.04986
AB007974	A_24_P924462	6.77422	6.41999	6.72022	6.38856	6.30992	5.71703	6.27852	5.77765	5.60947	5.03044	5.70378	5.03044
NM_138729	A_23_P310582	7.45182	7.28961	7.70481	7.36328	7.03703	6.83087	7.05531	6.64118	6.27288	5.87493	6.42649	5.87493
AF086216	A_24_P589301	6.77308	6.40523	6.74288	6.44731	6.21661	5.73979	6.2106	5.7589	5.7462	5.03044	5.76519	5.07517
A_24_P917103	A_24_P917103	6.74524	6.34036	6.6107	6.3613	6.30628	5.70711	6.13988	5.72359	5.71703	5.01064	5.57973	5.0814
BX647688	A_24_P14776	6.87316	6.41182	6.98193	6.56244	6.19644	5.7589	6.58893	5.84354	5.72359	5.09987	5.88053	5.20401
NM_014471	A_23_P71880	7.73325	8.38891	8.29854	8.60227	6.81674	7.5148	7.70481	7.91132	6.24028	6.71174	7.07496	7.12206
THC2663361	A_32_P30434	6.67708	6.3699	6.74406	6.29895	6.16121	5.72031	6.18415	5.71373	5.71043	5.03044	5.67675	4.99721
NM_145690	A_32_P97489	9.46638	8.96124	9.64737	9.09133	8.79012	8.43294	9.14719	8.38981	8.10651	7.64874	8.35773	7.53849
NR_003191	A_23_P112452	6.68211	6.38519	6.72022	6.37161	6.05912	5.75257	6.25575	5.78074	5.59099	5.00395	5.68358	5.03695
BC030812	A_24_P128163	6.81014	6.43775	6.68586	6.39859	6.09131	5.77765	6.16331	5.81413	5.68358	5.05625	5.70711	5.05625
ENST00000376238	A_32_P494169	6.6995	6.3699	6.68336	6.34036	6.18826	5.63479	6.19644	5.70711	5.66296	4.98361	5.65948	4.93447
NM_007048	A_23_P214499	6.91672	6.52649	6.98657	6.47851	6.36647	5.77765	6.46147	5.82895	5.68017	5.12396	5.79301	5.1358
AF087985	A_32_P230595	6.73459	6.49979	6.84162	6.40523	6.1506	5.7462	6.30992	5.72031	5.6058	5.04986	5.63121	5.04986
A_24_P470754	A_24_P470754	6.84162	6.49224	6.98008	6.54247	6.28786	5.82895	6.38351	5.87493	5.74939	5.12396	5.79606	5.17048
NM_018932	A_24_P405960	6.66185	6.37161	6.59851	6.40523	6.22456	5.71703	6.17794	5.70044	5.61313	5.05625	5.53733	5.04343
NM_177401	A_23_P324461	7.52564	7.45991	7.83281	7.50219	6.72623	6.83303	7.03262	6.6896	6.24804	6.08904	6.57368	6.00141
NM_018088	A_23_P151059	6.76734	6.35957	6.69208	6.35957	6.22258	5.70378	6.16121	5.65599	5.65249	5.01728	5.69373	5.02388
NM_152761	A_23_P413157	6.83733	6.40523	6.75809	6.39859	6.1181	5.72685	6.1717	5.71703	5.78074	5.0689	5.65599	5.02388
NM_024623	A_23_P53324	7.48156	7.23562	7.42893	7.39142	6.88449	6.61473	6.85118	6.63595	6.17379	5.84064	6.20859	5.94542
BC073976	A_24_P342096	7.58426	7.68064	7.92696	7.92696	6.97448	6.95368	7.16858	7.06732	6.27664	6.18208	6.79234	6.46303
A_23_P51966	A_23_P51966	7.1554	6.72743	7.69485	7.21964	6.51175	6.12249	7.16704	6.49527	6.02345	5.39363	6.50877	5.81114
NM_002742	A_23_P106016	7.27517	6.63332	7.46394	6.88959	6.58617	6.07304	6.68835	6.10702	6.02587	5.34233	6.07304	5.34233
NM_022784	A_23_P77212	6.81564	6.37161	6.81235	6.46459	6.32077	5.77765	6.33505	5.7869	5.70044	5.05625	5.71703	5.03044
NM_002203	A_32_P208076	6.94794	6.50728	7.4061	6.84162	6.40026	5.76519	6.92658	6.15486	5.81114	5.1358	6.26149	5.42495
NM_194283	A_24_P177987	7.5689	7.07665	8.62569	7.77905	6.85224	6.42811	7.97522	7.04229	6.13123	5.743	7.4742	6.25383
A_24_P332721	A_24_P332721	6.92363	6.42325	7.06476	6.63068	6.40192	5.77144	6.47543	5.97381	5.82895	5.15329	6.03548	5.29832
NM_001042476	A_23_P38085	8.68727	9.27144	9.99993	9.84427	7.89096	8.58541	9.4114	9.11833	7.18463	7.77233	8.56159	8.18116
ENST00000341287	A_32_P199462	6.8773	6.35957	6.74406	6.30079	6.32794	5.71043	6.22059	5.66988	5.77765	5.0814	5.59842	5.03695
NM_145185	A_23_P78628	6.8222	6.42487	6.6896	6.42487	6.26149	5.78383	6.23832	5.79909	5.87774	5.07517	5.58725	5.04986
NM_018010	A_23_P121386	7.62462	7.52779	9.12173	8.51319	7.05618	6.88857	8.53523	7.78197	6.35089	6.11147	7.93416	7.02287
THC2697804	A_24_P521002	6.76619	6.40192	6.74759	6.31355	6.30262	5.76519	6.03309	5.7301	5.75574	5.03044	5.65948	5.04343
NM_014851	A_23_P341223	7.48043	7.50769	8.9882	8.95648	6.75577	6.82763	8.38069	8.24801	6.41182	6.16961	7.75491	7.47873
NM_018217	A_23_P166193	8.25557	8.18619	8.72551	8.4375	7.28688	7.39326	8.11731	7.67276	6.57508	6.62804	7.45703	6.92952
NM_003682	A_23_P202708	7.58883	7.48268	8.74098	8.40425	6.88755	6.83518	8.19644	7.72091	6.46925	6.19848	7.5989	6.98564
AA399656	A_32_P27878	6.89061	6.45834	6.88449	6.46459	6.10479	5.75257	6.34739	5.76832	5.62762	5.12396	5.83773	5.1299
NM_001013398	A_23_P215634	7.68846	7.20564	8.22631	7.40428	7.02909	6.43935	7.73412	6.74052	6.30262	5.80814	7.1285	5.98896
BC019824	A_24_P921321	6.94505	6.4677	8.76639	8.0427	6.30992	5.82895	8.18172	7.38461	6.1591	5.05625	7.62168	6.61607
NM_003016	A_23_P77776	9.17378	8.6387	NA	10.6291	8.22898	7.7003	NA	9.94362	7.76642	7.15618	10.2946	9.12456
A_24_P922758	A_24_P922758	6.80239	6.44413	6.72143	6.35957	6.19441	5.84064	6.28972	5.7589	5.72031	5.0689	5.73334	5.02388
CR601056	A_24_P750305	6.83626	6.4151	7.04925	6.51026	6.09807	5.71043	6.48311	5.86363	5.73979	5.0689	5.87212	5.16479
NM_014841	A_23_P214803	6.82437	6.37673	6.64898	6.42325	6.10256	5.79909	6.17587	5.7589	5.65948	5.0626	5.7462	5.03695
NM_018027	A_24_P43959	6.77194	6.51026	6.7546	6.39693	6.1506	5.7589	6.13773	5.7462	5.70044	5.11799	5.68698	5.0689
A_32_P31827	A_32_P31827	6.81235	6.39859	6.77308	6.40688	6.30079	5.75257	6.30992	5.77765	5.70378	5.09375	5.65249	5.01064
AK091766	A_32_P158875	6.87626	6.33683	6.78559	6.39693	6.15486	5.71043	6.22851	5.71373	5.68017	5.02388	5.63835	5.02388
NM_013369	A_23_P17673	6.76964	6.34036	6.82111	6.42972	6.17587	5.70711	6.21661	5.77455	5.63835	5.09375	5.7301	5.05625
NM_004278	A_23_P38618	6.64118	6.39359	6.76041	6.38012	6.05444	5.70378	6.12905	5.71373	5.59842	4.99721	5.67332	5.04986
NM_014615	A_24_P943062	6.94409	6.50129	7.33694	6.75344	6.29527	5.78996	6.84055	6.13123	5.71043	5.12396	6.02102	5.42935
NM_054016	A_23_P352291	7.36834	6.82979	9.30109	8.66164	6.61204	6.05678	8.53484	7.78489	5.97635	5.2933	8.10712	7.15696
NM_006176	A_23_P116264	6.9489	6.75577	7.21229	7.04578	6.2691	6.14419	6.49677	6.286	5.80212	5.46383	5.88053	5.48064
NM_005486	A_24_P196658	7.37086	7.04839	7.91754	7.52833	6.65801	6.58064	7.29234	6.82546	6.01372	5.67675	6.67203	6.05912
M94173	A_23_P84849	6.9489	6.55251	6.74993	6.51619	6.27288	5.8522	6.2804	5.92158	5.81413	5.20949	5.7589	5.21494
A_32_P226468	A_32_P226468	6.81344	6.44889	6.78219	6.31716	6.22456	5.81711	6.22456	5.80513	5.78074	5.16479	5.7301	5.01064
NM_014798	A_24_P49514	6.84801	6.39859	6.6695	6.42162	6.16752	5.71373	6.1181	5.72685	5.7462	5.03044	5.64897	5.00395
THC2650457	A_32_P166272	6.92067	6.41836	6.84588	6.45205	6.33505	5.82008	6.25383	5.72685	5.68698	5.04986	5.77455	5.07517
BM479752	A_24_P683013	6.83195	6.44572	7.15149	6.64118	6.23441	5.83481	6.64249	5.90536	5.69036	5.14166	6.03069	5.24702
NM_020531	A_24_P297078	7.26473	6.78897	8.2388	7.5868	6.60123	6.10032	7.63772	6.88959	6.09807	5.45104	7.00397	6.12468
NM_175876	A_23_P430161	6.98841	6.4552	7.92805	7.32317	6.24998	5.85793	7.0639	6.4892	5.81114	5.09987	6.52942	5.70711
THC2565151	A_32_P141338	6.80461	6.49527	6.93245	6.58617	6.27852	5.83481	6.40026	5.89164	5.59471	5.04343	5.84064	5.14749
THC2556204	A_32_P200970	6.83303	6.56948	7.42893	6.99026	6.33859	5.88332	6.85541	6.24998	5.72359	5.22575	6.22059	5.44242
CR749652	A_32_P162076	7.21891	7.24993	7.9219	7.73193	6.53524	6.51175	7.10332	6.80239	5.89715	5.67675	6.57925	6.05444
NM_002140	A_24_P380919	7.71289	7.24065	9.64756	8.51959	7.29641	6.72263	9.01603	7.8148	6.51619	5.84354	8.36962	6.98472
NM_173652	A_32_P361884	6.76504	6.42325	6.6995	6.40357	6.10702	5.70044	6.21661	5.66643	5.66296	5.04986	5.69036	5.02388
ENST00000339986	A_23_P35316	6.85541	6.53524	7.09091	6.6896	6.29527	5.86647	6.48616	6.02102	5.70378	5.15906	5.94803	5.32788
NM_145214	A_24_P370682	7.72621	7.46908	9.55648	9.55315	6.97261	6.71659	8.99987	8.89179	6.39024	6.00141	8.40043	8.0618
NM_002139	A_32_P56392	7.26962	6.75227	7.79729	6.87005	6.61607	6.03548	7.06647	6.22654	6.05209	5.35186	6.49375	5.49306
AK000939	A_24_P483145	6.71659	6.40357	6.81564	6.39693	6.14633	5.72359	6.33328	5.72685	5.67675	5.03044	5.66988	5.12396
NM_001031703	A_23_P212310	8.52397	8.73793	9.53964	9.35184	7.6044	7.96137	8.97715	8.61468	6.77878	7.20489	8.40223	7.82325
NM_000212	A_23_P38519	6.69703	6.33859	6.7178	6.27664	6.23441	5.69373	6.16542	5.64191	5.63121	5.02388	5.63835	5.03695
NM_023931	A_23_P3819	6.82002	6.59851	7.11802	6.6695	6.31716	5.92693	6.52942	5.98394	5.64897	5.22575	5.9162	5.34233
AK026328	A_32_P524904	7.22548	7.59035	7.48212	7.83281	6.38856	6.82111	6.85751	7.11721	5.79909	6.07764	6.52062	6.62936
AK025276	A_24_P620648	6.78672	6.36475	6.75809	6.46303	6.07764	5.74939	6.27852	5.83773	5.65599	5.01064	5.71043	5.15329
NM_145686	A_23_P108604	7.8808	7.74414	9.15778	8.62856	7.30182	7.2233	8.56427	7.90912	6.68586	6.4151	7.88571	7.12206
AJ296345	A_24_P76854	6.76619	6.44254	6.83841	6.4708	6.22258	5.8999	6.31716	5.93489	5.62402	5.19296	5.66296	5.09375
THC2520858	A_24_P485271	6.8977	6.72022	7.29912	6.87213	6.23832	6.00389	6.71538	6.22851	5.79606	5.2832	6.20051	5.51745
NM_015635	A_23_P417575	7.66153	7.39142	8.55795	8.01698	6.92658	6.70808	7.97556	7.31655	6.2672	6.02345	7.33171	6.59715
AK001057	A_23_P105368	6.77422	6.34212	6.81564	6.46614	6.2653	5.73979	6.3315	5.82305	5.66296	5.02388	5.743	5.1299
THC2508270	A_32_P78131	7.38399	6.87005	8.33327	7.72886	6.68085	6.08677	7.80547	6.93828	6.01859	5.32301	6.90073	6.00635
A_24_P920949	A_24_P920949	6.89163	6.34739	6.67708	6.35784	6.16331	5.73334	6.17794	5.70378	5.68017	5.02388	5.7589	4.99721
AK055387	A_23_P338919	7.13409	7.09008	7.42118	7.29302	6.41836	6.34914	6.83411	6.58341	5.93489	5.72031	6.16752	5.73979
XR_018420	A_24_P247233	10.1036	10.3793	10.4125	10.1666	9.08273	9.39906	9.84655	9.46506	8.32118	8.66544	9.19299	8.65921
BC015783	A_24_P914282	6.72263	6.41673	6.72383	6.32077	6.16331	5.67332	6.13123	5.68358	5.62402	5.05625	5.66296	5.04343
NM_198181	A_24_P410516	7.33302	7.14913	7.54803	7.18083	6.63332	6.52649	6.89972	6.59441	5.99894	5.69373	6.32972	5.80814
NM_024102	A_23_P115149	8.10591	8.24381	9.61927	9.52916	7.26822	7.5224	9.1052	8.82747	6.64379	6.78333	8.29405	7.86864
THC2733005	A_24_P734764	6.8977	6.37332	6.61874	6.37161	6.16961	5.72031	6.16542	5.7589	5.75574	5.05625	5.63835	4.97673
NM_173559	A_23_P392476	6.70808	6.38012	6.81892	6.35611	6.16331	5.70044	6.19236	5.69709	5.61677	5.0626	5.63121	4.97673
NR_000033	A_24_P417220	6.91075	6.72263	7.61923	7.22911	6.45362	5.98645	7.16935	6.52503	5.84932	5.29832	6.48311	5.81413
AK125850	A_32_P154601	6.66568	6.42811	6.69456	6.29157	6.13123	5.68698	6.11147	5.70378	5.69709	5.07517	5.62762	5.00395
NM_203467	A_24_P13533	7.43426	7.08339	8.48756	7.59186	6.90675	6.50877	7.9219	6.90675	6.19032	5.65599	7.23778	6.17794
AI732079	A_24_P892116	6.85541	6.34564	6.69084	6.33859	6.16961	5.66643	6.1591	5.72359	5.62762	5.01064	5.48894	4.96284
NM_002088	A_23_P16063	6.82111	6.39192	6.76619	6.39359	6.23048	5.73979	6.05912	5.67332	5.72031	5.0689	5.58725	4.96981
ENST00000374458	A_24_P606538	6.79459	6.40357	6.73102	6.31716	6.18621	5.68698	6.16961	5.62762	5.75574	5.03044	5.6204	4.95583
BC029406	A_23_P431900	6.608	6.37673	6.54391	6.28972	6.03787	5.68698	6.09357	5.66988	5.70711	4.99043	5.71043	4.99721
NM_005396	A_23_P24083	6.69084	6.36475	6.72623	6.31173	6.02587	5.68358	6.1334	5.60212	5.57973	5.04986	5.59842	5.02388
AK023683	A_24_P140481	6.78333	6.3613	6.77194	6.38012	6.12249	5.65249	6.14633	5.64191	5.54908	5.03044	5.72685	5.03044
NM_032026	A_32_P224911	10.0642	9.6581	10.14	9.48797	9.25369	8.97689	9.54223	8.77648	8.3777	8.00603	8.85152	7.9882
AK027173	A_24_P740692	6.97728	6.50728	6.96602	6.54535	6.35611	5.83773	6.33328	5.826	5.79909	5.21494	5.90263	5.16479
NM_000274	A_23_P98092	8.68135	7.97625	9.51768	8.4209	7.70616	7.1869	8.87305	7.74889	7.16627	6.55251	8.22818	6.93245
NM_172020	A_32_P131940	8.49188	8.40983	9.2794	8.83054	7.88156	7.8071	8.76795	8.1522	7.11151	7.03703	8.34474	7.51861
A_24_P925808	A_24_P925808	6.90675	6.48311	6.58341	6.36303	6.15486	5.84644	6.02102	5.7462	5.65599	5.07517	5.67332	5.09987
NM_017893	A_23_P127068	6.73221	6.4151	6.77878	6.34388	6.31536	5.78383	6.23245	5.74939	5.68017	5.04986	5.7301	5.05625
AK125214	A_24_P710090	7.11802	6.68586	6.94794	6.57228	6.42325	5.95842	6.37843	5.96101	5.85507	5.26786	5.82008	5.26269
NM_031244	A_23_P307955	6.78446	6.42487	7.0579	6.58064	6.21661	5.68017	6.33505	5.83188	5.743	5.0689	5.8999	5.19296
NM_138402	A_24_P337012	6.78219	6.57925	6.85541	6.59441	6.29711	5.88888	6.23832	5.8944	5.78996	5.19296	5.79606	5.17048
NM_018167	A_23_P88184	6.90475	6.39859	6.89568	6.38519	6.32257	5.75257	6.25958	5.743	5.82008	5.0876	5.81711	5.02388
NM_018062	A_23_P131383	9.0257	8.96992	9.66472	9.46452	8.24591	8.29854	9.1179	8.75084	7.52564	7.60688	8.45276	7.97419
A_24_P230416	A_24_P230416	7.5632	7.38956	8.50694	8.1038	6.90475	6.75344	7.7411	7.14835	6.2672	6.05209	7.15774	6.42649
NM_015483	A_24_P12539	7.4725	7.15305	8.63159	7.99024	6.71174	6.48464	8.12888	7.31788	6.13556	5.69709	7.38337	6.53814
NM_170679	A_24_P566701	8.2802	7.65492	8.97043	7.93057	7.59589	6.88346	8.53169	7.21964	6.87213	6.13556	7.77149	6.39526
NM_003246	A_23_P206212	6.93925	6.82329	7.0579	6.85435	6.35957	6.10032	6.56386	6.12687	5.83188	5.42935	6.04973	5.42053
AK090911	A_24_P367601	6.74759	6.35784	6.68835	6.36475	6.1203	5.69373	6.07764	5.66643	5.61313	5.04343	5.64897	5.03044
U79293	A_32_P87491	6.73815	6.39024	6.81344	6.41346	6.12905	5.76205	6.2634	5.77144	5.71043	5.0626	5.62402	5.0626
NM_006621	A_23_P368126	10.0827	10.2284	10.7199	10.4075	9.43787	9.65925	10.1366	9.70948	8.71539	8.90734	9.46281	8.91045
XR_018913	A_24_P58607	7.35244	6.99942	7.69712	7.40732	6.65544	6.32436	7.12367	6.7093	6.20051	5.71373	6.50279	5.98394
NM_001079839	A_23_P213093	10.3442	10.3208	10.738	10.496	9.51635	9.63476	10.1654	9.7829	8.64664	8.73569	9.34958	8.77709
NM_178332	A_24_P323072	6.82655	6.43935	6.82871	6.43294	6.31897	5.83773	5.99396	5.72359	5.75257	5.09375	5.7301	5.04343
AL157455	A_32_P516804	6.78559	6.37161	6.74524	6.35611	6.2106	5.70378	6.18621	5.73657	5.71703	5.05625	5.71043	5.01064
NM_014579	A_23_P128855	6.85541	6.37843	6.75809	6.39693	6.13556	5.79909	6.22258	5.75257	5.7462	5.02388	5.68017	5.01064
CD633154	A_32_P172716	6.78784	6.42972	6.8773	6.42487	6.18621	5.77765	6.12687	5.71703	5.53339	5.11199	5.77765	5.0876
AK002005	A_32_P191200	6.69456	6.34036	6.71538	6.29895	6.12905	5.68017	6.1717	5.63121	5.79909	4.95583	5.6058	4.99043
NM_004357	A_23_P95470	9.85183	9.97952	9.82233	9.46258	8.88378	9.19065	9.20764	8.81522	8.16849	8.37701	8.90449	8.23191
NM_020751	A_23_P53866	8.10922	7.5974	8.14439	7.57661	7.44073	6.9594	7.49887	6.86901	6.7901	6.21261	7.00579	6.10479
NM_030961	A_23_P350107	7.4495	7.52833	7.7012	7.38088	6.84268	6.93925	7.10003	6.70196	6.27288	6.15273	6.6053	5.95324
NM_020964	A_24_P392146	6.9613	6.82329	7.29709	6.95655	6.43615	6.13773	6.76964	6.33328	5.85793	5.42053	6.2804	5.5835
NM_001040199	A_23_P155556	9.59526	9.45462	9.7752	9.44018	8.66285	8.65242	9.16785	8.72046	7.96728	7.91425	8.57942	7.91022
THC2673360	A_24_P390583	7.00851	6.55108	7.15305	6.76964	6.38012	5.83773	6.67834	6.13556	5.78996	5.1299	6.01372	5.43808
NM_015029	A_23_P341275	7.76132	7.9697	8.04655	7.89767	7.40123	7.36897	7.44191	7.13728	6.47851	6.46303	6.76734	6.38856
AA573434	A_32_P213543	6.88755	6.43133	6.75227	6.42162	6.03309	5.81114	6.20658	5.7301	5.75574	5.0814	5.80212	5.09987
XR_017294	A_24_P67100	8.93116	8.0427	9.62595	8.55776	8.11612	7.41878	8.98895	7.90101	7.30519	6.46614	8.33735	7.05618
NM_024631	A_23_P52885	7.53849	7.46221	7.67322	7.4378	6.83303	6.71538	7.08924	6.70196	6.24028	6.04501	6.54822	5.91889
NM_000479	A_23_P78944	7.03174	6.54535	6.74524	6.47697	6.23637	5.85793	6.31536	5.82305	5.76832	5.1299	5.71043	5.10595
NM_021066	A_23_P168014	7.51861	7.64874	8.55275	8.32773	6.76273	6.97354	7.79606	7.41518	6.17379	6.24998	7.07665	6.60123
A_23_P415806	A_23_P415806	6.73934	6.33859	6.61204	6.35957	6.10925	5.64191	6.14419	5.68358	5.66643	5.01064	5.56452	4.94876
NM_003104	A_32_P89691	7.53423	8.11013	8.44269	8.58802	6.7901	7.36328	7.85748	7.91462	6.2186	6.65801	7.2233	7.14283
NM_016564	A_23_P170030	6.68461	6.46925	6.71296	6.41836	6.22654	5.76832	6.31897	5.71703	5.75574	5.0814	5.71043	5.02388
ENST00000311275	A_24_P926432	6.97541	6.49527	7.33433	6.9489	6.20658	5.85793	6.77878	6.21461	5.77455	5.1299	6.14419	5.43372
NM_001014	A_23_P356484	9.80978	9.12053	10.408	9.35513	8.7791	8.22577	9.79863	8.68271	8.18869	7.50879	9.19847	7.83755
NM_016333	A_24_P50988	6.80351	6.41017	6.64639	6.42487	6.10925	5.73657	6.29527	5.7301	5.63121	5.04986	5.66643	5.00395
AF132973	A_32_P207243	6.96035	6.53959	6.77079	6.47543	6.21261	5.8522	6.24417	5.78996	5.70044	5.15329	5.743	5.15906
NM_002479	A_23_P160438	6.74288	6.37843	6.68211	6.39024	6.23245	5.76205	6.18621	5.81413	5.72685	5.0814	5.59471	5.03695
NM_145690	A_24_P492562	7.6019	7.36074	8.68829	8.29405	6.94505	6.66568	8.10168	7.47647	6.23832	6.04737	7.57558	6.71052
NM_002093	A_23_P251342	8.38458	8.68423	8.51859	8.48074	7.62364	7.97625	7.99362	7.78072	6.96319	7.17319	7.61184	7.09589
THC2649456	A_32_P111772	6.69332	6.38688	6.78784	6.3699	6.18826	5.69709	6.11368	5.66988	5.61313	5.03044	5.6058	4.99721
NM_000673	A_23_P92562	6.86693	6.43455	6.65157	6.37161	6.13123	5.826	6.13988	5.7462	5.59842	5.07517	5.63479	4.95583
A_24_P920468	A_24_P920468	6.6896	6.40523	6.73102	6.35089	6.16752	5.68698	6.20051	5.65948	5.64545	5.04343	5.72359	4.98361
NM_152475	A_23_P404595	6.94312	6.47543	6.85224	6.41673	6.24804	5.77144	6.24417	5.76519	5.85793	5.1299	5.64191	5.0876
NM_004533	A_23_P16262	6.68085	6.50279	6.61607	6.4677	6.01127	5.82895	6.20254	5.78074	5.66988	5.0689	5.67675	5.01728
NM_001624	A_23_P70785	7.25347	7.0934	7.4524	6.97915	6.63726	6.37673	6.87109	6.286	6.04025	5.6204	6.32257	5.50939
NM_004383	A_23_P152024	7.31389	7.41397	7.27932	7.10497	6.65673	6.57508	6.66696	6.3699	6.29342	6.06843	6.0845	5.69709
NM_000029	A_23_P115261	6.82329	6.50728	7.06133	6.40853	6.25767	5.77765	6.34564	5.79606	5.87774	5.0814	5.7462	5.0876
NM_012287	A_23_P211773	7.49499	7.1869	7.75061	7.39572	6.72982	6.49677	7.18992	6.69456	6.09131	5.76205	6.88755	6.14419
THC2702298	A_32_P167825	6.58617	6.3699	6.71174	6.41346	6.1334	5.68698	6.24417	5.73334	5.64897	5.02388	5.79606	5.03044
NM_019076	A_23_P158330	6.75693	6.38351	6.78559	6.44095	6.10032	5.70711	6.28227	5.75574	5.62762	5.0814	5.69373	5.01064
R01145	A_32_P175557	6.64379	6.44889	6.77765	6.45205	6.25383	5.79301	6.2186	5.74939	5.69373	5.09375	5.72359	5.09375
NM_001003689	A_23_P80353	7.7012	7.49387	7.65207	7.55276	6.88857	6.84162	7.0067	6.7546	6.56667	6.25575	6.47851	5.99396
BC059174	A_32_P170003	8.10077	7.77149	8.44505	8.00269	7.45356	7.01302	7.77947	7.17472	6.71659	6.29711	7.10003	6.35784
NM_130390	A_23_P124190	6.69703	6.44889	6.68835	6.48158	6.22059	5.69036	6.13773	5.73657	5.77765	5.01064	5.5835	5.04343
NM_013282	A_23_P208880	7.97247	7.40671	8.78263	8.26899	7.11396	6.65929	8.14119	7.53102	6.4599	5.93489	7.55433	6.80572
NM_016024	A_23_P255153	8.37309	8.08825	8.35397	8.16309	7.63192	7.42833	7.89767	7.42357	6.96224	6.62672	7.18387	6.68461
A_24_P290114	A_24_P290114	7.2233	6.99302	7.25418	6.88857	6.59167	6.24804	6.65544	6.22059	6.01127	5.56068	6.07304	5.47227
NM_005038	A_23_P386411	9.36401	9.40706	9.2273	9.27996	8.60006	8.67522	8.59896	8.60886	7.9645	7.90507	7.9498	7.81521
ENST00000375207	A_24_P911362	6.76157	6.40688	6.7546	6.42162	6.2653	5.78074	6.2186	5.75257	5.79909	5.01728	5.63835	5.04986
AK098759	A_24_P409483	6.79234	6.39192	6.70686	6.36647	6.20456	5.71373	6.2106	5.68358	5.61313	5.03044	5.77455	5.01064
NM_001037223	A_23_P37455	6.65544	6.46303	6.82329	6.43294	6.16961	5.78996	6.13123	5.73979	5.70044	5.1358	5.68358	5.09987
CR613267	A_32_P143323	9.79127	9.38421	9.99734	9.44983	8.8639	8.46716	9.47024	8.75353	8.13973	7.63434	8.81641	7.9413
NM_000890	A_23_P202927	6.76388	6.41017	6.71296	6.35437	6.20254	5.64191	6.16752	5.64191	5.68698	5.01728	5.66643	4.99721
NM_003133	A_24_P66528	10.4563	9.44549	10.5048	9.39516	9.45837	8.5452	9.90942	8.61939	8.81314	7.77402	9.21204	7.79647
NM_139078	A_24_P124662	7.50549	6.94505	7.78114	7.00851	6.94022	6.27664	7.31322	6.38012	6.24804	5.50533	6.69703	5.62402
AK096661	A_32_P198731	8.3535	8.13798	8.82055	8.17132	7.61678	7.46451	8.22711	7.42417	6.95273	6.71417	7.54803	6.67203
BX105435	A_24_P757790	6.67582	6.36819	6.80683	6.32077	6.2519	5.73334	6.21261	5.73657	5.64897	5.07517	5.72685	5.0814
NM_014182	A_23_P87500	9.74115	9.40648	9.88959	9.52098	9.19269	8.88986	9.2704	8.76982	8.52754	8.1038	8.6945	8.03948
AK055561	A_24_P322313	6.65415	6.38856	6.77651	6.39693	6.15486	5.78074	6.24998	5.7462	5.68358	5.05625	5.54908	5.01728
NM_024310	A_23_P79130	8.87947	8.59119	8.60886	8.42814	7.83716	7.75191	8.04975	7.71378	7.18007	6.96319	7.15149	6.80239
A_32_P73143	A_32_P73143	6.68711	6.44413	6.63988	6.33505	6.2106	5.72031	6.1334	5.68698	5.56068	5.04986	5.73657	5.01064
NM_014723	A_23_P102706	7.03174	6.65801	7.03351	6.77422	6.47235	6.06843	6.42972	6.05444	5.84354	5.36129	5.81711	5.31321
NM_198700	A_23_P318396	7.39203	7.29641	8.36846	8.04206	6.6053	6.61204	7.74327	7.33954	6.22059	5.96358	7.12044	6.5903
AK021842	A_24_P929745	7.01571	6.50578	6.80904	6.48768	6.22456	5.84644	6.25958	5.86363	5.70044	5.22036	5.72685	5.11799
THC2770336	A_24_P596406	6.83303	6.42811	6.78672	6.38351	6.28413	5.75574	6.22059	5.77455	5.85793	5.04986	5.6204	5.05625
A_24_P922647	A_24_P922647	6.76964	6.33505	6.72623	6.28786	6.31355	5.75574	6.12468	5.64191	5.74939	5.03044	5.56452	5.04343
NM_014153	A_24_P119283	7.17242	6.70073	8.77756	8.4534	6.45362	6.1203	8.2044	7.73325	5.88888	5.37064	7.54645	7.0184
ENST00000325769	A_23_P34897	6.82655	6.38519	6.74052	6.37161	6.13123	5.67675	6.21661	5.64897	5.73657	5.10595	5.65249	4.92725
NM_173589	A_23_P367586	6.85751	6.4599	6.72623	6.4552	6.17794	5.79301	6.27476	5.76205	5.7301	5.0689	5.77455	5.14749
BC009106	A_24_P153734	6.84482	6.33683	6.88141	6.37843	6.39693	5.7589	6.20456	5.73334	5.67332	5.07517	5.66296	5.01728
NM_001796	A_23_P140797	6.90475	6.44731	6.71296	6.28972	6.28972	5.7462	6.1717	5.64191	5.71703	5.07517	5.80513	5.05625
NM_014109	A_23_P216068	7.23346	6.67582	8.84851	8.1277	6.65929	6.02345	8.13271	7.4313	6.1181	5.32788	8.03398	6.94698
THC2528051	A_32_P10557	6.82655	6.34914	6.79682	6.37161	6.02345	5.66988	6.18826	5.73979	5.63479	5.01728	5.64545	5.0814
NM_138711	A_23_P252062	7.21082	7.05876	8.90775	8.6682	6.60123	6.35263	8.32676	7.89841	5.99396	5.65249	7.47534	6.91374
AF074982	A_32_P65045	6.81344	6.30079	6.60935	6.37843	6.28786	5.64191	6.22851	5.76205	5.76205	5.07517	5.76519	5.0626
BX095557	A_32_P43769	6.96885	6.37502	6.63463	6.24417	6.30262	5.743	6.04263	5.67332	5.64191	4.98361	5.69373	4.98361
NM_000618	A_23_P13907	6.87936	6.44095	6.76504	6.34388	6.2519	5.79606	6.19644	5.73334	5.7589	5.12396	5.743	5.07517
ENST00000315313	A_24_P940365	6.93342	6.36647	6.75809	6.32972	6.1591	5.7462	6.27288	5.63479	5.65599	5.01064	5.62762	4.94876
NM_000135	A_23_P206441	6.78784	6.42811	7.31721	6.96508	6.20254	5.90808	6.79571	6.33683	5.61313	5.16479	6.28227	5.53339
NM_004290	A_23_P255317	7.29029	6.6896	8.89316	8.08395	6.46614	6.01859	8.32918	7.44015	5.95842	5.34233	7.69029	6.64509
AK026881	A_32_P104478	6.82655	6.39024	6.91175	6.56386	6.23245	5.72359	6.47389	5.90263	5.80814	5.07517	5.72031	5.23644
BF805854	A_32_P32537	6.65929	6.35957	6.78333	6.3081	6.22456	5.72359	6.21461	5.69709	5.54518	5.0626	5.59842	4.99043
NM_014972	A_24_P306561	7.9831	7.82445	8.89918	8.48239	7.00216	7.02554	8.31996	7.745	6.54679	6.34036	7.69029	6.98657
AK128048	A_32_P177522	7.12367	6.65801	7.26543	6.73459	6.40688	5.89715	6.66185	6.02828	5.72685	5.24702	6.10032	5.3033
NM_006004	A_32_P54137	9.74619	9.55159	NA	10.7518	9.11207	9.04782	10.7147	10.0738	8.46569	8.28602	10.0732	9.28071
NM_023034	A_24_P106839	6.80572	6.45362	6.88959	6.49828	6.27852	5.79909	6.32615	5.84064	5.76832	5.04343	5.86363	5.12396
NM_001040113	A_24_P70183	6.74052	6.41836	6.88755	6.32615	6.29711	5.7301	6.24804	5.69373	5.66296	4.99721	5.66988	4.94876
NM_173527	A_23_P151624	6.81014	6.38519	6.74524	6.42487	6.24998	5.73334	6.17794	5.743	5.63835	5.0626	5.78074	5.02388
NM_024792	A_23_P50000	8.56198	8.73585	9.76887	9.66212	7.76174	8.02911	9.02666	8.8452	7.07918	7.25982	8.34046	8.04943
XR_016535	A_24_P186986	7.67415	7.66153	9.12739	9.47294	6.89366	6.92264	8.53601	8.68744	6.57088	6.36475	7.94556	7.91535
A_24_P144383	A_24_P144383	8.90137	8.2169	10.1902	9.08353	8.10046	7.6153	9.74214	8.57866	7.38709	6.88959	9.09009	7.81601
NM_198472	A_24_P186379	7.42714	7.2086	9.10864	8.75935	6.69703	6.56103	8.51639	8.07652	6.15486	5.79909	7.87055	7.32581
NM_002647	A_23_P164536	7.30182	7.05618	8.87179	8.67642	6.58479	6.23441	8.30449	7.97763	6.04263	5.49306	7.45645	7.05531
NM_002754	A_24_P406132	6.91968	6.47543	7.00488	6.66568	6.3081	5.79301	6.43615	6.00389	5.83188	5.1299	5.7589	5.2575
NM_033251	A_32_P93868	NA	NA	NA	NA	10.7982	10.5766	NA	10.5243	10.052	9.82488	NA	9.77736
NM_007144	A_23_P348323	6.83303	6.50578	6.80239	6.51767	6.2186	5.86647	6.19644	5.87493	5.64191	5.07517	5.77765	5.22036
AL832942	A_24_P324630	6.7334	6.41836	6.82763	6.49527	6.13773	5.74939	6.29527	5.78074	5.69036	5.03044	5.74939	5.18178
U49441	A_24_P937478	6.74406	6.4151	6.63857	6.35784	6.2186	5.68698	6.10925	5.65948	5.66643	5.0814	5.59471	4.99721
CR603450	A_24_P260582	6.8773	6.53233	6.85224	6.46459	6.24998	5.7462	6.30445	5.73334	5.77455	5.14166	5.79909	5.0814
AB067523	A_24_P359145	6.86171	6.4892	6.80239	6.40688	6.22654	5.7462	6.33859	5.70378	5.72359	5.0626	5.64545	5.03695
DB363547	A_32_P6433	6.81235	6.45205	6.81564	6.42972	6.25383	5.72031	6.24028	5.76205	5.86647	5.04986	5.70711	5.03044
NM_004058	A_24_P313993	6.92264	6.40192	6.75926	6.38688	6.18208	5.71043	6.20658	5.74939	5.743	5.09987	5.68017	5.03044
AY358234	A_24_P935902	6.72503	6.39024	6.68336	6.3613	6.19236	5.66988	6.15486	5.72685	5.63121	5.00395	5.65599	4.95583
ENST00000361259	A_32_P141437	6.66185	6.4151	6.86066	6.51175	6.19848	5.743	6.40026	5.85507	5.63835	5.00395	5.84932	5.1299
NM_024620	A_23_P413634	6.80572	6.41836	6.92658	6.48616	6.10925	5.72685	6.36647	5.83773	5.79606	5.10595	5.84644	5.12396
AK023404	A_32_P72822	6.82002	6.48004	6.9921	6.61338	6.23637	5.89164	6.34036	5.9428	5.62402	5.24702	5.88888	5.273
NM_001034	A_24_P225616	7.20638	6.75693	9.40236	8.96457	6.80904	6.15273	8.87529	8.2918	6.07304	5.44242	8.16508	7.46336
NM_001079809	A_23_P149664	9.13884	8.97942	10.5191	9.98442	8.5035	8.37862	9.74156	9.04239	7.60688	7.50439	9.08182	8.23774
NM_138564	A_23_P4856	6.79682	6.43775	6.57508	6.3081	6.28413	5.72031	6.04737	5.70711	5.65948	5.03044	5.5835	5.03044
THC2537856	A_32_P169500	6.91572	6.38688	6.85961	6.40357	6.09807	5.72031	6.36647	5.81413	5.78074	5.04343	5.72031	5.07517
NM_014824	A_23_P368278	7.17089	7.01571	8.18284	8.00269	6.54247	6.41017	7.62217	7.38212	5.9135	5.6058	7.07242	6.62274
NM_006985	A_32_P215179	6.90675	6.41182	7.18766	6.77537	6.33328	5.82008	6.56386	6.07074	5.69709	5.14749	6.06611	5.33754
AK125452	A_32_P220372	6.74759	6.41346	6.83626	6.3699	6.24417	5.73979	6.33683	5.71703	5.6058	5.0626	5.83773	4.99721
NM_018376	A_24_P132624	6.74993	6.34388	6.93634	6.4892	6.18621	5.7301	6.37161	5.87493	5.65249	5.0626	5.76519	5.19296
NM_004823	A_23_P50591	6.74759	6.43455	6.90776	6.47697	6.09131	5.70378	6.22654	5.81114	5.62402	5.04343	5.66988	5.11199
BF083139	A_32_P83305	6.87936	6.72503	7.16935	6.72022	6.37332	5.96358	6.67077	6.04973	5.71703	5.24175	6.06379	5.37064
BC005296	A_24_P128057	6.77537	6.34564	6.64509	6.35263	6.17794	5.67675	6.09582	5.66643	5.65599	5.03695	5.65249	5.00395
NM_002851	A_24_P8474	6.82002	6.29157	6.6796	6.29342	6.19848	5.68017	6.19236	5.64191	5.57595	4.96981	5.50939	5.00395
AY848702	A_24_P345679	6.85857	6.35437	7.22911	6.77651	6.23441	5.72031	6.70441	6.11368	5.59099	5.02388	6.11589	5.41165
AY312144	A_32_P70056	6.81783	6.34739	6.74641	6.32794	6.12468	5.68358	6.19848	5.7301	5.80513	5.04986	5.64897	5.01728
NM_031492	A_23_P1638	7.04403	6.61338	8.4288	8.09925	6.65929	5.98896	7.79647	7.34987	5.98645	5.21494	7.21008	6.56244
NM_006230	A_23_P71146	9.37288	9.59832	9.92623	9.60576	8.37286	8.77462	9.37305	8.8882	7.68524	8.01994	8.71012	8.09193
THC2632843	A_32_P174905	6.7546	6.43294	6.70073	6.36303	6.16121	5.69709	6.27099	5.69709	5.70044	5.05625	5.67332	5.01064
AF119907	A_24_P94101	6.79459	6.43935	6.72863	6.44254	6.18415	5.77144	6.2186	5.69373	5.64897	5.0689	5.82008	5.0689
NM_000937	A_24_P99679	6.94698	6.65286	6.89568	6.65286	6.27852	5.98896	6.41836	5.96615	5.84644	5.23111	5.81413	5.24702
THC2529614	A_32_P52713	6.96508	6.72503	7.22984	7.03615	6.49828	6.1203	6.77308	6.28413	5.85793	5.42935	6.15273	5.57215
ENST00000328338	A_24_P100190	6.82871	6.4552	6.71052	6.34564	6.25383	5.73979	6.22456	5.84354	5.78996	5.14749	5.66988	5.0689
BX090412	A_32_P46495	6.8977	6.66696	7.12367	6.75693	6.44413	5.92693	6.50129	6.01616	5.86647	5.27811	5.84932	5.2933
NM_015292	A_23_P150852	8.32918	8.66302	8.97208	8.76171	7.7803	8.11791	8.37586	8.08487	6.8638	7.18992	7.75534	7.28413
NM_003468	A_23_P397999	7.77107	7.94343	8.42354	8.46968	7.257	7.41457	7.8694	7.73892	6.34388	6.50429	7.30047	6.95655
NR_001538	A_24_P323131	6.69208	6.3699	6.73815	6.38351	6.1506	5.74939	6.23441	5.72685	5.71703	5.07517	5.53339	4.99043
NM_199261	A_23_P345746	6.77194	6.38856	6.82111	6.38351	6.1717	5.73657	6.30079	5.73657	5.60947	5.00395	5.7869	5.03044
THC2621221	A_24_P548881	6.7178	6.37332	6.81344	6.45047	6.11147	5.7589	6.20254	5.73979	5.5835	5.0626	5.63835	5.04343
AK026078	A_24_P133171	8.20631	8.01566	9.27538	8.83317	7.43189	7.26822	8.68609	8.16508	6.85961	6.48158	8.03625	7.34407
A_24_P332326	A_24_P332326	7.0282	6.58893	7.80751	6.80351	6.36819	5.88053	7.19594	6.19236	5.87493	5.23111	6.56667	5.42495
AK021595	A_24_P598516	6.9344	6.67203	7.06048	6.71296	6.40853	6.01616	6.45362	6.09357	5.77144	5.34233	5.92158	5.39363
NM_022819	A_24_P208081	6.90675	6.44889	6.82871	6.41999	6.27476	5.81413	6.2672	5.79301	5.7462	5.11799	5.69709	5.04986
NM_032229	A_23_P65307	6.82979	6.47389	6.88959	6.44095	6.30079	5.80513	6.18208	5.84644	5.69036	5.11199	5.73979	5.15329
THC2562523	A_32_P46954	7.01751	6.95273	7.0184	6.76504	6.39693	6.25383	6.29711	6.10256	5.743	5.46806	5.8522	5.37528
NM_175857	A_23_P312932	6.81674	6.36303	6.70808	6.33859	6.30445	5.77144	6.20051	5.66643	5.65599	5.05625	5.67675	5.00395
NM_181809	A_23_P85922	6.73459	6.40192	6.7178	6.39024	6.30628	5.7462	6.13556	5.73979	5.61677	5.03044	5.73334	5.04343
NM_025144	A_23_P133142	7.10168	6.96508	7.15618	6.84907	6.33505	6.16542	6.54965	6.23048	5.77144	5.40268	6.03548	5.47227
NM_001285	A_23_P51217	6.87523	6.43775	6.60935	6.37161	6.286	5.73334	6.12905	5.72359	5.71703	5.03695	5.64897	5.0626
THC2512545	A_24_P621434	7.05272	6.56667	6.93634	6.50279	6.26149	5.80814	6.42487	5.84354	5.88053	5.1358	5.84064	5.14749
NM_001945	A_23_P213944	6.96508	6.57508	7.00307	6.59304	6.29711	5.94542	6.41017	5.9108	5.83773	5.25227	5.84932	5.19296
NM_004163	A_23_P107612	7.09091	6.73697	7.41578	6.83411	6.65801	6.19236	6.60665	6.05444	6.16961	5.42935	6.09807	5.36129
NM_005188	A_23_P53226	6.77194	6.46147	6.73459	6.32436	6.01616	5.70711	6.32077	5.70378	5.66296	5.04343	5.64191	5.01728
NM_203471	A_23_P153662	6.68835	6.34564	6.74052	6.31355	6.20859	5.66296	6.10925	5.71043	5.67675	4.99043	5.66643	4.99043
NM_013955	A_23_P304921	6.80683	6.38351	6.72623	6.32615	6.20456	5.73979	6.04501	5.66296	5.65948	5.02388	5.63121	4.91265
NM_017592	A_24_P93887	7.52132	7.74846	7.71468	7.61184	6.79906	7.08003	7.05962	6.91968	6.21261	6.25383	6.50129	6.09131
ENST00000376611	A_24_P303852	7.12609	6.68211	7.1869	6.81344	6.32972	5.95324	6.64249	6.06379	5.99396	5.2933	6.1334	5.37064
ENST00000199389	A_24_P123768	7.29438	6.80351	7.55591	7.11883	6.6053	6.30445	7.06219	6.42325	6.07764	5.61677	6.49677	5.69709
NM_138473	A_23_P366312	7.97178	7.7907	8.02519	7.62462	7.08171	6.94986	7.43308	6.97167	6.52209	6.22456	6.75926	6.19644
NM_001035256	A_23_P5875	6.86589	6.4677	6.84694	6.45677	6.19236	5.80513	6.30445	5.78074	5.72031	5.0876	5.83773	5.10595
BC020911	A_32_P201579	6.65929	6.28786	6.79234	6.30992	6.06843	5.66988	6.1203	5.65948	5.7301	4.99721	5.54518	4.99721
NM_005414	A_23_P351215	7.79028	7.44249	7.94626	7.42357	7.24494	6.82655	7.41518	6.65415	6.632	6.1181	7.01571	6.10479
NM_016308	A_23_P115366	7.83795	7.43721	8.67539	8.03754	7.19744	6.72743	8.06117	7.34019	6.65673	5.98645	7.40792	6.52356
NM_138322	A_24_P189997	6.84162	6.42811	6.68461	6.39526	6.286	5.81711	6.23245	5.71043	5.71703	5.0876	5.82305	5.04986
AK024144	A_23_P28582	6.69703	6.35437	6.6896	6.40688	6.06146	5.65948	6.14633	5.71373	5.58725	5.0626	5.71373	4.97673
AF119893	A_24_P59882	6.68085	6.34388	6.81344	6.29711	6.14633	5.70044	6.17379	5.73979	5.71373	4.98361	5.72685	5.02388
THC2671344	A_23_P144244	7.55486	7.46279	7.51589	7.5148	6.77422	6.75809	6.97821	6.83087	6.31897	6.05678	6.47543	6.07304
NM_001010938	A_24_P94643	6.8977	6.61338	7.03878	6.59987	6.286	6.00141	6.37332	5.94017	5.77455	5.31321	5.88332	5.20949
NM_014256	A_23_P78980	6.86485	6.91968	6.94119	6.98934	6.28972	6.23832	6.43294	6.2106	5.76519	5.55296	5.75574	5.50939
NM_006254	A_23_P144054	7.93666	8.04783	8.03171	7.95507	7.19669	7.40792	7.57044	7.18311	6.47235	6.63857	6.99577	6.46147
NM_033380	A_24_P195785	6.8773	6.53959	6.94986	6.53669	6.23832	5.9428	6.40688	5.88332	5.81711	5.11799	5.90263	5.23111
BC067907	A_24_P453819	6.79571	6.34564	6.74406	6.35784	6.05444	5.69036	6.17794	5.71703	5.67332	5.04343	5.79301	5.11199
NM_002666	A_23_P26154	6.77537	6.34388	6.68085	6.34388	6.21261	5.66643	6.1506	5.69036	5.56452	5.04343	5.69373	5.01728
ENST00000285206	A_23_P421843	6.71659	6.33328	6.83518	6.38351	6.18415	5.76519	6.24028	5.73979	5.69709	5.05625	5.63835	4.94876
NM_177559	A_24_P76666	6.87213	6.48616	6.8533	6.47697	6.30628	5.79301	6.43935	5.83188	5.68017	5.14749	5.86363	5.09375
A_32_P102627	A_32_P102627	6.84694	6.32615	6.62274	6.39192	6.10702	5.743	6.23832	5.70044	5.56068	5.04343	5.66296	5.02388
ENST00000327299	A_24_P789425	7.26543	6.76504	8.00903	7.19669	6.51471	6.07304	7.40367	6.51175	5.9162	5.35186	6.54247	5.62402
NM_175929	A_23_P88033	6.77765	6.40853	6.69332	6.3315	6.24028	5.75574	6.15698	5.68358	5.71373	4.97673	5.68017	5.01728
NM_021946	A_23_P147495	6.77992	6.44254	6.76734	6.50429	6.26149	5.7869	6.24998	5.84354	5.743	5.01728	5.63479	5.14166
ENST00000370306	A_32_P115840	6.66568	6.4552	6.76734	6.34739	6.16961	5.77455	6.15486	5.66296	5.58725	5.03695	5.65599	5.04986
BC000924	A_24_P104538	7.32383	7.0076	7.21008	6.96319	6.62274	6.31173	6.74876	6.35089	5.97126	5.49306	6.13556	5.54908
NM_030763	A_23_P136909	9.36572	9.06659	9.98341	9.38941	8.43772	8.18897	9.35885	8.69567	7.66388	7.42118	8.69131	7.86596
ENST00000283963	A_23_P30150	6.83948	6.33859	6.71296	6.40026	6.18621	5.77765	6.10256	5.77144	5.68017	5.02388	5.7462	5.04986
NM_023002	A_23_P430842	6.70319	6.35437	6.76273	6.35784	6.27476	5.75574	6.19236	5.71703	5.70044	5.0814	5.65599	4.95583
NM_014648	A_24_P102504	6.74993	6.53959	6.97915	6.72743	6.22654	5.9108	6.51619	6.05912	5.75257	5.18178	5.96615	5.2933
AF085877	A_24_P925586	7.25418	6.80572	6.97167	6.73102	6.60665	6.15698	6.53233	6.08677	5.77765	5.33754	5.9108	5.32788
THC2480144	A_24_P775694	6.72383	6.38012	6.68835	6.34388	6.16752	5.73979	6.13988	5.63479	5.65249	5.02388	5.65249	5.01064
NM_002093	A_23_P251342	8.58111	8.85095	8.60941	8.49311	7.65112	7.95015	7.9498	7.78364	6.98193	7.15462	7.41397	6.96414
THC2632823	A_24_P485105	6.77194	6.40523	6.72263	6.41017	6.30079	5.81413	6.286	5.66643	5.65249	5.10595	5.67332	5.02388
NM_172210	A_23_P407012	6.93537	6.44254	6.72383	6.42649	6.23245	5.79909	6.18415	5.71373	5.72359	5.10595	5.65599	5.0689
NM_025137	A_23_P65699	8.603	8.70284	8.61939	8.45659	7.69348	7.82804	8.22738	7.84737	6.96224	7.09672	7.65634	7.07157
NM_003169	A_23_P27840	8.07527	8.00603	8.14352	7.82525	7.3025	7.37023	7.53262	7.12448	6.69208	6.62672	6.93342	6.37673
NM_133371	A_32_P88415	6.86066	6.45205	6.74993	6.42487	6.07304	5.82895	6.33859	5.69709	5.72031	5.04986	5.60947	5.11799
NM_001562	A_23_P104798	10.4518	9.94923	NA	9.98645	9.66345	9.24106	10.109	9.11041	8.74846	8.24958	9.67162	8.49474
NM_152696	A_24_P385336	6.94119	6.58203	6.86066	6.51175	6.29342	5.86647	6.30445	5.84064	5.73334	5.20949	5.71043	5.1299
NM_005928	A_23_P48951	7.06647	6.71417	7.05099	6.72623	6.3613	6.11147	6.58893	6.02345	5.86363	5.36598	5.96871	5.29832
NM_006682	A_23_P42969	6.69084	6.37332	6.66313	6.41346	6.05912	5.69709	6.24222	5.75257	5.60947	5.01064	5.66643	5.01064
NM_013277	A_23_P65110	8.78859	8.17075	9.75458	9.01042	7.90064	7.4668	9.19238	8.30078	7.34472	6.6896	8.50451	7.43308
ENST00000308437	A_24_P417786	6.89467	6.54535	6.91771	6.58341	6.20051	5.826	6.42811	5.8999	5.80513	5.14166	5.86647	5.14166
NM_018335	A_24_P361158	7.23129	6.81014	7.32778	6.91771	6.68085	6.21261	6.72383	6.24611	6.08222	5.50939	6.19032	5.45959
CR598370	A_32_P182045	6.83303	6.48004	7.06133	6.64379	6.29895	5.75574	6.48768	5.93489	5.70378	5.16479	5.95842	5.24175
A_32_P18300	A_32_P18300	6.85857	6.45205	6.92166	6.51619	6.1591	5.73657	6.36475	5.81413	5.64897	5.0814	5.72031	5.10595
NM_144990	A_23_P389141	6.81014	6.42325	6.77537	6.36819	6.31897	5.7869	6.20456	5.71373	5.69036	5.11799	5.64897	4.97673
NM_004797	A_23_P369237	6.66313	6.37502	6.60259	6.38351	6.07074	5.7301	6.23441	5.72359	5.70378	5.05625	5.61313	5.03044
NM_001826	A_23_P45917	NA	10.5122	NA	10.6511	10.4084	9.82434	NA	9.9454	9.69332	9.04676	10.2541	9.13281
NM_004869	A_24_P322369	8.46926	8.0057	8.80702	8.28299	7.75319	7.38771	8.26127	7.59186	7.08841	6.65415	7.59639	6.81235
THC2640472	A_24_P925191	6.6796	6.41017	6.62672	6.36647	6.14633	5.72685	6.31173	5.72359	5.62402	5.05625	5.68017	5.05625
NM_133492	A_23_P38952	6.77079	6.41017	6.69332	6.34388	6.19032	5.77455	6.14204	5.75574	5.78074	5.0689	5.68017	5.02388
NM_015148	A_24_P299911	6.90375	6.56667	6.88038	6.48311	6.40523	5.76519	6.23245	5.80513	5.6058	5.1358	5.78074	5.11199
NM_024807	A_23_P7932	6.69332	6.44095	6.79459	6.43615	6.26149	5.70378	6.14204	5.69709	5.69709	5.04986	5.72031	5.07517
NM_002874	A_23_P255273	10.1837	9.93431	10.2908	10.1123	9.51399	9.37135	9.82347	9.52879	8.86545	8.59767	9.05626	8.62371
NM_002372	A_23_P18931	9.27669	8.9606	9.57338	9.17751	8.56617	8.20631	9.03074	8.43512	7.91899	7.4524	8.41936	7.70661
NM_173355	A_23_P357316	6.75344	6.40523	6.73221	6.32794	6.14204	5.69036	6.11368	5.66296	5.66643	5.00395	5.67675	4.99043
NM_025164	A_24_P329924	6.74993	6.41836	6.98472	6.49979	6.18415	5.72031	6.39859	5.86363	5.64191	5.01064	5.84354	5.09987
A_24_P916515	A_24_P916515	6.77878	6.44095	6.82329	6.3315	6.24998	5.7462	6.1181	5.72359	5.75574	5.03695	5.72031	5.01064
NM_138294	A_23_P347525	6.72743	6.34388	6.81454	6.30262	6.08677	5.70711	6.1506	5.71373	5.61313	5.01064	5.62762	5.03044
NM_016603	A_24_P20700	7.1507	6.69827	7.17702	6.87109	6.51619	6.05912	6.70319	6.19644	5.95064	5.33272	6.19644	5.47646
NM_006761	A_24_P123012	9.3501	8.79936	9.8089	9.08114	8.43772	7.97625	9.05322	8.16337	7.78904	7.16627	8.52813	7.54221
NM_021970	A_23_P110362	9.15059	8.67761	9.06196	8.52536	8.37954	7.96936	8.50896	7.83241	7.69894	7.19594	7.91681	7.07327
NM_001004285	A_24_P370626	7.08924	6.74524	7.02376	6.74052	6.47851	6.05209	6.51323	6.10479	5.93489	5.35659	5.92426	5.273
THC2577566	A_32_P44932	6.91075	6.51323	6.97821	6.47543	6.3699	5.84932	6.37161	5.826	5.87493	5.23644	5.85507	5.12396
AW043836	A_24_P608931	6.82763	6.51323	6.65544	6.30628	6.22258	5.97126	6.20051	5.64897	5.59842	5.33754	5.60212	4.99721
NM_022899	A_24_P131697	7.18539	6.78333	8.10772	7.5689	6.41999	6.01372	7.44659	6.81124	5.96101	5.39816	7.01751	6.1334
THC2752010	A_32_P234132	6.97167	6.41182	6.70686	6.35784	6.18621	5.7589	6.22456	5.71373	5.78383	5.00395	5.6058	4.99721
NM_020230	A_23_P16096	7.62364	7.91972	9.02087	8.92891	6.92952	7.25134	8.4288	8.21501	6.3315	6.51619	7.84463	7.42417
NM_021959	A_23_P19437	6.96035	6.40192	6.98472	6.60394	6.42162	5.75257	6.44095	5.92426	5.79606	5.04343	5.87212	5.1985
NM_020466	A_23_P42042	7.64922	7.20266	9.6345	9.09178	6.83518	6.45205	8.77215	8.25842	6.17379	5.72031	8.19781	7.48661
NM_001616	A_23_P153930	6.84907	6.39359	6.92952	6.40853	6.31173	5.76832	6.31173	5.72359	5.7462	5.11199	5.78996	5.1299
NM_173872	A_23_P124476	6.89467	6.46614	7.43071	7.36328	6.31897	5.83481	6.79122	6.69703	5.7869	5.18178	6.27852	5.93225
NM_052937	A_24_P110967	6.90375	6.57647	7.71869	7.08255	6.38519	5.88888	7.19068	6.32794	5.82008	5.17048	6.75809	5.77144
NM_001329	A_24_P103922	8.12385	8.57054	9.3251	9.09189	7.42893	7.91096	8.7405	8.40402	6.91473	7.27448	8.14584	7.61184
THC2659019	A_32_P211885	6.7546	6.42649	6.77308	6.34739	6.2106	5.72031	6.12687	5.69709	5.57973	5.0689	5.66988	5.01728
NM_133259	A_24_P26073	8.57641	8.015	10.0207	9.0594	7.81722	7.29709	9.51805	8.30251	7.06987	6.58203	8.81403	7.51969
THC2729895	A_32_P16018	6.85435	6.4677	6.81014	6.34036	6.29711	5.76205	6.18208	5.70044	5.61313	5.05625	5.5835	5.04343
AY358233	A_24_P935575	6.85646	6.45362	6.75926	6.29157	6.2106	5.78074	6.1181	5.68017	5.77765	5.0626	5.56452	4.98361
BC017721	A_32_P42705	6.69084	6.43615	6.90475	6.53959	6.16542	5.79301	6.29157	5.84644	5.79301	5.1299	5.77144	5.20949
THC2670431	A_32_P221774	6.76504	6.38351	6.72623	6.35263	6.21661	5.73334	6.14633	5.65249	5.69373	4.98361	5.65249	4.97673
NM_002451	A_24_P297888	8.06903	8.45829	9.08885	9.10041	7.56941	7.92154	8.54384	8.37217	6.8977	7.1293	8.03236	7.69074
NM_198040	A_23_P34510	7.19218	7.29912	7.83241	7.6811	6.56667	6.53814	7.21082	6.9976	5.97889	5.8999	6.6107	6.286
NM_148965	A_23_P126844	6.93537	6.66185	7.14835	7.15149	6.36303	6.05678	6.48158	6.4892	5.75257	5.35659	6.05444	5.78074
ENST00000221899	A_23_P372144	6.83948	6.65157	7.47079	7.36455	6.37673	6.00389	6.87109	6.78446	5.77455	5.2933	6.4677	6.02828
NM_001037537	A_23_P115919	7.51152	7.06219	8.15995	7.32383	6.81892	6.35263	7.53102	6.62672	6.24417	5.68698	6.8742	5.81413
NM_194280	A_23_P77562	7.6324	7.93952	8.95867	8.71095	6.84801	7.31189	8.40088	8.01797	6.29527	6.50279	7.76853	7.21671
NM_001640	A_24_P208794	9.28989	9.84612	10.3463	10.3306	8.50815	9.16251	9.74601	9.618	7.64826	8.31091	9.07004	8.84894
BU618765	A_32_P103060	7.30787	7.03262	8.01003	7.72135	6.71174	6.39024	7.66482	7.22621	6.15486	5.7869	6.79234	6.33683
NM_138461	A_23_P372946	6.9256	6.49527	7.19293	6.65415	6.27664	5.80814	6.64639	6.02587	5.743	5.07517	6.06843	5.23644
NM_001677	A_23_P146943	8.99392	8.37701	10.4302	9.29514	8.24696	7.67322	10.0659	8.91878	7.33368	6.76849	9.43476	8.08856
NM_000546	A_23_P26810	7.00579	6.56103	7.66575	7.32844	6.36475	5.93225	7.08339	6.65286	5.73979	5.17048	6.52062	5.8861
A_32_P160793	A_32_P160793	6.82546	6.42162	6.7417	6.40026	6.2519	5.76205	6.23048	5.72359	5.6058	5.02388	5.73334	5.0626
NM_018092	A_23_P3681	7.52564	6.9594	8.8173	8.41361	6.81564	6.12468	8.21419	7.66856	6.17587	5.42495	7.58426	6.88449
A_32_P187160	A_32_P187160	6.81344	6.49677	7.05962	6.86485	6.24028	5.85793	6.54822	6.14419	5.65599	5.15329	5.99146	5.39816
THC2706471	A_24_P725998	6.89163	6.39359	6.82655	6.38182	6.23637	5.69036	6.20658	5.62762	5.77765	5.04343	5.63835	4.97673
NM_005356	A_23_P103361	6.80239	6.36475	6.89871	6.42649	6.2653	5.743	6.30628	5.7462	5.77144	5.04343	5.69709	4.98361
AU145652	A_24_P478076	6.65929	6.43455	6.83626	6.39693	6.12905	5.72359	6.34212	5.7301	5.66988	5.04343	5.76205	4.98361
AK000872	A_24_P795371	6.71174	6.46303	6.86171	6.33328	6.21461	5.79606	6.18826	5.65599	5.73979	5.03695	5.57973	4.99721
NM_003116	A_23_P132027	6.98008	6.87523	7.712	7.66059	6.23832	6.27664	7.02287	6.94409	5.79301	5.57215	6.32972	6.24028
NM_138959	A_23_P103795	7.48997	7.27517	8.03657	7.9882	6.85541	6.71174	7.50879	7.31255	6.13988	5.8522	6.96885	6.51026
A_24_P915443	A_24_P915443	6.89972	6.39859	6.66441	6.33328	6.19644	5.72031	6.13123	5.63835	5.60212	5.0876	5.56452	4.95583
NM_020816	A_23_P400515	6.83195	6.39693	6.76041	6.35957	6.37161	5.66643	6.2691	5.7462	5.54518	5.10595	5.70044	5.01064
NM_004615	A_23_P114185	6.81783	6.34914	6.81124	6.36303	6.16961	5.73979	6.2519	5.71373	5.68017	5.02388	5.65948	4.96981
AK125809	A_32_P102750	6.88141	6.41836	6.82979	6.56808	6.28227	5.73334	6.2519	5.83188	5.72031	5.02388	5.72359	5.12396
NM_022460	A_23_P165548	7.07496	6.97354	7.2428	6.91175	6.48004	6.18621	6.57925	6.20859	5.83773	5.4848	6.10256	5.56452
NM_024643	A_23_P99785	6.98101	6.50578	6.96697	6.58203	6.29711	5.83188	6.45677	5.89715	5.68698	5.1299	5.87493	5.20401
NM_152601	A_24_P91405	6.98101	6.54103	7.2485	6.75809	6.38688	5.80212	6.72022	6.03548	5.76519	5.15906	6.19032	5.33754
NM_014844	A_32_P355396	6.77422	6.4599	7.18463	6.85435	6.14633	5.76519	6.57368	6.09807	5.82305	5.14749	6.02828	5.44674
AI190733	A_32_P192044	6.85541	6.40688	6.75693	6.33328	6.14204	5.73334	6.29711	5.68358	5.73334	4.97673	5.6058	5.04343
THC2650720	A_24_P842536	6.77079	6.31536	6.76619	6.32794	6.19236	5.77144	6.06843	5.72685	5.72359	5.01728	5.743	5.00395
NM_021138	A_23_P169331	8.11612	8.42639	8.3535	8.33663	7.20489	7.6587	7.78531	7.67043	6.58064	6.88038	7.03527	6.89264
NM_175081	A_23_P413760	7.96067	8.06054	8.57641	8.41914	7.1317	7.44073	7.9735	7.67601	6.54391	6.65028	7.36834	6.99942
NM_002916	A_23_P18196	9.13702	8.9359	NA	10.192	8.53425	8.35538	10.1418	9.31515	7.84306	7.63868	9.62523	8.70566
NM_178841	A_23_P416242	7.35436	7.17855	7.52456	7.35244	6.60259	6.36819	6.87005	6.47697	5.8944	5.6058	6.38012	5.90808
AI458424	A_32_P97315	6.85857	6.52209	6.93925	6.48158	6.43935	5.93754	6.30628	5.83773	5.75574	5.19296	5.8999	5.0876
NM_000522	A_23_P31306	7.42536	7.11477	7.28961	6.96319	6.55678	6.27852	6.85857	6.29527	5.98896	5.61677	6.19236	5.51745
NM_002310	A_24_P397386	7.24922	6.75693	7.84346	7.16317	6.53379	6.10925	7.38956	6.4677	6.02345	5.3845	6.76273	5.68017
THC2592963	A_24_P814096	8.12029	7.5725	10.1619	9.37373	7.36581	6.9613	9.29468	8.48653	6.73221	6.17794	8.64717	7.68616
NM_012486	A_23_P96985	7.54908	7.55014	8.79845	8.26101	6.90375	6.82871	8.14323	7.47986	6.27476	6.18002	7.55119	6.82002
BC041996	A_24_P85418	6.80239	6.39359	6.78219	6.43133	6.16752	5.71043	6.20859	5.69036	5.58725	5.00395	5.63835	5.02388
A_24_P161184	A_24_P161184	6.84801	6.41182	6.72503	6.38182	6.19848	5.7462	6.16542	5.70711	5.70378	5.04986	5.69709	4.99721
U60665	A_23_P136734	6.71174	6.37843	6.68835	6.29711	6.05209	5.72685	6.22258	5.68017	5.62402	5.0626	5.76519	4.91998
NM_175053	A_23_P379147	6.78897	6.39192	6.6733	6.34564	6.19236	5.68017	6.13988	5.63121	5.69373	5.03044	5.71703	5.01064
NM_004557	A_23_P365614	6.77079	6.40688	6.87109	6.48158	6.21661	5.77455	6.19441	5.78383	5.68017	5.0876	5.7869	5.15906
NM_005194	A_23_P411296	9.72035	10.0027	NA	10.647	8.86898	9.28712	10.479	9.94497	8.0087	8.4551	9.80051	9.14345
NM_001017995	A_32_P24585	7.30586	7.19669	7.629	7.28276	6.60935	6.59167	6.94601	6.58064	6.13556	5.77765	6.36647	5.86079
NM_001004065	A_23_P359043	6.84588	6.48464	6.88038	6.57088	6.20456	5.80814	6.34036	5.9108	5.83188	5.04986	5.81711	5.14749
NM_004310	A_23_P58132	6.68336	6.41836	6.77308	6.34388	6.18002	5.66988	6.13556	5.66296	5.63835	5.03695	5.60947	4.96284
NM_022444	A_24_P355057	6.81344	6.36819	6.68211	6.29711	6.30992	5.71703	6.11368	5.66296	5.68358	5.04986	5.57215	5.01064
NM_003375	A_23_P75268	10.7655	9.96402	NA	9.94908	9.7629	9.07016	10.6563	9.24561	9.20964	8.45723	9.9817	8.45553
NM_020988	A_23_P26582	6.91771	6.41182	6.80461	6.33505	6.16121	5.62402	6.17587	5.70711	5.69373	5.03695	5.64897	4.99721
NM_020717	A_24_P265064	6.70196	6.36303	6.7546	6.39024	6.22258	5.71373	6.07764	5.69709	5.56452	5.0814	5.68017	5.01728
NM_033260	A_32_P164246	7.43956	7.45414	8.30425	7.75448	6.78672	6.70686	7.64156	7.04054	6.22059	6.02587	7.05359	6.29711
NM_014484	A_23_P28811	8.07745	8.24984	8.69014	8.51379	7.2724	7.51207	7.86365	7.59639	6.6107	6.83518	7.32581	6.83518
ENST00000337025	A_23_P384127	6.74052	6.39024	6.6796	6.3315	6.1591	5.65599	6.24417	5.743	5.72031	5.05625	5.59471	5.03695
A_23_P75830	A_23_P75830	6.67834	6.32077	6.67708	6.35957	6.20051	5.68358	6.22851	5.68358	5.67332	5.03044	5.62402	4.96284
THC2686151	A_24_P917703	6.62936	6.33328	6.7901	6.35957	6.1506	5.66988	6.0845	5.72359	5.64897	5.03695	5.73334	5.02388
NM_001020658	A_23_P170820	8.19091	8.18924	9.22326	8.72144	7.629	7.5632	8.72356	8.00336	7.10661	6.77194	8.06934	7.27309
NM_018471	A_23_P56380	9.88695	9.8117	NA	10.4265	9.14846	9.05777	10.3122	9.75016	8.35043	8.30721	9.67903	8.94975
NM_032738	A_23_P46039	6.81783	6.38519	6.76964	6.35089	6.1591	5.70711	6.15486	5.72031	5.64897	5.03695	5.60212	4.99043
A_24_P367139	A_24_P367139	9.59676	9.6725	9.96773	9.88385	8.70234	8.99454	9.38513	9.17191	7.96624	8.21879	8.74799	8.39027
BC107860	A_32_P54305	9.74396	9.42311	10.0704	9.61394	8.91972	8.71866	9.49897	8.90734	8.48426	8.20084	8.86418	8.10289
A_24_P101661	A_24_P101661	6.80351	6.43455	6.72143	6.35611	6.27852	5.7301	6.16542	5.75574	5.74939	5.11799	5.67332	5.02388
NM_012186	A_23_P112666	6.9921	6.44095	6.83087	6.43133	6.20051	5.79909	6.24417	5.75574	5.70711	5.0626	5.72685	5.03695
NM_024875	A_23_P355517	6.83841	6.39359	6.61473	6.42325	6.23637	5.77765	6.24222	5.72685	5.64191	5.03695	5.59471	5.02388
AK091818	A_23_P31188	6.95081	6.46614	6.61874	6.40192	6.31897	5.75574	6.1203	5.74939	5.86079	5.0876	5.72685	5.09375
NM_003338	A_24_P13032	9.35608	9.23864	9.9475	9.52325	8.78905	8.67812	9.26559	8.67744	8.07216	7.91096	8.73809	8.02748
NM_005123	A_23_P25396	6.84907	6.44889	6.62804	6.31897	6.2653	5.79909	6.19848	5.70378	5.77455	5.10595	5.62402	5.03695
NM_005902	A_23_P48936	7.55381	7.77191	8.13681	8.00837	6.7417	7.02465	7.38895	7.18917	6.30628	6.37161	6.72143	6.41999
NM_001039792	A_23_P94434	6.76619	6.4552	6.74641	6.34564	5.98141	5.74939	6.14633	5.79301	5.69709	5.09375	5.62762	4.96284
NM_012409	A_24_P927041	6.81014	6.30079	6.64118	6.35089	6.20254	5.68017	6.14633	5.66643	5.61677	4.99721	5.68698	4.96981
BC071797	A_32_P13151	6.80017	6.42649	6.69208	6.33859	6.16331	5.67675	6.16331	5.67332	5.64545	5.03695	5.66988	5.04986
THC2710703	A_32_P105228	6.71296	6.44254	6.77308	6.3613	6.2186	5.69709	6.30079	5.73334	5.71373	5.01064	5.6058	5.0814
NM_152277	A_23_P19061	8.03916	7.56528	8.28223	7.59488	7.18917	6.93049	7.50274	6.73221	6.50728	6.10702	7.09755	6.1506
A_24_P212726	A_24_P212726	7.12689	6.66568	7.32119	6.90975	6.45205	5.97889	6.63988	6.24417	5.92959	5.3033	6.24611	5.47646
AK096342	A_23_P124585	6.96791	6.54391	6.89467	6.53088	6.41999	5.82305	6.35089	5.8861	5.74939	5.1299	5.84644	5.15329
AK057088	A_24_P554156	7.94414	7.45472	8.75715	7.91425	7.32185	6.73934	8.16138	7.22475	6.75577	6.06843	7.51698	6.38351
NM_144665	A_23_P361448	6.89264	6.7178	7.01031	6.68711	6.46459	6.03548	6.47697	6.06611	5.82305	5.31321	5.99146	5.35659
THC2706386	A_32_P63113	6.88653	6.41017	6.75227	6.34036	6.18002	5.74939	6.2106	5.7462	5.75574	5.01728	5.65948	5.03695
NM_033033	A_23_P53450	6.76041	6.36819	6.72863	6.38519	6.286	5.77455	5.98645	5.73334	5.72359	5.03044	5.64545	5.01728
BC030605	A_24_P8333	6.85961	6.32794	6.68211	6.27664	6.13556	5.66988	6.18208	5.69036	5.75257	5.0626	5.59842	4.96284
NM_000427	A_23_P34452	6.66058	6.32794	6.72982	6.32257	6.19236	5.71043	6.00389	5.72359	5.70711	5.02388	5.60212	4.98361
NM_006454	A_24_P234732	7.00488	6.70808	6.87523	6.6796	6.27664	6.01616	6.29895	6.01127	5.94017	5.35659	5.80513	5.23644
NM_014845	A_23_P145541	7.65492	7.45876	7.8501	7.48268	6.75577	6.71174	7.44015	6.89061	6.30628	6.06843	6.85646	6.10702
AK123431	A_32_P211956	6.62936	6.37161	6.75693	6.34564	6.10256	5.7589	6.03787	5.72359	5.68698	5.02388	5.61677	4.99043
ENST00000366569	A_23_P200843	7.14598	6.83087	7.10824	6.73459	6.52796	6.07074	6.5582	6.09582	5.9135	5.36598	5.92158	5.35659
ENST00000332617	A_24_P273203	10.6271	10.2296	NA	10.5642	10.0097	9.77121	10.577	9.84554	9.31217	8.99814	9.93958	9.07211
CR590183	A_32_P71518	6.7511	6.43133	6.83626	6.44572	6.18621	5.7589	6.31897	5.81114	5.72031	5.0814	5.85507	5.09375
NM_007086	A_23_P25873	8.68169	8.49638	9.11998	8.73874	7.8411	7.85748	8.33783	7.93987	7.17702	7.05962	7.66482	7.11639
NM_001031732	A_23_P92590	9.16952	9.05228	9.62615	9.20311	8.28954	8.35726	9.03931	8.43577	7.63916	7.52726	8.4047	7.6857
AK098558	A_23_P390755	6.7334	6.40026	6.7511	6.35089	6.20658	5.65599	6.25958	5.72685	5.62762	5.03695	5.70378	5.0814
XR_015848	A_24_P654066	7.35116	6.70686	7.38275	6.89972	6.71659	6.01372	7.00397	6.27099	6.16752	5.31812	6.29527	5.45104
CN479762	A_32_P116113	8.40133	8.59526	8.87473	8.58523	7.61036	7.85477	8.43663	7.99227	6.84482	7.10661	7.87284	7.21082
THC2712519	A_24_P795662	6.70564	6.32436	6.72503	6.34564	6.1591	5.73979	6.14847	5.65249	5.71373	4.97673	5.75257	4.98361
A_32_P218131	A_32_P218131	6.7417	6.37332	6.80572	6.35957	6.19032	5.66296	6.22456	5.70711	5.7462	5.03695	5.71373	5.11199
NM_017409	A_23_P36546	7.61135	7.68708	8.25062	7.95507	6.90975	7.11883	7.52402	7.31455	6.2672	6.3613	7.04839	6.53959
NM_001076787	A_24_P160969	6.78106	6.67203	6.99668	6.6053	6.22654	5.99396	6.34388	5.95842	5.75574	5.31321	5.75574	5.24175
NM_002982	A_23_P89431	6.73697	6.39526	6.67203	6.36819	6.20254	5.77765	6.17794	5.69373	5.63479	5.09375	5.57973	4.96284
NM_012325	A_24_P220058	7.99766	7.44073	8.86206	7.97143	7.2724	6.76504	8.30425	7.2717	6.61204	5.98896	7.66622	6.50429
NM_173533	A_32_P536872	6.93147	6.43935	6.66568	6.39192	6.29895	5.78383	6.29157	5.71043	5.76832	5.0814	5.65948	5.03695
NM_207189	A_23_P136589	6.75577	6.4151	6.69456	6.40688	6.1203	5.70378	6.1181	5.70711	5.6204	5.05625	5.65249	5.03044
ENST00000360879	A_23_P390639	6.70319	6.34739	6.72623	6.32257	6.19644	5.7589	6.16331	5.72359	5.69036	4.98361	5.59471	4.94164
NM_003812	A_23_P351667	6.68211	6.45362	6.78219	6.34914	6.15273	5.7462	6.02345	5.743	5.69709	5.04343	5.71703	5.02388
NM_002690	A_32_P34552	6.86066	6.53233	7.01392	6.56244	6.25958	5.83481	6.48004	5.84064	5.82305	5.18178	5.92959	5.23644
NR_002804	A_32_P128258	6.75577	6.43615	6.69332	6.39526	6.10702	5.72685	6.09582	5.7589	5.61677	5.0814	5.71043	5.04343
NM_199002	A_23_P101321	7.06561	6.86066	6.9921	6.6695	6.7178	6.33505	6.45047	5.99396	5.9108	5.47646	5.80513	5.27811
THC2484716	A_23_P86339	6.73815	6.39024	6.69332	6.38519	6.12249	5.70378	6.29527	5.7462	5.70711	5.04343	5.67332	5.01064
BC042038	A_32_P375062	6.7093	6.32077	6.66313	6.32436	6.20254	5.71703	6.20051	5.72359	5.65249	5.01728	5.56834	4.99043
NM_006261	A_23_P135848	6.84375	6.54965	6.82655	6.49677	6.27288	5.8944	6.30992	5.81711	5.70711	5.14749	5.69709	5.11199
NM_002350	A_23_P147431	8.15479	8.19091	8.36358	8.24643	7.41938	7.47477	7.86825	7.53743	6.62141	6.6958	7.48268	6.95559
S51112	A_24_P912490	6.78897	6.50129	6.73578	6.36475	6.11589	5.83773	6.18826	5.7462	5.71373	5.10595	5.60212	5.04986
NM_152832	A_23_P124962	8.63764	8.90395	8.94546	8.89508	7.97247	8.33327	8.29655	8.21175	7.23921	7.51316	7.70931	7.40671
[truncated: 41,381 more rows]
