# Supplementary material for: Bayesian integrated modeling of expression data: a case study on RhoG
Source: BMC Bioinformatics. 2010 Jun 1;11:295. doi: 10.1186/1471-2105-11-295 (PMC2894040; doi:10.1186/1471-2105-11-295)
Supplement: Additional file 2 — Dataset-2. The file (excel) contain pre-processed gene expression intensities (on log scale) for two conditions, each replicated thrice, and each replicate scanned three times. The file also contains the name of the genes and their id's. [file 1471-2105-11-295-S2.XLS]

## Sheet: Sheet1
Con represent Condition 1-2
Scans are between 1-3
Rep represents Replicate 1-3
NA represents data is saturated
Name	ID	Con1Scan1Rep1	Con1Scan2Rep1	Con1Scan3Rep1	Con1Scan1Rep2	Con1Scan2Rep2	Con1Scan3Rep2	Con1Scan1Rep3	Con1Scan2Rep3	Con1Scan3Rep3	Con2Scan1Rep1	Con2Scan1Rep1	Con2Scan3Rep1	Con2Scan1Rep2	Con2Scan2Rep2	Con2Scan3Rep2	Con2Scan1Rep3	Con2Scan2Rep3	Con2Scan3Rep3
POM (POM121 homolog, rat) and ZP3 fusion	AA425602	6.34036	5.73334	5.85793	5.92158	5.79301	5.04986	NA	4.97673	4.96981	4.91265	5.17048	5.0876	4.99043	5.29832	NA	5.77144	5.3033	4.7362
*pcrmballstrong* corticotropin releasing hormone	R45054	7.30182	6.73459	6.1181	6.98101	6.27664	5.55683	7.32185	6.66058	5.76205	6.79682	6.39693	5.40717	6.99302	6.27852	5.52943	6.84588	5.76832	5.77455
*pcrmissing* Duffy blood group	T82477	6.42649	6.97821	6.00881	5.36129	5.43808	4.91998	NA	6.35437	NA	5.2575	5.67675	5.14749	5.1358	5.16479	NA	5.82305	6.17379	5.09375
high density lipoprotein binding protein (vigilin)	AA457697	6.09357	6.56526	5.88888	7.19744	6.43615	5.29832	7.72223	6.96602	6.3699	6.86485	6.73815	6.13123	7.31455	6.65028	5.85793	7.1301	6.52356	5.82305
hypothetical protein FLJ20037	R69088	7.21671	6.59167	5.93754	7.19669	6.49828	5.86647	7.55014	6.71538	6.02345	7.2349	6.84162	6.4708	7.30115	6.74876	6.02587	7.30653	6.51175	5.97381
malignant T cell amplified sequence 1	R70784	7.32778	6.35611	6.16121	7.68846	7.16549	6.22851	7.06561	6.52503	5.32301	7.19669	6.2106	6.12468	7.29506	6.72743	6.09131	7.37838	6.42649	5.92158
*pcrmbonestrong* NADH dehydrogenase (ubiquinone) 1 beta subcomplex, 5, 16kDa	N93053	8.24591	7.54645	7.05012	7.83003	6.93634	6.13773	7.93236	7.25064	6.34212	8.58802	7.78655	6.97167	7.93845	7.01212	6.56103	7.88683	7.08339	6.31716
phosphatidylinositol (4,5) bisphosphate 5-phosphatase homolog; phosphatidylinositol polyphosphate 5-phosphatase type IV	R36587	6.68586	6.94022	5.54908	6.31716	6.41182	NA	6.17794	5.64545	5.04986	5.57595	5.37064	4.98361	5.92158	5.63121	5.34233	6.8638	6.08222	5.42053
mitogen-activated protein kinase kinase kinase 11	R80779	7.15929	6.09357	6.20051	6.30079	6.20859	5.57595	6.66696	6.02828	5.36598	6.93634	5.64897	5.8522	5.60947	5.6058	5.00395	6.74052	6.22456	5.5835
cytochrome P450, family 4, subfamily B, polypeptide 1	AA291484	6.27476	5.89715	5.14166	5.86363	6.33859	4.98361	5.55683	NA	NA	NA	4.81218	4.97673	4.62497	5.29832	4.96981	5.90808	5.20401	4.82831
neuron navigator 1	AA486089	6.93049	6.42162	6.1717	5.92158	5.67675	5.0689	6.61874	5.91889	5.04343	6.50728	6.14633	5.78996	5.65948	5.01064	NA	6.72743	6.18621	5.26269
KIAA0663 gene product	AA486288	6.57228	6.62007	5.92158	7.47079	5.93754	5.45532	6.24804	5.21494	4.85981	5.71373	5.12396	4.89035	6.89467	5.79606	5.23111	6.39359	5.44674	5.37528
RAN binding protein 2	R27450	5.82895	6.48464	NA	5.98394	5.24175	5.09987	5.1299	5.1358	5.0876	6.4552	5.40717	5.91889	5.25227	5.15329	NA	6.42162	5.42053	5.09987
KIAA1189 protein	R62449	6.31173	6.66313	6.22851	6.01127	5.89715	4.90527	5.29832	NA	NA	5.6204	5.70711	5.2933	5.86079	5.64191	4.72739	5.58725	5.05625	4.8828
p21/Cdc42/Rac1-activated kinase 1 (STE20 homolog, yeast)	AA890663	6.79122	6.61338	6.02587	6.08222	5.83773	5.6058	6.18621	5.58725	4.91265	6.39359	5.95064	6.18415	6.06843	5.60212	5.04986	6.53669	5.8999	5.18739
*pcrmissing* HSPC244	N36985	6.33505	6.40688	6.16752	5.81711	5.38907	4.99043	4.89035	NA	NA	NA	6.04973	5.07517	NA	4.77912	4.64439	4.70953	4.83628	4.62497
frequenin homolog (Drosophila)	H16821	5.99146	5.78383	4.8752	7.16007	6.56244	5.53733	6.29711	5.54126	4.93447	5.52146	6.03548	5.79301	6.63463	5.72031	5.01728	6.39024	5.7462	5.26269
*pcrweak* KIAA1586	AA779733	7.09589	6.41346	5.99894	6.61607	5.85507	5.55296	6.4677	5.65599	5.25227	6.87626	6.51915	5.93225	6.10479	5.04343	5.18739	6.57786	6.17794	5.3845
IMP (inosine monophosphate) dehydrogenase 2	AA635186	6.4708	6.77765	5.63835	6.03787	5.79909	5.2832	6.6107	5.71373	NA	6.1181	6.19236	5.46383	5.99396	5.56068	5.05625	6.62274	6.18208	5.46806
LSM2 homolog, U6 small nuclear RNA associated (S. cerevisiae)	AI014400	6.86171	6.95559	6.15273	6.82546	6.16331	5.47646	6.98749	6.11589	5.24175	7.46851	6.66823	6.07074	6.80683	6.24611	5.40268	6.94601	5.82305	5.66296
reproduction 8	H43617	6.57786	6.50877	5.63121	5.77455	5.71703	5.39816	5.50126	NA	NA	6.14419	5.35186	5.45104	5.64897	5.03695	NA	5.71043	6.06379	5.61313
chromosome 20 open reading frame 104	R36886	6.58203	6.69084	6.44572	6.13773	5.82008	5.273	5.50126	5.1985	4.97673	6.38182	5.62762	5.23644	5.37528	5.17615	4.8752	6.42325	5.72031	5.63835
hypothetical protein FLJ20509	AI005133	6.78559	7.23562	6.30628	6.68336	5.93754	5.32788	5.76205	5.19296	NA	6.80793	5.46383	5.42053	6.3315	5.54518	4.7362	6.28972	5.88332	5.00395
cyclin-dependent kinase inhibitor 1C (p57, Kip2)	AI676118	7.61825	7.36201	6.36819	6.88449	6.62407	5.73979	7.2563	6.45047	5.68017	8.09316	7.67183	6.70686	7.25064	6.62141	5.8522	6.98379	6.53088	5.79606
heterogeneous nuclear ribonucleoprotein H1 (H)	AA702119	7.09008	7.01392	6.42649	6.91968	6.18002	5.20949	7.29912	6.23832	5.66296	7.79647	6.48311	6.40688	7.35244	6.5903	6.04501	6.85646	6.35784	5.84932
*simseq* eukaryotic translation elongation factor 1 alpha 1	BE122899	NA	9.67036	8.84506	10.5058	9.65008	9.02594	NA	10.3751	9.64186	NA	10.355	9.53849	NA	10.1972	9.52945	NA	10.136	9.46211
lactate dehydrogenase C	AA453467	5.79301	6.15698	5.85507	5.66296	5.0814	4.99721	5.57973	4.95583	6.40688	NA	5.59471	5.35659	5.11799	4.67283	NA	5.96358	5.97126	5.22036
hypothetical protein FLJ20580	W58236	6.56103	6.65673	6.4151	6.07304	5.37064	5.28827	6.63726	7.12528	5.39363	NA	5.50533	5.04343	5.22575	5.18739	4.68213	6.1506	5.67675	5.42053
coagulation factor II (thrombin) receptor	AA455910	4.77068	5.86363	6.14847	5.98896	6.00635	5.0814	5.2832	5.76832	4.86753	NA	4.61512	NA	5.2933	5.1985	NA	5.75257	5.826	5.14166
capping protein (actin filament) muscle Z-line, alpha 1	AA449753	7.68478	7.01751	6.61338	7.57096	6.83087	5.75574	7.53743	6.94986	6.16542	8.08549	7.43248	6.79682	7.48885	6.80572	6.07535	7.34536	6.79122	5.82008
elaC homolog 1 (E. coli)	N52912	5.11199	6.24028	5.2832	5.95584	5.98141	NA	5.01064	5.27811	4.62497	NA	5.52545	4.99043	5.20949	5.12396	4.64439	5.94017	5.54908	5.15329
v-abl Abelson murine leukemia viral oncogene homolog 1	H81821	6.85118	6.33505	6.10702	6.7093	6.39693	5.79301	7.01031	6.38856	5.23111	6.8773	6.38519	6.37332	7.07327	6.42811	5.98141	7.1309	6.28227	5.56068
citrate synthase	N67639	7.06219	6.63857	6.38012	6.91771	6.17379	5.72359	7.39634	6.6053	5.82305	7.40367	7.23201	5.89715	7.19669	6.22654	5.84644	6.93925	6.61204	5.40717
itchy homolog E3 ubiquitin protein ligase (mouse)	AA448286	6.46303	6.50877	5.743	6.27476	5.65948	5.36598	5.23111	5.11799	4.81218	NA	5.42053	5.17048	5.64897	4.86753	4.86753	6.11589	5.59842	5.3799
oxidised low density lipoprotein (lectin-like) receptor 1	AA682386	5.98394	6.41673	5.57595	6.29711	6.38012	5.20949	6.05912	5.4848	5.47646	NA	5.1299	NA	5.8944	5.95324	4.8828	6.07993	5.3799	5.40268
*pcrweak* solute carrier family 3 (activators of dibasic and neutral amino acid transport), member 2	AA630794	6.54679	6.73578	5.56452	6.4552	5.75257	4.94164	5.63121	5.28827	4.82028	6.20051	5.79606	5.61677	NA	5.07517	5.05625	6.30262	5.72031	5.24175
*pcrweak* transmembrane protein 4	AA482224	6.19032	6.95081	6.11147	6.08222	5.29832	5.81711	5.3799	5.18739	5.32788	6.09131	4.8752	5.29832	5.55683	5.30827	4.96284	5.86647	5.82305	5.02388
phytoceramidase, alkaline	N67336	6.51471	6.59715	6.13988	5.87212	5.90808	5.23644	NA	5.18739	4.67283	4.64439	5.30827	5.55683	5.59099	5.4161	4.68213	6.01616	5.63121	5.43372
hypothetical protein FLJ10058	AA609149	6.39526	6.02102	6.12905	6.48004	6.04501	4.8752	4.94164	4.70048	4.91265	5.25227	5.64545	5.18739	6.25383	5.52545	4.85981	5.96871	5.56068	5.27811
*pcrmbonestrong* Homo sapiens mRNA; cDNA DKFZp434I143 (from clone DKFZp434I143)	AA207105	6.46925	6.13123	5.72031	6.81674	6.09131	5.73657	6.47389	5.18739	NA	6.11589	5.54518	5.32301	6.39859	5.63121	4.89784	7.00033	5.57973	5.01728
hypothetical protein MGC11271	AA758962	6.14633	6.23048	5.89715	5.67332	5.5835	5.32301	5.40717	5.16479	NA	4.7362	5.80212	5.73334	4.79579	NA	NA	6.15273	6.30262	5.03044
ankyrin repeat domain 13	N63498	5.04986	6.01372	6.10479	6.38012	6.13556	5.17048	5.35659	5.15329	NA	5.84932	5.80814	5.45104	5.63121	5.48064	NA	6.17794	5.37528	5.18739
solute carrier family 25 (mitochondrial carrier, Aralar), member 12	AA666316	7.33759	6.64249	6.42325	6.7334	6.12687	5.23111	6.81454	6.16331	5.10595	7.69621	7.06305	6.38856	6.77194	5.85507	5.31812	6.74524	6.49979	5.70378
*pcrmissing* hypothetical protein FLJ12650	R37876	6.37673	7.14045	5.95324	NA	5.68698	5.00395	5.24702	4.66344	NA	5.1299	NA	5.30827	4.99043	5.05625	NA	5.73334	5.31812	NA
zinc finger protein 202	AA398769	6.23637	6.4599	5.96871	6.13988	5.90536	5.18739	5.15329	NA	NA	5.56068	5.25227	4.72739	4.81218	5.2832	NA	5.53339	5.67675	4.64439
*pcrmbonestrong* RGC32 protein	AA909799	6.13988	6.62539	5.92158	6.30262	5.88888	5.54126	5.64897	5.03695	NA	6.65286	5.79606	6.1181	5.56068	4.64439	5.04986	5.65948	5.2933	4.89035
mannosidase, alpha, class 2A, member 2	T53302	6.27288	6.48158	6.41836	6.7511	6.07993	5.59471	5.4848	NA	NA	5.69373	5.82895	NA	5.17615	5.03695	NA	5.88332	5.76832	5.39363
collagen, type XVI, alpha 1	AA088202	6.65673	5.66643	5.55683	5.8944	5.84644	5.03695	5.15906	4.91998	NA	5.68017	5.67675	5.33272	5.19296	4.89035	NA	5.73979	6.17379	5.04343
HLA-B associated transcript 2	AI361774	7.42058	7.02643	6.60935	6.20658	6.25767	5.76519	6.32615	5.61313	4.90527	7.66996	6.73221	6.2106	6.13988	5.22575	5.28827	6.66441	5.87212	5.03044
ribosomal protein L22	AI688090	8.21528	7.67786	6.97073	7.62364	6.68461	6.24028	7.30519	6.48616	5.73334	8.71539	7.81561	7.05445	7.76726	7.06987	6.34212	7.57815	6.56526	5.8861
Homo sapiens transcribed sequences	AI475653	6.44889	7.37838	6.23441	6.58064	6.11147	5.33272	6.00141	5.04986	4.62497	5.68017	5.90808	4.8752	5.39816	5.52146	5.04343	6.33505	5.95064	5.18739
benzodiazapine receptor (peripheral)	AA455945	6.00141	5.89715	5.87212	5.75574	5.01728	5.60212	NA	NA	5.1299	NA	5.17615	4.85981	NA	NA	NA	6.22456	5.60212	5.63835
transforming growth factor, beta 3	AA040617	5.27811	5.82008	5.20401	5.94803	6.16331	5.33754	NA	5.11799	NA	NA	5.96358	4.85981	5.30827	4.95583	NA	5.92959	5.47646	5.17048
interleukin 24	AA281635	8.60612	7.92696	7.12689	8.24223	7.60937	6.78784	8.27817	7.58223	6.92264	8.93287	8.17047	7.38956	8.46231	7.64874	6.90776	8.32337	7.57302	6.84588
Homo sapiens cDNA FLJ35491 fis, clone SMINT2008625, moderately similar to GLYCINE CLEAVAGE SYSTEM H PROTEIN PRECURSOR.	R71328	8.19423	9.33406	7.1285	6.28227	5.88888	5.52146	5.39363	5.71373	4.66344	8.32579	10.2451	8.0398	6.00141	5.0876	4.91998	6.28227	6.06611	5.11199
Homo sapiens transcribed sequence with weak similarity to protein ref:NP_064622.1 (H.sapiens) MOST-1 protein [Homo sapiens]	N66001	7.61332	7.10497	6.67077	7.2145	5.80212	5.15906	5.43372	5.22575	5.03044	7.78156	7.22257	6.57088	5.90536	5.16479	NA	6.32615	6.14633	4.76217
fusion (involved in t(12;16) in malignant liposarcoma)	H93393	5.99645	6.05209	5.84644	5.8522	5.89164	5.30827	6.01859	5.38907	4.76217	NA	4.76217	5.1985	5.63479	5.35659	NA	6.08904	5.62762	5.61313
microtubule-associated protein, RP/EB family, member 1	AA001749	7.36265	6.48464	5.62762	7.63964	6.16752	5.52146	6.93828	6.16542	5.26786	6.87523	6.60123	5.44674	6.24804	5.83773	5.23644	6.86276	5.95064	5.34233
ADP-ribosylation factor interacting protein 2 (arfaptin 2)	AA425908	6.97261	6.53814	6.23441	5.85793	5.90536	4.98361	6.30262	5.18178	5.00395	6.24417	5.98896	5.35659	6.0845	5.58725	NA	6.55393	5.21494	5.4161
solute carrier family 29 (nucleoside transporters), member 2	AA402891	6.49828	6.3081	6.09131	6.02102	5.97381	5.31812	6.47697	5.80814	5.04343	6.4677	5.87493	5.60212	6.00881	5.99146	4.95583	6.18208	6.06611	5.23111
KIAA1309	AA620455	7.25418	7.20042	6.63726	7.02465	6.5903	5.77144	7.45472	6.53814	5.64545	7.814	7.05531	6.02345	7.46794	6.78219	5.85507	7.40853	6.4599	6.22654
karyopherin (importin) beta 1	AA121732	7.00851	6.21261	6.13773	6.19848	6.18621	5.78074	5.35186	5.826	4.75359	6.27664	6.15273	5.39363	6.48158	5.78383	5.15906	6.65028	6.44731	5.74939
lectin, mannose-binding, 1	AA446103	9.35357	8.56808	7.45182	9.3722	8.5984	7.78072	9.45368	8.65991	7.81035	9.78914	9.0705	7.88005	9.70522	8.94272	8.27334	9.39549	8.58429	7.68616
NADPH oxidase 4	AA456001	6.41673	6.11147	6.66696	6.15273	5.47227	5.03695	NA	NA	NA	NA	5.48894	5.36598	5.04343	5.30827	NA	5.7869	5.1985	5.60212
proteasome (prosome, macropain) subunit, alpha type, 4	AA733040	8.27665	7.58274	7.00397	7.9266	7.24993	6.31716	8.27232	7.46508	6.58617	8.82967	8.17132	7.44775	8.13212	7.43071	6.53959	8.04431	7.11151	6.51619
SEC31-like 2 (S. cerevisiae)	AA430357	5.56834	6.3315	5.63479	6.12905	4.82028	4.64439	4.95583	NA	NA	NA	5.51745	5.07517	5.03044	NA	NA	5.99894	5.273	4.95583
*pcrmissing* BTB and CNC homology 1, basic leucine zipper transcription factor 2	AA504505	6.51619	6.43615	6.00635	7.3994	7.50384	6.03069	5.21494	4.79579	NA	5.56068	5.61313	5.36598	6.50429	7.16007	5.2832	5.52545	5.65249	4.63473
chromosome 14 open reading frame 1	AA779947	7.55433	7.11477	6.28227	7.49998	6.88857	6.06379	7.02731	6.31536	5.60212	7.35564	6.62141	6.07535	7.5689	6.8222	5.7869	7.70391	6.54103	5.67332
hypothetical protein FLJ12577	N23383	9.76129	8.04206	6.30628	6.03309	5.65948	5.15329	5.23644	5.02388	NA	10.5996	8.72404	6.8773	5.37528	NA	NA	5.40717	5.72685	5.52545
ubiquitin-like 1 (sentrin)	AA916480	7.37776	6.90675	6.6733	7.16935	6.39693	5.86079	6.6796	5.72685	5.37528	7.43897	6.85435	6.24611	6.84055	6.33505	5.53339	6.91771	6.17587	5.3033
Mdm2, transformed 3T3 cell double minute 2, p53 binding protein (mouse)	AA214617	8.93274	8.36684	7.79523	6.608	6.14419	5.51745	8.04463	7.22621	6.41346	9.508	8.71686	7.92262	6.84375	6.1506	5.14749	7.73805	7.04403	6.56103
carbamoyl-phosphate synthetase 2, aspartate transcarbamylase, and dihydroorotase	AI360334	6.63595	5.97635	5.8944	6.3613	5.99396	4.81218	5.80212	5.22036	NA	6.40192	5.78996	5.28827	5.88332	4.93447	4.75359	5.88053	5.60212	5.3033
von Hippel-Lindau binding protein 1	N95305	6.72383	7.03791	6.23245	6.30628	6.286	5.45104	6.27664	5.18739	4.89035	6.79682	6.7093	5.75257	6.35437	5.33272	5.33272	6.37161	6.12468	4.91265
suppressor of cytokine signaling 4	AI681015	6.76619	6.56948	5.97889	6.10256	5.51343	6.16542	5.57215	4.70953	NA	5.97635	6.06379	5.30827	5.50939	5.55296	4.77068	6.51026	5.99396	5.16479
KIAA0672 gene product	AI264356	6.27099	6.67582	6.23245	5.98141	5.27811	5.3845	5.17615	4.67283	NA	NA	5.68017	5.1358	5.26269	4.85203	NA	5.80814	6.17379	5.07517
*simseq* Human hypoxanthine phosphoribosyltransferase gene	M26434	7.38275	6.44731	6.24998	6.83411	6.58203	5.73979	6.83626	5.96358	5.28827	7.50934	6.37502	6.64639	6.52942	6.42487	5.81413	7.04229	6.54103	5.74939
matrin 3	AA075307	6.69084	6.60123	6.19032	6.35611	6.02587	5.64545	NA	NA	NA	6.6958	5.88053	5.83481	6.19644	5.48894	4.70048	6.40192	6.20254	5.48064
SRY (sex determining region Y)-box 2	AA451892	6.39859	6.74993	6.2634	6.3613	6.16331	5.59842	4.98361	5.89164	9.16083	5.56452	5.97126	5.45532	6.28413	5.30827	5.18178	6.18621	6.02587	8.67214
polymyositis/scleroderma autoantigen 1, 75kDa	AA458994	6.8222	6.18621	5.79909	6.40026	6.18621	5.2832	5.73979	6.28413	5.1358	5.18178	5.76832	5.273	6.286	5.49717	NA	6.64898	5.78996	5.56834
Homo sapiens cDNA FLJ36340 fis, clone THYMU2006468	N78843	5.57973	5.3845	7.25488	5.63835	5.83188	5.0876	4.65396	4.66344	NA	NA	4.92725	5.62762	5.46383	4.92725	NA	6.22654	5.18739	5.10595
TPA regulated locus	N69661	6.47389	6.10479	5.5835	5.20949	5.54126	5.19296	5.69709	NA	4.8752	5.65249	NA	NA	5.7589	4.90527	NA	6.47389	6.24417	5.02388
development and differentiation enhancing factor 1	AA004862	7.07242	5.82008	5.7869	6.79682	6.20456	5.56068	6.95845	6.24804	5.25227	6.80683	5.68358	5.88888	6.41673	5.82008	5.0814	7.14283	6.20658	5.2832
enabled homolog (Drosophila)	AA404239	7.72489	6.99026	6.32077	7.34666	6.77537	6.01616	7.19519	6.44095	5.15906	7.60688	6.87213	5.92158	6.86485	6.01616	5.4161	7.23921	6.63463	5.81413
kynureninase (L-kynurenine hydrolase)	H87471	6.82437	6.34914	5.7462	6.62672	6.49677	5.10595	7.32185	6.65157	5.85793	7.07496	6.46459	6.19032	6.11147	6.23245	4.63473	7.04054	6.42487	5.69373
scavenger receptor class B, member 1	AA443899	7.3025	6.80128	6.04973	6.67708	5.95064	5.52943	6.88653	6.35611	5.40717	6.98472	6.1203	5.57595	6.80351	6.1334	5.2933	6.8742	6.03309	5.50533
*pcrweak* G protein-coupled receptor 87	W79920	5.97889	7.55014	6.49979	6.00635	5.69036	5.14166	NA	4.79579	NA	NA	5.6058	7.42893	5.44242	4.97673	NA	6.07764	5.87493	5.1358
splicing factor proline/glutamine rich (polypyrimidine tract binding protein associated)	R96240	6.88244	6.64898	5.10595	6.76041	6.19441	5.29832	6.12468	5.8693	5.01728	6.44889	6.24417	5.29832	5.92426	5.83188	5.4848	6.46925	6.08904	5.1299
BH-protocadherin (brain-heart)	AA458622	6.40523	6.88244	6.58893	5.8999	6.80351	5.15906	NA	4.97673	NA	5.73657	4.99043	5.87212	5.22575	5.18739	NA	5.826	5.48894	4.7185
eukaryotic translation initiation factor 2C, 1	AA447791	6.86485	6.18002	6.17794	7.01031	6.13988	5.56834	6.25383	5.88053	4.99721	6.44254	6.10702	5.59099	6.24611	5.65249	4.82028	6.94698	5.1299	5.45532
ligase III, DNA, ATP-dependent	AA029241	6.37332	6.18002	5.64545	5.92959	5.95842	5.2933	5.64191	5.53733	5.11799	6.07535	5.56452	5.42495	5.73979	5.33272	4.7362	6.24222	6.07764	5.32788
*pcrweak* thyroid receptor interacting protein 15	N21007	7.82204	7.36645	6.82871	6.77308	5.41165	4.96981	4.94876	5.33754	4.85203	7.93987	7.1325	6.40523	6.52209	5.25227	NA	6.38519	5.93225	5.52146
N-terminal Asn amidase	AA676899	7.0076	6.88141	5.8693	7.00397	6.67708	5.3845	6.70319	5.78383	5.56068	6.98657	6.51767	5.81413	6.85435	6.28786	5.68017	7.24779	6.23637	5.86079
hypothetical protein FLJ14639	AA152202	6.48311	6.11368	6.49072	7.47591	6.94312	5.59099	6.41182	5.66643	5.24175	6.16542	6.11147	5.3799	6.99577	6.87833	5.15329	7.16085	5.8944	5.52545
*pcrmbonestrong* transient receptor potential cation channel, subfamily V, member 4	AA777998	7.04054	6.90975	6.22059	6.20456	5.9428	5.3033	5.743	4.86753	NA	6.75809	6.51175	5.57215	5.71703	5.28827	NA	6.20051	5.66296	4.78749
RAS (RAD and GEM)-like GTP-binding	AA977571	6.63988	6.2672	6.02102	6.39526	5.90263	5.24175	5.39363	5.17048	NA	6.23048	5.65249	4.78749	5.48064	5.4848	4.78749	6.1334	5.7589	5.35659
Homo sapiens transcribed sequences	AA262481	7.61579	7.09838	6.31173	7.1025	6.0845	5.60212	6.56667	5.48064	4.7185	8.00503	7.23993	5.78996	6.68835	5.66296	5.3033	6.68336	5.70378	5.43372
histone 1, H2bl	AI340654	8.49188	7.79688	7.25982	9.09571	8.38936	7.51152	8.72713	7.92732	7.28893	9.4154	8.61686	7.82525	9.39674	8.69735	7.93272	8.72988	7.86173	7.10988
thioredoxin 2	AI017377	6.95559	6.33683	6.16752	6.38182	5.65249	5.31812	5.72359	5.17615	NA	6.49224	5.80513	5.61677	6.1334	5.48064	5.01728	5.91889	6.19236	5.31812
lymphocyte antigen 96	AI652240	7.27863	6.28786	6.28413	5.98394	5.6204	4.77912	4.70953	NA	NA	6.25383	5.36598	5.37064	5.40268	4.8828	NA	5.59099	5.40717	5.29832
OGT(O-Glc-NAc transferase)-interacting protein 106 KDa	AI274289	6.15486	6.91572	5.55296	6.2186	5.83773	NA	NA	4.70048	NA	5.9162	5.81114	5.32788	5.52545	5.3845	4.83628	6.76504	5.25227	4.91265
RNA binding protein S1, serine-rich domain	AA496879	8.7203	8.13329	6.95081	8.81448	8.04911	7.26333	8.72567	7.88608	7.1869	9.44391	8.61505	7.63337	9.02521	8.30721	7.54592	8.78798	7.87131	7.25205
alpha thalassemia/mental retardation syndrome X-linked (RAD54 homolog, S. cerevisiae)	AA410435	6.56526	7.00307	6.00389	5.55296	5.35659	5.0689	6.85435	6.24998	5.92959	5.33754	5.60212	4.82028	4.8828	5.01064	NA	5.87774	5.77144	5.24702
fragile X mental retardation, autosomal homolog 2	AA489628	7.58934	6.92067	6.72743	6.7178	5.94017	5.68698	7.66106	7.13728	6.39359	7.97384	7.2385	6.52649	6.67077	5.88888	5.15329	7.0579	6.61607	6.11368
*pcrmbonestrong* Homo sapiens transcribed sequences	H58254	5.99146	5.76832	5.3845	5.93754	5.73657	5.34233	NA	5.11799	NA	NA	4.70048	4.99721	4.89035	4.8828	NA	6.23637	5.68698	5.79606
TNF receptor-associated factor 4	AA598826	6.66823	7.28756	6.29157	6.89366	6.14419	5.72031	6.6796	6.06379	5.84064	6.3081	6.09357	5.58725	6.43775	5.63121	5.52545	7.04665	6.27099	5.80513
PPAR(gamma) angiopoietin related protein	N98757	7.37023	6.49677	5.73334	5.99396	5.81711	4.89035	NA	5.01064	4.79579	NA	6.11368	5.0814	5.33272	4.81218	NA	5.97889	5.39816	5.5835
splicing factor, arginine/serine-rich 5	R73672	6.08904	6.11589	6.47851	5.63479	5.81711	5.20949	5.86647	5.38907	5.01064	NA	5.63121	5.18178	5.49306	5.16479	NA	6.48004	5.94803	4.99721
*pcrmissing* c-Maf-inducing protein	AA454600	6.33505	6.10256	6.7334	5.64545	NA	5.39363	NA	4.82028	NA	NA	5.52146	5.5835	4.85981	4.93447	NA	5.88053	5.38907	5.2575
*pcrmbonestrong* hypothetical protein FLJ21062	AA035745	6.2804	6.31355	6.29157	6.01372	5.1985	5.42053	NA	5.45104	NA	5.73657	5.38907	5.3033	5.30827	4.84419	NA	6.41017	5.86079	5.63479
*pcrmbweak* peroxisome proliferative activated receptor, delta	N33331	6.56808	6.2691	5.99894	6.27852	5.84932	5.28827	6.02828	5.19296	4.86753	6.38856	6.25383	5.2933	6.05678	5.52943	4.62497	5.99396	5.81114	5.40717
transmembrane 4 superfamily member 2	N93505	6.57508	5.72685	5.59842	5.95584	6.2672	4.77068	5.30827	4.77068	4.96981	NA	5.16479	NA	5.2933	4.90527	NA	6.26149	5.273	5.38907
nascent-polypeptide-associated complex alpha polypeptide	AA664241	9.00073	8.33159	7.5632	8.42002	7.80139	6.76388	8.64559	7.89096	6.9921	9.56015	8.67009	7.86557	8.47887	7.69439	6.96319	8.80897	8.03883	7.24566
calcium binding atopy-related autoantigen 1	AA487552	7.27309	6.22654	6.16961	6.89061	6.19441	5.65948	6.58064	5.87212	5.44674	7.19218	6.75809	5.47227	6.48616	6.12468	5.55296	7.03262	6.28413	5.56834
deleted in liver cancer 1	AA432094	6.01616	5.9108	5.81114	6.49677	5.64897	4.99043	4.61512	4.91265	4.8752	NA	5.4161	5.27811	4.68213	5.60212	NA	5.90263	5.52146	5.09375
hypothetical protein FLJ12587	R49436	6.97448	7.11233	6.00141	6.99118	6.38856	5.73657	6.13988	5.95584	5.2933	7.23634	6.80461	5.79909	6.87833	5.38907	4.82028	6.56244	6.34388	5.60947
*pcrweak* DiGeorge syndrome critical region gene 2	AA598861	6.22258	6.71901	5.86363	5.97381	5.88053	5.07517	5.20949	5.0814	NA	5.53339	5.92158	5.3033	5.33272	4.7185	NA	5.92693	6.16542	5.22036
KIAA0652 gene product	N51771	7.0579	6.23832	6.14633	6.34212	5.39816	5.7301	5.8999	5.7589	NA	6.69827	5.46806	5.45532	5.99894	5.70044	4.99721	6.32257	6.08904	5.09987
hypothetical protein FLJ22282	H23091	6.70073	5.90263	6.12905	6.55678	5.65599	5.19296	5.57973	5.5835	5.2832	6.23637	5.56834	5.55683	6.19441	5.67675	4.95583	6.13556	6.03548	5.64191
*missing* hypothetical protein FLJ13479	AA780370	6.52649	6.04737	6.31173	5.0876	5.70711	5.1985	4.90527	4.95583	NA	5.52146	5.3799	5.14166	4.70048	5.28827	NA	5.82305	5.80814	NA
*pcrmissing* ficolin (collagen/fibrinogen domain-containing) 3 (Hakata antigen)	R17668	5.81114	6.18002	6.2186	5.62762	5.55296	4.86753	5.75574	NA	NA	5.72359	5.00395	5.28827	4.64439	4.62497	NA	5.97381	5.69373	5.12396
centrosome-associated protein 350	AI001846	7.43189	6.65415	6.4708	6.60935	5.94542	5.33754	5.84064	5.2933	NA	6.93925	6.06843	6.12905	5.76519	5.7462	4.85981	6.76157	6.11368	5.6058
cryptochrome 1 (photolyase-like)	H99834	6.26149	6.36303	6.07993	7.11639	6.28972	5.61677	5.6204	5.27811	4.72739	6.32794	5.82895	5.50533	6.32077	5.81114	4.79579	6.17379	5.8522	4.99043
KIAA0101 gene product	T77881	5.93225	6.74993	5.98645	6.27099	5.69373	5.12396	5.14749	4.64439	NA	5.18178	5.1299	5.2933	5.48064	5.38907	4.61512	6.1506	5.85793	5.17615
*pcrweak* KIAA0605 gene product	AI014304	7.44249	6.62936	5.95842	6.65157	5.71703	5.69373	6.42325	5.81711	4.62497	7.07918	6.80572	6.48768	5.76832	5.65948	5.11199	6.72022	5.87212	5.50126
hypothetical protein IMPACT	R89597	7.15305	7.68846	6.48616	6.30445	5.69036	5.24175	5.56068	NA	NA	7.25347	6.56948	5.51343	5.87774	5.27811	5.03044	5.7589	5.70044	4.96981
ring finger protein 2	AI242656	5.67675	6.18208	5.86079	6.17587	5.7589	5.18739	5.47227	4.99721	NA	4.95583	5.40717	5.21494	5.48894	5.48894	4.77912	5.66296	5.80513	NA
ribosomal protein L6	AA629808	10.6895	9.93052	9.16325	10.4605	9.67577	8.87024	9.98576	9.13551	8.49229	NA	10.1982	9.36922	10.3339	9.56815	8.85538	10.4848	9.56955	8.9118
*missing* transmembrane 4 superfamily member 3	AA045699	6.8977	6.22059	6.31716	5.70378	5.15329	5.44242	7.80629	7.07157	6.72143	4.95583	5.12396	5.58725	NA	5.47227	NA	6.4708	5.84064	4.70048
v-yes-1 Yamaguchi sarcoma viral oncogene homolog 1	R25397	9.05439	8.40983	7.52402	7.14204	6.39526	5.91889	7.77022	7.37588	6.34036	9.66428	8.80162	7.98956	7.19444	6.30628	5.59471	7.41938	6.98286	5.80814
alanine-glyoxylate aminotransferase (oxalosis I; hyperoxaluria I; glycolicaciduria; serine-pyruvate aminotransferase)	N57872	6.23637	5.43808	5.51343	5.59842	5.56452	5.1985	NA	4.75359	NA	NA	NA	5.0814	4.91998	5.17048	NA	5.54126	5.34711	5.09375
*pcrweak* farnesyl diphosphate synthase (farnesyl pyrophosphate synthetase, dimethylallyltranstransferase, geranyltranstransferase)	T65790	7.53209	7.14204	6.42162	7.2086	6.1591	5.88888	7.82604	7.07072	6.15273	8.42464	7.62657	6.73578	7.76089	6.94505	6.40357	7.66106	6.97915	6.03069
presenilin associated, rhomboid-like	T67440	6.65801	6.04737	5.70378	6.28413	5.54518	4.96284	4.94876	5.65948	NA	5.21494	5.75574	5.39363	5.69036	5.11199	4.7362	5.89164	5.8522	5.23644
FYN oncogene related to SRC, FGR, YES	N22980	6.88346	6.81892	6.17587	6.67582	5.93754	5.70378	7.06133	6.18002	5.26269	6.56244	5.52146	5.27811	6.53959	5.99894	5.16479	6.92067	6.54679	5.54126
lymphocyte antigen 6 complex, locus G6C	W56597	6.51323	5.67332	5.3033	5.22036	5.41165	5.1985	NA	4.66344	4.82831	NA	4.77912	NA	4.94876	5.2575	NA	6.03309	5.59842	4.7185
neuropilin 2	AA009628	6.66441	7.03703	6.37673	6.91374	5.97126	5.6204	5.22036	4.91998	NA	7.24494	6.4552	5.90536	6.23832	NA	5.26786	7.54908	5.4161	6.05678
solute carrier family 35 (UDP-galactose transporter), member A2	H51549	7.61628	6.50728	6.11589	6.81892	5.79301	5.32301	6.65673	6.07535	5.79606	7.0067	6.20658	5.86647	6.47543	5.20401	4.81218	6.6174	6.04263	5.90808
alpha-fetoprotein	T59043	5.88332	6.40853	6.47389	6.24417	5.61313	5.50126	5.40717	4.89784	NA	5.95842	6.19441	5.87212	5.93489	5.0626	NA	6.31173	6.10256	5.52545
PC326 protein	AA486193	6.95464	6.08222	5.83773	7.20638	6.35784	5.55683	7.0076	6.28972	5.78383	6.7093	6.04973	5.68017	7.14598	6.40853	5.60947	7.25134	6.58755	6.07074
frizzled homolog 4 (Drosophila)	AA152099	5.42495	6.27099	5.78383	6.07074	6.632	4.96284	5.17615	4.85203	NA	5.41165	4.68213	4.96981	5.20949	5.42935	4.70953	6.02828	5.54518	5.50126
hypothetical protein FLJ13490	AA609770	6.44413	6.51915	5.83481	5.7589	5.50939	5.35186	5.49717	5.10595	NA	NA	5.65599	5.52146	5.21494	NA	4.89035	6.34564	5.273	5.42935
*pcrmissing* hypothetical protein MGC40053	AA131315	6.29157	6.45205	6.41346	5.90536	5.56068	5.09987	5.826	5.50939	5.56452	6.3081	5.7869	5.2575	5.45959	5.04343	NA	6.2672	5.20949	5.81711
solute carrier family 25 (mitochondrial carrier; adenine nucleotide translocator), member 4	R53942	6.608	6.47235	6.22258	6.73815	5.92693	5.1299	6.79794	6.2106	5.45959	6.66185	6.45047	5.22036	6.90575	5.83188	5.45532	6.87626	6.04501	5.25227
beta-1,3-glucuronyltransferase 1 (glucuronosyltransferase P)	N64656	6.31716	6.18415	6.02587	5.83188	6.31173	4.90527	5.2575	4.93447	NA	NA	5.76519	5.07517	5.31812	4.69135	4.60517	5.82008	5.90263	5.22575
vacuolar protein sorting 45B (yeast homolog)	AA668531	7.42417	6.27852	6.04501	6.82979	5.66988	5.54908	6.46303	6.46925	5.50939	7.11802	6.23637	5.64897	6.64769	5.60212	4.77068	7.10906	6.24804	5.8693
*pcrweak* g20 protein	R12804	5.80212	5.76832	5.71703	5.77455	5.47646	5.0626	5.04343	NA	NA	5.65948	5.24175	5.56068	4.93447	4.63473	NA	5.95324	5.00395	5.0689
*pcrweak* COBW-like protein	H38991	8.33086	7.84149	7.02997	7.83201	6.84162	6.22851	7.87322	7.15227	6.40688	8.95687	8.23297	7.47591	7.96867	7.19594	6.29157	7.9505	7.1554	6.4677
KIAA1432	AI016962	6.62141	6.12905	5.50533	5.90263	5.79606	4.70953	5.31321	NA	NA	5.54518	4.7185	5.14166	5.20401	4.85203	NA	5.99645	5.6204	4.69135
cytochrome P450, subfamily IIIA, polypeptide 7	R12498	6.5582	5.55683	6.02587	5.96101	5.66643	4.82028	4.85981	NA	NA	NA	5.29832	4.93447	4.89784	NA	NA	5.71373	5.6204	4.89035
*missing* acyl-Coenzyme A dehydrogenase, long chain	T41038	5.83481	6.45834	6.02345	5.80814	5.29832	5.2832	5.49717	4.97673	NA	5.35659	NA	4.85203	5.1299	5.03695	NA	6.13123	6.03309	5.2832
desmocollin 1	AI160964	9.3061	8.64047	7.89208	6.8773	6.35263	5.79909	6.27288	5.78383	4.84419	9.81455	9.05975	8.304	6.69332	6.01372	5.12396	6.54965	6.14633	5.43808
nuclear pore complex protein	AA521256	5.85507	6.30079	5.57215	6.23441	5.83188	5.743	5.77765	4.67283	4.61512	5.63121	5.11799	5.19296	5.77144	5.50939	4.75359	6.01859	5.57973	5.37528
*pcrmballstrong* matrix metalloproteinase 25	AI382081	7.30988	7.32449	6.58479	6.65801	5.81114	5.26269	5.77455	5.04343	NA	8.25453	7.42893	6.48464	6.41999	5.53733	5.34233	6.58755	5.86079	5.37064
major histocompatibility complex, class I, A	AA644657	8.39593	7.90692	7.2086	8.87207	7.99497	7.2349	8.33783	7.55224	6.88346	9.02618	8.15335	7.39265	8.77555	7.99463	7.26473	8.62335	7.71512	7.02198
*pcrweak* carcinoembryonic antigen-related cell adhesion molecule 6 (non-specific cross reacting antigen)	AA054073	6.95845	6.11368	6.88141	5.75257	5.77455	NA	NA	NA	NA	5.46383	NA	5.30827	5.00395	5.17048	NA	5.96358	5.07517	5.0689
*pcrweak* Ras-related associated with diabetes	W84445	6.34914	6.39859	5.86647	5.78383	4.89035	4.68213	5.61677	6.99851	5.78074	5.743	5.88053	5.14166	4.96981	4.85203	NA	5.7301	6.41836	5.0876
runt-related transcription factor 1 (acute myeloid leukemia 1; aml1 oncogene)	AA425746	6.2106	5.8693	5.79301	6.18621	6.06146	5.19296	4.70048	5.17048	5.81413	NA	4.60517	4.7185	5.19296	5.3033	NA	5.88888	5.60212	5.7462
cysteine and glycine-rich protein 3 (cardiac LIM protein)	AA195959	5.66643	6.51323	5.82895	5.26786	6.38688	5.50126	NA	5.33754	NA	4.63473	5.34711	5.45959	NA	5.10595	NA	5.59471	5.43808	5.18178
serologically defined colon cancer antigen 33	N51018	6.34564	6.90776	5.84644	6.83518	6.16121	5.42495	6.10702	5.80513	4.85981	6.11368	5.64545	5.69373	6.55536	6.20859	4.94164	7.03878	6.00141	5.67675
*pcrmissing* liver-expressed antimicrobial peptide 2	T82264	7.49776	5.94542	6.46925	5.71703	5.31812	5.07517	5.10595	5.64191	NA	6.6053	5.33272	5.00395	5.27811	4.74493	NA	6.11589	5.47227	4.8752
zinc finger, CW-type with coiled-coil domain 1	W80688	5.89164	6.17587	5.42935	5.77144	5.32301	4.82831	4.83628	NA	4.81218	NA	4.8752	5.32788	5.11199	4.8828	NA	6.09131	5.50939	5.30827
transcription factor (p38 interacting protein)	AA443098	6.56667	6.35263	5.90808	6.86901	5.24702	5.44674	5.81711	5.55296	4.77912	6.09357	5.98896	5.38907	5.8861	5.65948	NA	6.34036	6.52796	5.38907
cathelicidin antimicrobial peptide	AA609759	5.67332	5.99645	6.0845	5.98394	5.12396	5.01064	4.95583	5.20949	NA	NA	5.29832	5.24702	5.33272	5.07517	NA	5.18178	6.48768	5.36129
*pcrweak* APEX nuclease (multifunctional DNA repair enzyme) 1	AA478273	9.11669	8.42683	7.70931	8.44398	7.73105	6.51323	8.44118	7.68018	6.72503	9.2873	8.54578	7.724	8.15937	7.38956	6.63726	8.98168	8.12237	7.21156
*missing* NEFA-interacting nuclear protein NIP30	T62832	6.82329	6.29895	6.02587	5.71703	5.39363	4.70953	5.17048	5.17615	NA	5.65948	4.94876	4.94876	4.84419	NA	NA	5.22575	5.72359	5.16479
*pcrweak* ariadne homolog, ubiquitin-conjugating enzyme E2 binding protein, 1 (Drosophila)	AA188416	8.69885	8.13915	7.14756	8.0097	7.36265	6.3613	7.94803	7.20564	6.46459	9.03718	8.21447	7.53102	7.95297	7.10743	6.07535	8.23616	7.41337	6.73934
*missing* tenascin XB	T58430	6.95081	6.50129	6.02345	5.9162	5.85507	5.19296	4.96284	5.30827	4.7185	5.3033	5.64545	5.38907	5.19296	NA	4.82028	5.83773	5.45532	5.3799
DKFZP434F2021 protein	AA476597	6.98193	6.93245	5.81711	6.41836	5.68017	5.20401	5.93754	5.60947	4.91998	6.30079	6.08677	5.52146	6.2634	5.51343	4.61512	6.06379	6.1203	5.01728
*pcrweak* Homo sapiens mRNA; cDNA DKFZp686K07244 (from clone DKFZp686K07244)	R32897	6.74993	5.77455	5.85793	7.01481	6.98749	6.23048	6.03309	5.53339	4.69135	5.85793	4.92725	5.85793	6.10256	5.65599	NA	6.56526	6.39192	5.59842
*pcrweak* likely ortholog of mouse phosphorylated adaptor for RNA export	AA430653	8.44763	8.09834	7.12769	6.64118	6.11368	5.4161	6.71417	5.95064	NA	9.16993	8.39299	7.32449	6.58893	5.43808	5.25227	7.37526	6.2653	5.54126
solute carrier family 1 (neuronal/epithelial high affinity glutamate transporter, system Xag), member 1	AA504845	6.56808	6.60259	4.94876	5.98896	5.3033	5.62402	5.4161	4.60517	NA	NA	5.43372	5.50533	5.10595	4.70953	NA	6.53233	5.70378	4.94876
Homo sapiens transcribed sequences	H15704	6.16331	5.70711	6.14633	6.01616	5.61313	5.00395	5.49306	NA	NA	6.04263	5.72031	5.21494	5.33754	4.8828	NA	6.37332	5.09375	5.33754
*pcrmbonestrong* hypothetical protein LOC63929	AA700729	6.79794	6.66823	5.98896	5.8944	5.46806	5.20401	5.73334	4.82831	NA	5.85793	5.78074	5.81711	5.85507	5.29832	NA	6.03548	5.59842	5.36598
RAB27A, member RAS oncogene family	AA927187	6.41836	6.4892	5.74939	6.10479	6.1591	5.2832	6.26149	5.1299	4.60517	6.44254	6.37332	4.92725	5.31321	5.00395	NA	5.86079	5.39816	5.25227
*pcrweak* dual specificity phosphatase 6	AA455254	6.52942	6.47235	6.40026	7.40001	5.93225	4.95583	5.03695	4.76217	NA	NA	5.9135	NA	5.82008	4.83628	NA	6.28227	5.53733	4.89784
*pcrmissing* heparan sulfate 6-O-sulfotransferase 1	AA772904	6.46303	6.02587	6.53379	5.57595	5.60212	NA	4.98361	4.68213	NA	4.75359	5.55296	5.56834	5.00395	4.67283	NA	5.96615	5.46806	4.77068
G protein-coupled receptor kinase-interactor 1	AI361300	7.45414	6.85857	6.47697	7.40489	6.53814	6.10479	6.93925	6.01127	5.69373	7.95402	7.18539	6.21661	7.28756	6.59715	5.61313	7.36265	6.42649	5.96871
sorting nexin 15	AI681814	6.44572	5.83773	5.97381	6.31716	6.23832	5.3799	5.23111	4.99043	NA	6.22456	5.54126	5.2933	5.54908	5.09375	4.74493	5.9108	5.71373	5.15906
*pcrmissing* pregnancy-induced growth inhibitor	AI284158	6.3315	6.51471	5.56068	6.15486	5.99146	4.99721	5.00395	4.90527	NA	5.0626	5.23644	5.19296	4.7362	4.64439	NA	5.97381	5.86647	4.93447
tubulin, gamma 2	AA126760	7.35116	6.92854	6.42162	7.56683	6.72263	6.23441	7.2233	6.29157	5.54518	8.13564	7.41938	6.59578	7.62413	6.84268	6.06611	7.30586	6.35089	6.06146
lysosomal-associated membrane protein 2	N62847	6.25767	5.96615	5.47646	5.98394	5.81413	4.77068	7.1325	6.2804	6.98657	NA	5.43372	4.84419	5.36129	5.14166	4.74493	6.6174	6.01616	5.91889
ubiquitin-conjugating enzyme E2D 3 (UBC4/5 homolog, yeast)	AA017200	8.74178	8.01797	7.37588	8.62641	7.68524	7.21229	8.45766	7.75791	7.28276	8.93182	8.12237	7.35436	8.36776	7.64252	6.90675	8.68203	7.87816	7.34472
mitochondrial ribosomal protein L19	AA521243	6.77308	6.11589	5.70378	6.21261	5.92959	5.22036	6.608	6.16752	5.57595	6.71296	6.00389	5.66296	5.81413	5.57595	4.68213	6.55536	6.32257	4.65396
tumor protein D52	AA459100	7.48156	7.00488	6.53524	6.97821	6.2634	5.15906	6.52503	5.8944	5.20401	6.74524	6.19644	6.06611	6.48004	5.97889	5.47646	6.59715	6.22851	5.60947
p75NTR-associated cell death executor; ovarian granulosa cell protein (13kD)	R63543	6.63332	6.00881	6.88141	7.02554	6.47697	5.7869	7.81157	7.30384	6.40026	7.22694	6.23048	5.73657	7.62021	6.97073	6.31897	7.53636	6.92658	5.68017
bile acid Coenzyme A: amino acid N-acyltransferase (glycine N-choloyltransferase)	R98624	5.74939	5.73657	5.16479	5.84932	5.64897	4.96981	4.91998	5.0814	NA	NA	4.74493	5.05625	4.70953	NA	NA	5.8861	4.94876	5.8999
solute carrier family 7 (cationic amino acid transporter, y+ system), member 8	W84701	5.80513	6.12687	6.98934	6.08677	5.59099	4.90527	5.63121	5.0689	4.77912	4.90527	5.36598	5.76519	5.27811	4.77912	NA	6.1591	5.53339	4.79579
component of oligomeric golgi complex 1	W84560	7.06219	6.48768	6.02102	6.84588	6.13988	5.45104	6.57647	6.07074	5.29832	6.27852	6.22456	5.44242	6.4708	5.68698	5.10595	6.78106	6.50429	5.93225
*pcrmbonestrong* chemokine (C-C motif) ligand 16	T58775	8.014	7.32515	6.72143	6.51619	6.00141	5.68698	6.54965	5.96871	5.11199	8.58989	7.80629	7.26123	6.32794	5.64897	4.76217	6.7178	5.91889	5.68698
CLIP-170-related protein	AA488178	6.55536	6.48158	6.71659	6.09582	6.29711	4.61512	5.70378	5.1985	4.85203	6.27476	5.76519	5.14166	5.40717	4.94876	5.0689	6.06379	5.6058	5.55683
Homo sapiens, clone IMAGE:4337652, mRNA	AA425692	7.69439	7.08087	6.51175	7.17396	6.29527	5.3799	7.17242	6.41673	5.84932	8.03366	7.12287	6.51767	7.12044	6.2519	5.81711	7.4378	6.7417	6.04973
mitochondrial tumor suppressor gene 1	AA621202	6.60665	6.82655	6.30079	6.95177	5.96615	5.2933	6.03548	5.09375	4.63473	5.84354	5.99146	5.28827	5.33272	5.19296	4.89784	6.31536	5.62402	5.80212
*pcrmbonestrong* centaurin, delta 1	AA193671	6.50578	6.16961	5.52545	5.95584	5.71043	5.04343	4.8752	NA	NA	4.96284	5.27811	5.02388	5.45104	4.85203	NA	5.96358	5.48064	5.22575
syntaxin binding protein 6 (amisyn)	AA452801	5.83773	5.83773	6.1506	6.30628	5.68698	5.44674	5.69709	5.18739	NA	NA	5.65599	5.01064	5.73334	5.24702	4.94164	5.69036	5.28827	4.84419
*pcrweak* hypothetical protein FLJ13263	H01129	6.22258	6.30079	6.37843	6.73815	5.55296	5.11199	5.95842	5.0626	NA	5.3845	5.73334	NA	5.52545	5.1985	5.01728	7.24137	5.90536	5.34233
dual specificity phosphatase 3 (vaccinia virus phosphatase VH1-related)	N24113	7.94094	7.64108	6.7334	7.17012	6.47697	5.743	7.23993	6.23637	5.5835	8.77075	8.02158	7.04665	7.02909	6.24222	5.41165	7.12367	6.24028	5.83188
*pcrmbweak* UDP-N-acetyl-alpha-D-galactosamine:polypeptide N-acetylgalactosaminyltransferase 5 (GalNAc-T5)	AA676660	5.63479	6.40523	6.56386	7.49776	6.50279	5.02388	5.52545	5.11799	4.74493	6.35957	5.97381	5.66643	7.17855	6.23245	NA	5.69709	5.76832	5.26786
JM4 protein	AA634218	7.78697	7.18007	6.62936	7.73936	6.93049	5.99894	7.34794	6.54679	5.70044	8.07838	7.15774	6.30992	7.52887	6.72863	5.69036	7.88833	7.05531	6.39359
gephyrin	AA779999	6.28227	6.79682	5.90808	6.57786	5.97635	5.63479	6.16961	5.43808	5.01064	6.40688	6.08904	5.69709	6.24222	5.41165	4.62497	6.81892	5.97889	5.55683
*pcrmbweak* chemokine (C-X-C motif) ligand 14	AA953842	6.50429	5.9428	6.32794	6.95177	6.10256	5.86647	6.56948	5.75574	5.10595	6.83195	6.70319	5.87493	6.91374	6.07764	4.89035	6.57228	5.33754	5.66988
salt-inducible serine/threonine kinase 2	AA419460	6.8977	6.81783	6.19644	6.62804	5.9135	5.37064	6.65286	5.56068	4.97673	6.21461	5.98645	5.60947	6.04973	5.64897	5.04986	6.76041	5.8944	5.44242
protocadherin gamma subfamily C, 3	AA999679	6.46459	6.05444	5.61677	5.17048	5.48064	NA	5.03695	NA	NA	NA	4.85981	5.04986	4.95583	NA	NA	6.50578	5.40717	NA
*pcrmbweak* keratin 16 (focal non-epidermolytic palmoplantar keratoderma)	AA928454	6.96414	6.64769	5.98394	7.31588	6.36819	5.70711	7.74153	6.67708	6.05678	7.72754	6.97167	6.10479	7.41457	6.52503	5.97635	7.0934	6.13556	5.77144
inositol polyphosphate-4-phosphatase, type I, 107kDa	AI652483	6.16331	6.21261	6.80351	5.84064	5.81114	4.66344	4.95583	4.85981	4.66344	5.26786	5.09987	5.50939	5.32788	4.74493	NA	5.76205	5.6204	5.73657
*pcrweak* tensin-like SH2 domain-containing 1	AI276081	6.37673	6.16961	5.88332	6.07074	5.93754	5.38907	5.41165	4.60517	4.99043	6.08677	5.6058	4.61512	5.79909	4.66344	4.94164	6.04501	6.14847	6.03787
*simseq* beta-2-microglobulin	M17987	9.79629	9.13906	8.31164	9.88832	9.01991	8.26049	9.71926	8.87389	8.14787	10.5244	9.68676	8.9703	9.91975	9.08466	8.45893	10.0249	9.10409	8.36846
small nuclear ribonucleoprotein D1 polypeptide (16kD)	H16255	7.49942	6.56386	6.21261	7.37838	6.34914	6.04025	8.12237	7.65539	6.96602	7.84776	6.88653	6.33328	7.83201	6.90776	6.04025	7.38523	7.02198	6.18002
hippocalcin	H18971	6.08904	6.37843	5.39363	5.47646	6.00141	5.73979	7.40732	6.64249	6.59987	NA	5.2575	5.16479	4.85981	5.01728	NA	6.42972	5.52545	5.04986
carcinoembryonic antigen-related cell adhesion molecule 1 (biliary glycoprotein)	AA406571	5.3799	5.2832	5.52146	4.99721	5.9428	5.34711	4.99043	5.26269	5.23644	NA	5.20949	4.82831	NA	5.07517	NA	6.03787	5.67675	4.82028
chemokine (C-X-C motif) ligand 9	AA131406	7.79688	6.63332	6.12905	6.77878	5.84644	5.54908	5.46383	5.04343	5.0689	6.7901	6.24998	5.92158	5.83188	5.37528	4.91265	6.39192	6.04025	5.56068
SAR1a gene homolog 2 (S. cerevisiae)	W67309	7.6004	7.3815	6.51323	7.18083	6.52209	6.01372	7.55433	6.62141	5.77144	8.11103	7.25134	6.55536	7.5353	6.63332	6.05912	7.30988	6.77992	5.71373
*pcrmbweak* family with sequence similarity 13, member C1	R68272	6.30445	6.23441	6.38519	6.41346	5.38907	5.14166	5.40717	4.67283	5.18739	6.14419	5.49306	5.52943	5.73334	5.18178	5.38907	6.07074	6.31897	4.95583
membrane-spanning 4-domains, subfamily A, member 4	AA128162	5.22036	5.59099	6.06611	5.93754	6.21261	5.32788	5.2832	NA	4.7185	NA	4.99721	4.74493	4.89035	NA	NA	6.71659	5.3033	5.47227
GTPase activating RANGAP domain-like 1	N68007	6.15698	6.77537	6.16961	7.14045	5.68698	4.96284	5.82895	5.31321	NA	5.7301	5.51343	5.04986	NA	NA	NA	6.04973	5.65948	5.62402
*pcrmissing* tripartite motif-containing 14	N32542	6.94794	6.29157	5.80814	5.52545	4.96981	4.7185	4.85981	5.15906	NA	5.00395	5.99645	5.7462	5.03695	4.8752	NA	6.22258	6.10256	4.8752
hypothetical protein from clone 643	T53404	NA	5.61313	6.07764	5.97381	5.50126	5.42935	5.39816	5.01064	NA	4.77912	4.91265	5.23111	5.21494	NA	NA	5.73657	5.73979	5.01064
*pcrmbonestrong* FK506 binding protein 1A, 12kDa	AA625981	8.92119	8.1778	7.8999	8.38686	7.72223	6.86066	8.74353	7.94165	7.18235	9.58404	8.66216	7.89245	8.6866	7.83558	7.23921	8.72258	8.03787	7.35116
solute carrier family 25 (mitochondrial carrier; peroxisomal membrane protein, 34kDa), member 17	AA446906	7.42893	6.21461	6.86276	6.62936	6.18415	5.14166	6.52649	5.97126	4.63473	7.50824	6.43935	6.14419	6.85751	5.87212	5.0626	6.65673	5.84064	5.79606
phosphofurin acidic cluster sorting protein 1	AA454626	8.02748	7.04491	6.72863	8.27563	7.37275	6.7511	7.62266	6.67203	6.02102	8.01334	7.27517	6.32794	7.69939	6.9921	6.1591	8.0684	7.24566	6.67834
hypothetical protein MGC10433	R37738	7.35819	6.64639	6.09582	7.05012	6.1591	5.96871	7.41276	6.66568	5.80513	7.35756	6.98841	6.34739	7.31389	6.30628	5.7462	7.21818	6.57508	5.72685
*pcrweak* synaptogyrin 3	N46419	6.34564	6.2804	5.9428	5.32788	5.64191	4.99043	4.85981	4.86753	NA	5.48064	5.35659	5.50533	5.00395	NA	NA	5.64191	5.9135	5.55296
chromosome 14 open reading frame 138	N51823	6.11147	6.04737	6.80017	5.87212	5.44242	5.18178	5.03695	4.85203	NA	NA	5.40717	5.02388	5.2575	4.90527	NA	5.75574	5.82305	5.20401
hypothetical protein FLJ23861	AA279648	6.3699	6.33859	6.06379	6.6053	5.92959	4.94164	6.2186	4.90527	NA	6.27852	5.76205	5.42053	5.7462	5.10595	NA	6.23441	5.99645	5.19296
*pcrmballstrong* hypothetical protein FLJ10204	AA702678	7.32053	7.11802	6.57228	6.06611	6.00635	4.8828	5.31321	4.60517	NA	7.6014	6.86276	6.65673	5.37528	4.99043	NA	5.84644	5.99396	5.10595
hypothetical C2H2 zinc finger protein FLJ22504	R39783	6.69208	6.15698	5.96101	6.19236	5.92693	5.27811	6.00141	5.64545	4.93447	6.32972	5.36129	5.54126	6.29895	5.50126	NA	6.15486	5.40268	5.2575
laminin, gamma 3	AA985315	NA	6.02102	6.06379	6.29342	5.58725	5.17615	5.29832	5.02388	NA	NA	5.14749	4.69135	5.10595	4.85203	NA	6.06611	5.273	5.34233
peroxisomal farnesylated protein	AA977836	6.84907	6.66823	5.90536	5.7589	5.24702	4.82028	5.43808	NA	NA	5.04986	5.71373	5.45104	5.37064	4.62497	NA	5.80814	5.48894	5.04986
integrin, alpha M (complement component receptor 3, alpha; also known as CD11b (p170), macrophage antigen alpha polypeptide)	AA609962	6.49527	6.19644	5.85507	6.9613	6.11368	5.39816	5.65948	4.95583	NA	5.04986	5.66296	5.36129	5.97126	5.40717	4.69135	6.54822	5.65948	5.32788
myeloid/lymphoid or mixed-lineage leukemia (trithorax homolog, Drosophila); translocated to, 4	AA927364	6.90174	6.45834	5.98645	7.02909	6.12687	5.67332	6.07764	4.93447	4.89784	6.70686	6.37673	5.72359	6.20254	5.59842	NA	6.9187	5.49717	5.1299
secretory carrier membrane protein 2	AA018213	7.3025	6.70441	6.56808	6.77194	6.24417	5.56452	6.97728	6.29895	5.56452	7.76769	6.85435	6.41017	6.95368	5.99645	5.51745	6.75344	6.43615	5.98141
*missing* vasculin	AI200911	6.52649	6.11368	6.07993	5.0876	5.26786	5.17615	4.98361	NA	NA	5.64545	5.35659	5.20401	5.11199	NA	NA	5.59842	5.45104	NA
*simseq* Homo sapiens ribosomal protein S18 (RPS18), mRNA.	NM_022551	10.2257	9.64562	8.88086	9.97395	9.25091	8.3905	10.6388	9.83027	9.1841	NA	10.5539	9.74355	NA	9.96693	9.24918	10.452	9.67571	9.0705
Homo sapiens similar to cAMP-dependent protein kinase type I-beta regulatory chain (LOC375545), mRNA	AA485366	6.36647	6.00389	5.94017	5.7462	5.22036	5.3033	8.1041	7.41818	6.99393	4.65396	4.98361	4.92725	5.44674	5.35186	4.91998	6.89972	6.31716	5.19296
*pcrweak* cyclin G1	AA082943	7.19293	6.93925	6.65286	7.40974	6.67708	6.07304	6.77422	5.69709	6.38182	7.18614	6.64379	5.72685	7.5999	6.77194	6.04973	6.75227	6.6107	6.45362
adenosine kinase	R12473	7.74932	6.38182	6.01616	5.92693	6.19236	5.38907	6.44095	5.37528	5.86079	6.48616	5.72031	5.52943	5.8999	5.64545	5.32301	6.40357	5.97126	5.3033
DEAH (Asp-Glu-Ala-His) box polypeptide 8	AA465387	5.90536	6.85118	6.21461	6.82871	6.0845	5.11199	5.68698	5.83773	5.49306	5.50533	6.03787	5.93225	6.21661	5.63121	5.36598	6.31536	6.4599	5.81114
step II splicing factor SLU7	T70344	7.64779	6.70196	6.59304	5.99894	5.41165	5.70044	5.60212	5.43808	4.94164	7.90138	6.99668	6.53814	5.68017	4.91265	NA	6.27099	7.02909	5.40717
*pcrmbonestrong* regulator of G-protein signalling 5	N34362	7.43544	6.56103	6.21661	6.50578	6.02828	4.77068	6.55962	5.65249	4.99721	6.87626	6.1591	5.4161	6.46147	5.96101	5.21494	6.72263	5.90263	5.19296
*pcrweak* regulator of chromosome condensation (RCC1) and BTB (POZ) domain containing protein 1	AA459405	6.89669	5.95842	6.11368	5.64897	5.37528	5.11799	5.71703	5.45104	4.80402	6.44095	6.0845	5.8861	5.9135	5.54126	4.65396	6.62007	5.49717	5.6204
six transmembrane epithelial antigen of the prostate	AA032221	NA	5.8944	5.73657	5.95324	5.33754	5.09987	5.09987	5.00395	NA	4.97673	4.89784	4.82028	5.73657	5.20949	NA	5.34711	5.87774	5.0814
Homo sapiens FKSG35 (FKSG35) mRNA, complete cds	AA001222	5.53339	5.96101	6.96319	6.04501	5.61313	5.51343	6.32794	5.273	NA	NA	5.59471	4.95583	5.52545	5.23644	4.70953	6.5903	5.96101	5.4161
chromosome 5 open reading frame 3	T74768	5.93225	5.70711	6.11368	6.20456	5.63835	4.92725	5.15906	5.42495	4.70048	5.17048	5.11799	5.7301	5.46383	4.80402	NA	6.04737	5.83188	5.14166
solute carrier family 39 (zinc transporter), member 1	AA453577	7.47986	6.97541	6.71174	7.45356	6.59441	5.70044	7.77233	6.82437	6.11368	8.14265	7.37838	6.58893	7.72002	6.74052	5.98896	7.5606	6.97915	6.04501
fer-1-like 4 (C. elegans)	AA158234	6.13123	6.02345	5.91889	5.67675	5.31812	5.07517	5.4161	NA	NA	NA	5.24702	5.17615	4.70953	NA	NA	6.30628	5.39816	4.7185
yippee protein	AA447696	6.49677	5.87493	5.66988	5.69036	4.99721	5.28827	5.35186	5.01728	NA	5.01064	NA	5.6204	5.40717	4.72739	NA	6.35611	5.39816	5.09987
lymphocyte antigen 6 complex, locus E	AA865464	6.72383	6.30262	5.83773	6.70441	6.53814	5.42053	6.88141	6.1591	5.46383	6.77765	6.40026	5.89164	6.52062	6.21661	5.63121	7.04578	6.37673	6.06611
*pcrmbweak* ribosomal protein L24	AA633768	9.27181	8.42068	7.80954	8.99888	8.1588	7.28207	8.84217	8.08979	7.38399	9.61494	8.82805	7.9452	8.85595	8.02388	7.46107	9.17482	8.47136	7.72798
Homo sapiens mRNA; cDNA DKFZp564P142 (from clone DKFZp564P142)	N62195	7.37901	6.98841	7.06987	6.66185	5.87493	5.53339	6.53088	5.8944	5.54908	7.32383	6.52649	5.90536	6.72623	6.04973	5.17615	6.92461	5.84644	5.46806
ATP-binding cassette, sub-family C (CFTR/MRP), member 5	AA481269	7.10661	6.46303	6.19032	5.96871	5.84644	5.35659	4.91265	5.16479	NA	6.6896	6.09131	5.826	5.23644	NA	NA	5.93225	5.54908	5.33754
*pcrmissing* DKFZP566F084 protein	AA773458	6.57925	6.61607	5.87212	4.99721	5.14749	4.91265	5.6204	NA	NA	NA	5.00395	5.50126	4.92725	NA	NA	6.7511	5.43372	5.2933
DKFZP586J0619 protein	H46709	7.16627	7.03262	6.31355	6.46925	5.86079	5.35659	6.72143	6.05678	5.03044	6.86171	NA	5.84932	6.81454	5.74939	4.60517	6.4677	5.9428	5.4848
AD24 protein	AI017605	6.33328	5.79301	6.16542	5.9162	5.34233	5.24175	5.24175	4.94876	4.64439	5.39363	5.18178	5.30827	5.50126	NA	NA	6.07535	5.3845	5.46806
Fc fragment of IgG, low affinity IIb, receptor for (CD32)	AA465663	6.13988	5.1299	5.99146	6.44572	5.84932	4.99043	5.4848	NA	NA	NA	5.44674	5.38907	5.50126	4.84419	NA	5.9428	5.68698	5.1358
Homo sapiens MSTP146 (MST146) mRNA, complete cds	AA453422	7.6953	7.28893	6.00389	7.45645	6.98193	6.00389	6.80793	6.19032	5.0876	7.30384	6.78672	5.99645	7.07157	6.2804	5.26786	7.24637	6.63068	5.89715
Homo sapiens transcribed sequence with moderate similarity to protein sp:P39193 (H.sapiens) ALU6_HUMAN Alu subfamily SP sequence contamination warning entry	AI129891	8.66423	7.98344	7.31986	6.75227	6.39526	5.58725	6.80351	5.67675	5.47646	9.67646	8.94833	7.97453	6.87213	6.03548	5.31812	6.89669	6.25383	5.66296
ubiquilin 1	AA758246	8.06338	7.43367	6.81783	7.66482	6.6796	6.15273	7.70391	6.94216	6.18002	8.77956	7.90138	7.21303	7.70661	7.0193	6.27288	7.65017	6.88653	6.53233
zinc finger protein 167	AI222324	6.06611	5.72685	5.36129	6.65028	5.51343	4.62497	NA	NA	NA	NA	4.81218	NA	4.60517	4.66344	NA	5.99645	5.76205	5.22036
*simseq* Human glyceraldehyde-3-phosphate dehydrogenase	AU077138	NA	10.3928	9.73335	NA	10.3715	9.63174	NA	10.2418	9.59608	NA	NA	10.3472	NA	10.5855	9.89435	NA	10.2604	9.65317
inter-alpha (globulin) inhibitor, H2 polypeptide	R06580	6.19644	6.4677	5.57215	5.62762	5.6204	5.1985	8.03754	7.53743	6.53088	NA	4.66344	5.03695	4.89784	5.03695	NA	6.2691	6.03309	5.64191
solute carrier family 14 (urea transporter), member 1 (Kidd blood group)	H82236	5.36598	6.86589	5.36598	5.2832	5.72359	4.70048	NA	NA	5.30827	5.46383	NA	5.31321	5.24175	4.91265	NA	5.99894	5.62402	5.01728
macrophage stimulating 1 receptor (c-met-related tyrosine kinase)	AA173454	5.98896	6.20456	5.86363	6.00881	6.20859	5.04986	5.72685	5.41165	5.11799	NA	5.44242	4.76217	5.50939	5.42053	5.0626	6.16121	5.6204	4.74493
heterogeneous nuclear ribonucleoprotein F	AA490991	7.37526	6.91274	6.52356	7.24065	6.44572	5.98141	7.30787	6.67708	6.13988	7.46965	6.93828	6.1334	7.33563	6.62936	5.87774	7.51262	6.79906	6.32615
aldehyde dehydrogenase 8 family, member A1	N70701	8.00803	7.29641	6.93245	6.29711	6.05444	5.36129	5.87774	5.67675	4.82831	8.86461	8.08055	7.44542	6.2672	5.743	4.62497	6.15273	5.60212	5.83188
N-acylsphingosine amidohydrolase (acid ceramidase)-like	W47576	6.46459	7.2086	5.46806	5.31321	6.76964	4.8752	NA	4.83628	NA	NA	5.1358	4.79579	5.45959	5.1358	NA	6.33683	5.1358	5.46806
NMDA receptor-regulated gene 2	N63536	8.08825	7.42058	6.68461	6.50728	5.76205	5.36598	5.92158	5.45532	NA	8.51258	7.87055	7.11964	6.23441	5.62762	4.89784	6.39693	5.89164	4.91265
*pcrmbonestrong* genethonin 1	R72434	7.03262	6.286	6.29527	6.7511	6.06843	5.46806	6.57925	5.66643	4.89035	7.1317	6.91771	6.51767	6.39024	5.8999	5.16479	6.79122	6.34739	5.86363
cullin 5	AA086475	NA	6.51026	5.82895	6.23441	5.50126	4.65396	5.09987	5.1299	NA	5.97381	5.59842	5.50939	5.743	5.32301	NA	6.03787	5.78383	5.28827
antigen identified by monoclonal antibody MRC OX-2	H23979	5.59471	6.19032	6.71417	5.79606	5.54518	NA	4.84419	NA	NA	NA	5.87212	5.43372	5.04343	5.00395	NA	6.03548	5.09987	4.76217
kelch repeat and BTB (POZ) domain containing 2	AA448164	6.09131	6.14633	5.88053	6.05912	6.19644	NA	5.61313	5.18178	NA	5.82305	5.71703	5.45959	5.64897	5.66988	NA	6.30628	5.48894	4.79579
*pcrweak* nuclear transcription factor Y, alpha	N69088	7.26333	6.1203	6.32972	7.27586	6.11368	5.42495	6.15273	5.58725	4.89035	6.63857	5.65249	5.90808	6.06843	5.17615	4.66344	6.83303	6.25575	5.29832
hypothetical protein FLJ12650	R52901	6.27664	5.69709	6.41673	6.01127	5.79301	5.53339	5.83481	5.1985	NA	NA	5.15329	5.41165	5.45959	NA	NA	5.92693	5.56834	5.46383
*pcrmbonestrong* hypothetical protein DKFZp547C176	AA450353	7.74023	7.04141	6.62672	7.45991	6.81235	6.24417	7.74197	7.04578	6.09131	8.27512	7.45588	6.94601	7.88194	7.16395	6.25767	7.74023	7.0067	6.2186
*pcrweak* KIAA1376 protein	R33609	6.8638	6.93925	6.64769	7.00216	6.47235	5.17048	6.53959	5.79909	4.81218	6.72263	5.81413	6.12687	7.00851	6.21261	5.67675	7.09008	6.6053	5.81711
angiomotin like 2	W46944	6.89871	5.84932	6.12249	7.31655	6.57647	5.76205	7.05531	6.23832	5.67675	6.10032	5.53339	5.75574	7.06561	5.95324	5.52146	6.9976	6.42972	5.96615
ret finger protein	AA677408	6.66696	5.82305	5.75257	5.51745	5.4848	NA	5.20949	NA	NA	5.65948	5.4848	5.26269	5.10595	NA	NA	5.88888	5.50126	4.61512
hypothetical protein MGC11335	H16804	7.44833	6.05678	5.73334	5.96358	5.49306	4.63473	5.44242	5.04343	NA	6.46303	5.65599	5.01728	5.64897	NA	NA	6.3613	6.10925	5.72685
*pcrmballstrong* aldo-keto reductase family 1, member B1 (aldose reductase)	AA701963	8.19836	7.58832	7.40001	7.57815	6.84588	5.84064	7.6009	6.5903	5.99146	8.92466	8.1409	7.57302	7.64108	6.72863	5.99645	7.65681	6.60665	6.17794
*pcrmbonestrong* DKFZP586N0721 protein	AA970972	6.06146	6.1334	6.66696	6.73102	6.25767	5.34233	6.18415	5.39816	4.78749	5.84932	5.36129	5.7301	5.67675	5.50533	4.89035	6.65157	5.82305	5.07517
protein kinase, X-linked	AI264246	7.40428	6.08904	5.99146	6.22059	6.00635	5.30827	6.06611	5.45532	4.94164	4.86753	6.00635	5.45959	6.03069	5.33754	4.65396	6.20254	5.69709	5.1985
FGFR1 oncogene partner	AA865712	6.63988	6.07074	6.55678	6.01616	5.70378	5.18178	5.54126	NA	NA	NA	5.65249	5.10595	5.47227	5.17615	NA	5.66296	5.24175	5.2933
*pcrmissing* HMT1 hnRNP methyltransferase-like 1 (S. cerevisiae)	AI363907	6.50129	5.97381	5.79909	5.92426	6.29157	5.33272	4.99721	NA	NA	5.78074	5.4848	5.2933	5.45104	5.35186	NA	5.69036	5.20949	5.22036
hypothetical protein FLJ10103	AA872336	6.46303	8.11073	6.07535	6.1334	5.93754	4.96981	5.65599	4.89784	NA	6.22059	5.84644	5.9162	5.81711	5.0876	NA	5.87212	5.33272	5.15906
*pcrmballstrong* hypoxia-inducible factor prolyl 4-hydroxylase	AI292138	8.48879	7.66903	6.92854	6.57368	5.71043	5.48064	5.72685	5.4161	NA	9.13486	8.26359	7.46394	5.90808	5.63835	4.72739	6.16961	5.53339	5.39363
transgelin 2	H08564	9.70021	8.95905	8.33687	9.42084	8.64734	7.91899	9.65394	8.8475	8.24039	10.5106	9.71662	8.92718	9.76434	8.98994	8.2074	9.34949	8.74114	8.02388
*pcrmbonestrong* reelin	R45102	5.90808	6.33328	6.29342	5.8861	5.47646	4.62497	7.51152	6.69332	6.61204	NA	NA	4.82028	5.25227	5.19296	NA	6.31716	5.79606	5.22036
*pcrweak* polymerase (DNA directed), delta 2, regulatory subunit 50kDa	AA428377	9.16524	8.6682	7.8411	8.41139	7.52618	7.01571	8.4927	7.63579	7.03262	9.6134	8.91624	8.24905	8.80702	7.97694	7.33629	8.54539	7.72356	7.14362
*pcrweak* proteasome (prosome, macropain) subunit, alpha type, 3	AA465237	7.78614	7.04839	6.60259	7.37651	6.73102	5.92959	7.48043	6.76964	6.18208	8.13564	7.22402	6.57228	7.54856	6.80461	6.07764	7.54961	6.99302	6.30628
*pcrmbonestrong* papillary renal cell carcinoma (translocation-associated)	AA488180	8.00936	7.18539	6.7178	8.28147	7.41276	6.73221	8.13241	7.50714	6.76964	8.28954	7.54327	6.80351	8.14177	7.36897	6.56244	8.22684	7.5974	6.72143
KIAA1467 protein	W35398	7.28961	6.73578	6.32972	6.47697	6.05209	5.14749	6.18826	5.8999	4.61512	7.57917	6.81454	6.41673	6.21661	5.3033	4.8828	6.1717	5.92959	5.38907
fibrinogen, B beta polypeptide	H91470	8.27155	7.75319	7.01571	6.1181	6.05444	4.85203	6.30628	5.94803	5.64545	9.05076	8.28652	7.53423	5.69036	5.42495	4.82028	6.58893	6.03309	5.9135
chromosome 5 open reading frame 5	W49785	7.02019	6.7546	6.15698	7.28276	6.42811	5.73334	6.58341	5.82305	5.22575	6.98934	6.40853	5.98394	6.55962	6.10925	5.36129	6.9187	6.49828	5.26786
FLJ12716 protein	R93052	5.92158	5.76832	6.2519	5.26269	5.81413	5.28827	4.74493	5.51745	NA	4.7185	4.91265	5.05625	4.90527	5.36598	NA	5.61677	6.4708	4.61512
Rab9 effector p40	H84815	7.61135	6.71538	6.31536	6.77308	5.9162	5.46383	6.49375	6.36303	5.6204	7.41397	6.63595	6.08222	6.78446	5.78996	5.19296	6.46147	6.39859	5.70044
TYRO protein tyrosine kinase binding protein	H12338	6.09582	5.79606	5.39363	5.53339	5.59099	5.15329	5.36129	4.82831	4.8828	NA	5.1985	4.93447	5.35659	4.79579	4.66344	6.09807	5.50939	5.22036
putative secreted protein ZSIG11	AA463493	6.35263	6.84482	5.8999	6.03309	5.9135	5.42053	4.77068	5.48064	5.07517	5.93754	6.12468	5.14166	5.76832	5.0689	NA	6.14204	5.88332	4.7185
*pcrmballstrong* presenilin enhancer 2	AA435940	7.30384	6.84907	6.31536	6.87316	6.41836	5.8693	6.85961	6.37161	5.64897	6.43294	6.07764	6.15273	7.26822	6.4599	5.68698	7.09174	6.44413	5.97126
*pcrweak* sema domain, transmembrane domain (TM), and cytoplasmic domain, (semaphorin) 6A	AA236561	6.61473	7.35372	6.49828	6.00389	5.23111	5.01728	5.22036	5.26786	5.4161	5.52545	5.0689	5.88053	5.37528	4.82028	NA	5.95842	5.46383	4.78749
*pcrmballstrong* retinol dehydrogenase 10 (all-trans)	AA449821	5.0876	6.09807	6.62007	6.94601	5.68698	5.14749	5.69036	5.54908	NA	6.31173	5.5835	5.37528	5.80814	5.03044	NA	6.16542	5.9428	5.50939
RNA binding motif protein 9	H03903	6.14204	6.42487	4.91265	5.7869	5.87774	4.94876	5.46383	NA	NA	5.71373	5.54518	4.90527	5.16479	5.57973	4.63473	6.19848	5.66296	5.1358
talin 1	AA678226	7.16549	6.15273	6.24804	6.93245	6.43615	5.35186	6.19848	5.3033	NA	6.44413	6.07764	5.50533	6.42972	5.51343	NA	6.52942	6.01372	5.54126
*pcrmballstrong* similar to sodium- and chloride-dependent creatine transporter	AA707453	7.22766	6.54822	6.04973	6.85751	6.01372	5.66643	6.86797	5.97889	5.15906	6.9594	6.78784	6.03309	6.88857	5.92959	5.56834	6.90375	5.99645	5.34233
*missing* proline-rich nuclear receptor coactivator 2	AA633957	6.81674	6.08904	6.09807	5.45104	5.22575	4.61512	4.75359	NA	NA	4.76217	4.85203	5.6058	4.79579	4.97673	4.62497	5.94017	5.56068	4.7362
DKFZP434C245 protein	AA705518	6.13773	6.41836	6.68461	6.13988	5.92959	5.03695	5.51343	4.85203	4.67283	5.95584	5.72031	5.4848	5.80513	5.0876	NA	6.10479	5.79606	4.70953
Homo sapiens transcribed sequence with weak similarity to protein sp:O75309 (H.sapiens) CADG_HUMAN Cadherin-16 precursor (Kidney-specific cadherin) (Ksp-cadherin)	AA978003	6.31355	7.1452	5.64897	5.54908	5.29832	5.33754	5.20949	4.78749	NA	5.29832	6.18415	6.04737	5.3845	5.1299	NA	6.19644	5.3799	5.15329
leukocyte immunoglobulin-like receptor, subfamily B (with TM and ITIM domains), member 4	AI371323	6.1717	5.91889	5.51745	5.86363	5.82895	5.11199	5.3033	4.91998	NA	NA	5.54908	4.85981	4.97673	4.72739	NA	6.08904	5.42495	NA
heparan sulfate 2-O-sulfotransferase 1	AI089149	5.84932	5.9162	6.49224	5.88888	5.82895	4.77068	5.64191	NA	NA	4.61512	5.27811	5.20401	5.32788	NA	NA	6.54822	5.50126	5.49306
H2A histone family, member P	R16851	6.20658	6.56103	6.2804	6.01616	5.44242	5.65249	5.0876	4.96981	NA	6.35437	5.97635	5.92693	5.15329	NA	NA	5.54126	5.49306	5.03044
*pcrmbweak* G protein-coupled receptor 14	AA933596	6.19032	6.6107	7.05445	6.70686	5.68017	5.17048	5.4161	4.76217	NA	5.53733	6.12249	5.35659	5.64545	4.70953	NA	6.60665	5.90808	5.3845
*pcrmbonestrong* SH3-domain GRB2-like endophilin B1	AI268056	7.86096	6.89264	6.87213	7.02198	6.35263	6.01372	7.05876	6.03548	5.31321	7.53903	7.09755	NA	6.94022	6.00881	5.21494	7.22694	6.23441	5.57215
*simseq* Homo sapiens tubulin, alpha, ubiquitous	NM_006082	NA	10.1386	9.50525	10.6645	9.90058	9.01966	10.5129	9.7255	9.08614	NA	NA	10.0688	10.6569	9.89121	9.17399	10.4557	9.8239	9.12369
activin A receptor type II-like 1	H43049	6.58203	6.08904	5.69709	5.7301	6.1717	5.58725	NA	NA	4.61512	NA	4.85203	5.11199	5.17048	5.1985	NA	5.99146	5.69373	5.03695
heterogeneous nuclear ribonucleoprotein A2/B1	W02101	8.42771	7.86173	6.85646	8.19368	7.57353	6.56808	8.32603	7.68846	6.97073	8.92585	8.19202	7.20564	8.3185	7.57558	6.86485	8.45553	7.67971	7.03966
*pcrmballstrong* macrophage stimulating 1 (hepatocyte growth factor-like)	T47813	8.37609	7.71334	6.88551	8.08518	7.36771	6.62141	9.07418	8.27385	7.54115	9.42028	8.61287	7.91059	8.82099	8.11731	7.32383	8.65347	7.94556	7.1507
cytochrome P450, family 51, subfamily A, polypeptide 1	AA477781	9.20472	8.42508	7.83439	7.12287	6.53379	5.97635	7.15696	6.51471	5.73657	10.0211	9.18287	8.53562	7.31255	6.41836	5.73979	7.28207	6.71538	6.08904
trinucleotide repeat containing 3	N57754	7.42357	7.36834	6.5903	7.43603	6.71538	5.83481	7.63964	6.81454	6.19032	7.72179	7.43248	6.93634	7.40062	6.66185	6.00389	7.5148	6.68085	6.19644
tyrosinase-related protein 1	AA424996	6.10256	6.04501	6.01127	5.42053	5.76832	5.56834	5.20949	5.02388	NA	NA	5.87774	5.39363	NA	5.14166	6.14419	6.01616	6.07993	5.19296
uronyl-2-sulfotransferase	AA155671	5.59099	5.98896	6.37843	5.92426	5.37528	5.58725	5.17615	5.23644	NA	NA	4.76217	5.41165	5.3799	4.92725	NA	5.04343	5.75257	5.25227
retinol dehydrogenase 5 (11-cis and 9-cis)	AA633882	6.40026	6.57925	6.12468	6.88653	6.38012	5.0626	6.16121	5.72359	5.04986	6.1506	5.95584	5.54126	5.63121	5.54518	5.22575	6.49979	5.8999	5.11199
KIAA0095 gene product	AA428939	10.1319	8.15737	5.9135	6.31716	6.12687	5.39816	6.1591	6.01616	5.77455	10.4734	8.79634	5.96871	6.55536	6.06611	4.80402	6.73102	5.98394	5.65948
*pcrweak* hypothetical protein FLJ11773	T55569	6.19441	6.13556	5.87774	5.12396	5.61313	4.76217	5.90808	5.35659	4.79579	5.24702	5.17048	6.2106	5.26269	5.03695	NA	6.38519	5.17615	4.72739
ectodermal-neural cortex (with BTB-like domain)	AA102130	6.67708	6.1506	6.35437	6.03548	5.45959	5.26269	5.62402	4.7362	4.79579	6.19644	5.73979	5.57595	5.56834	5.09987	4.86753	6.07993	6.12687	5.11799
hypothetical protein FLJ20343	AA426042	6.34914	6.608	6.10702	6.79794	6.21461	5.46383	6.19644	6.09357	5.34233	6.44731	5.98645	5.53339	6.79794	5.97635	5.30827	6.47543	5.66988	5.40717
titin immunoglobulin domain protein (myotilin)	AA459981	6.17379	5.57973	5.59471	5.66988	5.40717	4.85981	4.63473	5.0626	NA	5.64191	5.23111	5.01728	5.40268	5.01728	NA	5.72359	5.72359	5.01064
Homo sapiens transcribed sequence with strong similarity to protein sp:P04745 (H.sapiens) AMYS_HUMAN Alpha-amylase, salivary precursor (1,4-alpha-D-glucan glucanohydrolase)	AA454854	6.01127	6.22851	6.28786	6.41017	5.56452	5.49717	4.8752	NA	NA	5.3799	4.60517	NA	4.89035	4.75359	NA	6.06379	5.14166	5.14749
hypothetical protein FLJ10842	R91823	6.75577	6.03787	6.43775	6.23048	6.02102	5.39363	5.01064	NA	NA	6.07993	5.71703	5.3033	5.27811	NA	NA	6.14633	6.1181	5.38907
retinoblastoma-associated protein 140	AA454677	7.44132	6.70564	6.01127	7.02019	6.41999	5.59842	6.89568	6.17794	5.60947	7.45066	6.83411	6.28786	7.33694	6.38688	5.66988	7.01661	6.39192	5.77455
acyl-Coenzyme A dehydrogenase family, member 8	AA282273	4.96981	6.40357	5.9162	5.95064	5.80513	5.11199	5.72359	4.64439	NA	NA	5.68358	5.53733	5.36598	5.58725	NA	5.80513	5.33754	5.03044
*missing* carbohydrate (chondroitin 4) sulfotransferase 12	AA777237	6.37332	6.76734	6.07764	5.37528	5.69036	NA	4.91998	NA	NA	4.96284	5.3799	5.55296	4.92725	4.70953	NA	6.13773	5.81114	5.83188
ring finger protein 38	AA884393	6.17379	5.61313	6.60665	7.17396	5.61313	5.54126	4.85981	4.86753	NA	4.93447	5.18178	5.52545	NA	4.7362	NA	6.11368	5.90263	5.03695
solute carrier family 13 (sodium/sulphate symporters), member 1	AI015652	6.43455	6.59851	6.03787	5.32301	5.16479	5.82895	4.95583	4.8828	NA	NA	NA	5.40268	4.70953	NA	NA	5.95064	5.73657	4.64439
cytochrome c oxidase subunit VIIa polypeptide 2 (liver)	AI002403	7.76514	7.38399	6.65415	7.43662	6.41673	5.85793	7.12125	6.39359	5.62402	8.4105	7.51806	6.7546	7.47591	6.48004	5.97635	7.33629	6.74759	5.9162
*pcrmissing* serine/threonine kinase 6	H63492	5.64191	5.92959	5.85793	5.9108	5.59471	4.94876	NA	NA	NA	4.78749	5.45532	5.38907	5.0876	4.67283	NA	6.76041	5.57595	4.61512
5-hydroxytryptamine (serotonin) receptor 2B	AI245235	6.28413	5.81413	7.12287	5.94542	5.37528	4.94876	5.00395	NA	NA	5.44242	4.89035	NA	4.64439	NA	NA	5.77455	5.43372	4.82831
chromosome 13 open reading frame 9	AI038557	6.4599	6.81344	6.19236	6.70441	5.83481	5.26269	5.99146	4.65396	4.82028	5.61677	6.05678	5.33272	5.86363	5.3033	4.68213	6.6958	5.64545	5.826
*pcrweak* protein kinase, lysine deficient 2	AI217214	6.39693	6.08222	6.84907	5.69709	5.8999	5.33754	5.1299	4.67283	NA	NA	5.52545	5.73979	4.99043	NA	NA	5.96101	5.00395	5.40717
proteasome (prosome, macropain) subunit, alpha type, 1	R27585	7.28551	6.24998	6.2691	7.53903	6.9344	6.44254	7.76938	7.05359	6.45677	6.23048	5.85507	6.08677	7.55276	6.84694	6.2691	7.80016	7.25771	6.38856
aminopeptidase puromycin sensitive	R32450	6.65544	6.34036	6.74524	6.76619	6.32972	5.84644	6.32972	5.78383	5.31812	5.75574	5.7589	NA	6.12687	5.79909	5.14166	7.0282	6.32794	5.88332
*pcrweak* inositol polyphosphate phosphatase-like 1	AA279072	6.70441	5.88332	5.86363	6.31716	5.34233	5.24175	5.95064	5.0626	4.77912	6.23245	5.59471	5.39816	5.8944	5.44674	4.89784	6.02345	5.54908	4.64439
coagulation factor X	N98524	7.28619	7.1309	6.66441	6.17587	6.13123	4.96981	5.45104	5.31812	5.1299	7.41698	6.59578	6.5903	5.33272	5.32301	4.68213	6.15698	6.4892	5.55296
*pcrmbweak* hypothetical protein FLJ10154	T91807	6.81674	6.31173	5.94803	6.71052	5.93754	5.70044	6.84482	6.12249	5.94017	6.64769	6.05209	6.24222	7.17396	6.07535	5.42053	6.64898	6.41836	5.1985
RNA terminal phosphate cyclase-like 1	AA453591	6.16752	5.90536	5.36598	6.02102	5.48894	NA	4.68213	4.91265	4.84419	NA	4.63473	5.44242	5.32301	4.70953	5.0689	6.6053	6.11589	5.36598
CTCL tumor antigen se57-1	N51464	6.65673	6.73697	6.44889	6.10479	4.91265	4.96981	5.40268	5.04343	NA	6.80351	6.06379	5.7462	5.3033	4.8828	NA	5.9162	5.9135	5.3845
polyposis locus protein 1	H99681	7.36328	6.78106	6.22851	7.36074	6.80904	6.3081	7.67879	6.86276	6.07535	7.69984	7.22475	6.64118	7.63385	6.87213	6.17794	7.53316	6.63595	6.05912
butyrate-induced transcript 1	AA679177	7.85399	7.0579	6.69208	7.64874	6.97261	6.2653	7.65444	7.06476	6.2804	8.05134	7.5353	6.72383	7.84971	7.1317	6.41017	7.54009	6.78559	6.2106
fatty-acid-Coenzyme A ligase, long-chain 6	R52682	7.7424	7.08423	5.96615	6.10925	5.56834	5.6204	5.78383	5.41165	4.62497	7.64969	7.19218	6.53524	5.8944	5.27811	4.82028	6.12249	5.85507	5.68698
histone 3, H2a	AA457566	9.02268	8.28677	7.78821	9.41776	8.61269	7.91863	9.81531	9.09144	8.41139	10.0893	9.07085	8.55795	9.94223	9.2016	8.54403	9.57074	8.77539	8.11999
*pcrweak* heme binding protein 1	AA469923	7.08423	6.42811	6.33505	6.93537	6.50728	5.53339	6.63988	6.33859	5.57595	7.34343	6.70319	6.05912	6.88653	6.25767	5.21494	6.99577	6.32794	5.68017
*pcrmbweak* F-box only protein 9	AA454639	6.79571	6.63463	5.23111	6.66185	6.01372	5.34711	6.19032	5.95324	5.1299	6.2691	6.38856	5.75257	6.41673	5.53339	4.62497	6.51026	5.81711	5.1299
alkaline phosphatase, liver/bone/kidney	AA873885	7.5224	7.16085	6.4677	8.02682	7.18539	6.37332	7.36645	6.49979	5.53733	7.3072	6.41999	6.04737	7.07496	6.38182	5.66988	7.40123	6.71417	5.81114
*pcrweak* MCM6 minichromosome maintenance deficient 6 (MIS5 homolog, S. pombe) (S. cerevisiae)	N57722	6.1591	6.25958	6.28786	6.19644	5.52146	4.96981	5.89164	5.44242	NA	5.63479	5.34711	5.61677	5.88332	4.85203	NA	5.87493	5.6204	5.05625
hypothetical protein MGC57858	AA491208	6.93634	5.99645	6.68211	7.01481	6.14633	5.69036	6.03548	5.27811	4.70953	6.09582	5.95842	5.90263	6.33328	5.63479	5.26786	6.7546	6.44095	5.66988
chromosome 20 open reading frame 21	AA456827	6.25575	6.50728	6.52062	6.54247	5.86647	5.54908	6.34564	5.32301	4.91265	6.30445	6.20658	5.58725	6.55536	5.84064	5.18739	6.92067	5.97381	5.35659
*pcrmissing* widely-interspaced zinc finger motifs	AA644548	5.9108	6.44731	5.99894	6.05912	5.32301	5.07517	5.5835	4.70048	NA	4.78749	5.8522	5.12396	5.14166	NA	NA	5.71373	5.46806	4.74493
proapoptotic caspase adaptor protein	AA864299	6.23832	5.87212	5.99146	5.37064	5.1299	NA	5.41165	NA	NA	5.49306	6.03069	5.62402	5.34711	4.80402	NA	6.22654	5.42495	5.04986
calcium channel, voltage-dependent, L type, alpha 1C subunit	AI016238	6.34036	6.78333	5.92158	6.04737	6.19644	4.77912	5.23644	4.90527	NA	NA	5.3033	5.42495	5.07517	4.7185	NA	5.9162	5.53339	5.0689
RuvB-like 1 (E. coli)	AA521388	7.04491	6.67077	6.44254	6.92658	6.56103	5.52545	7.0992	6.286	5.76205	7.51698	7.08674	6.27476	7.28413	6.43133	5.98896	7.0579	6.36647	5.51343
protein phosphatase 1E (PP2C domain containing)	R44370	6.46614	5.66643	6.32077	6.00881	5.98645	4.8752	4.74493	NA	NA	4.8828	5.21494	5.273	5.17048	4.64439	NA	6.13556	5.51343	4.8752
protease, serine, 23	AI299995	7.97384	7.57353	6.54103	7.40732	6.97261	5.6204	7.99766	7.10988	6.02587	8.128	7.55904	6.51915	7.46394	6.62141	5.65249	7.58426	6.65157	5.84064
interleukin 1 family, member 5 (delta)	AI167887	6.43935	6.95655	6.14847	6.78784	5.88332	5.0814	NA	NA	NA	NA	5.52943	5.28827	5.273	5.0689	NA	6.34739	5.48894	5.18739
transcriptional coactivator tubedown-100	AI222440	6.2519	6.70196	NA	6.90675	5.92959	5.5835	6.24222	4.8828	NA	5.51745	5.79301	5.66296	6.24804	5.20949	NA	6.55678	5.88053	5.14749
*pcrmballstrong* IK cytokine, down-regulator of HLA II	R39227	8.66147	7.99024	7.3696	8.07527	7.42178	6.69084	8.47157	7.79194	7.1317	8.9808	8.31385	7.57661	8.55101	7.7411	6.90875	8.54617	7.73631	6.97635
poly (ADP-ribose) glycohydrolase	H95088	6.31536	5.81114	6.14847	5.99146	5.39363	5.01064	5.36598	4.99721	NA	NA	4.96981	5.87774	4.79579	NA	NA	6.14419	5.67332	5.40717
KIAA0317	AA496541	5.86079	6.05444	5.68698	5.44242	5.44674	5.04343	5.35659	4.94164	4.8752	NA	5.20401	5.26269	5.18178	4.63473	NA	5.61677	5.96101	5.0814
transcription elongation factor A (SII)-like 1	AA478480	7.40489	6.52062	6.6107	6.74876	6.42487	5.71703	5.826	6.07993	5.36598	5.68358	6.48768	6.13556	6.44889	6.17794	4.8828	6.97541	6.04973	6.18208
potassium channel tetramerisation domain containing 5	T99645	6.81892	7.31389	6.29157	6.32794	5.87774	5.55296	6.58617	6.15486	5.50939	6.03787	6.24998	5.86079	6.1181	5.85793	4.96284	6.16331	5.97381	5.55683
Ras-GTPase activating protein SH3 domain-binding protein 2	AA151214	6.97261	6.25575	6.45205	6.70808	6.39024	5.27811	6.31173	5.71373	5.07517	6.21661	6.01616	6.19441	6.23048	5.68017	4.83628	6.40357	6.25383	5.51343
KIAA1387 protein	N48075	6.38519	6.02345	6.19848	5.90808	6.1181	4.75359	5.56068	5.04986	4.82831	5.05625	5.32788	5.42495	5.31812	4.94876	NA	6.39024	5.2933	5.44242
Siah-interacting protein	W87541	7.3696	7.18463	5.6058	7.21744	6.6733	5.79606	6.49979	5.72359	4.75359	6.87833	6.55393	6.16961	6.20859	5.77455	5.0626	6.30628	6.42649	5.50126
mitogen-activated protein kinase 13	AA157499	6.55536	6.38688	6.36819	6.17794	5.64191	4.74493	5.76205	5.17615	5.02388	6.62407	5.97889	5.64545	5.72031	5.19296	4.89784	6.09807	5.56068	5.4161
electron-transfer-flavoprotein, beta polypeptide	T62040	6.36647	6.04025	5.96615	6.59167	6.52062	4.62497	5.29832	5.00395	NA	NA	5.43808	5.40717	5.11199	4.94876	NA	6.01372	5.743	4.93447
dopachrome tautomerase (dopachrome delta-isomerase, tyrosine-related protein 2)	W56586	4.82028	6.24611	5.53733	5.69709	4.7362	NA	4.64439	NA	NA	NA	5.18739	5.45532	4.74493	4.75359	NA	5.64897	5.52146	5.32301
hypothetical protein BC007652	N51709	5.81114	5.9135	6.07304	6.45047	6.18415	4.76217	5.24175	NA	NA	NA	4.80402	4.99721	5.55296	4.60517	NA	6.04501	5.19296	4.81218
*pcrmbonestrong* KIAA0759	R42177	6.11147	6.50877	6.06146	6.24222	5.77455	5.273	5.82895	5.71043	4.61512	6.51471	5.69709	5.48064	6.16961	5.83481	4.91265	6.56808	5.71043	5.37064
tubulin, beta, 2	AA888148	8.19809	7.67183	6.57647	8.2343	7.53903	6.51175	8.93155	8.25036	7.43544	9.29155	8.57754	7.83755	8.85965	8.25114	7.41518	8.57244	7.78281	7.18159
KIAA0726 gene product	R87698	6.82655	6.42811	6.05209	7.0193	5.7869	5.41165	7.04578	6.18002	5.45532	6.93925	6.14847	5.95842	6.99851	6.50129	5.39363	7.02643	6.19032	5.52146
*pcrmissing* hepatocellular carcinoma-associated antigen 59	W69639	6.91968	6.23245	6.21261	6.10032	6.3613	5.22036	4.91265	NA	NA	6.43775	6.14204	5.29832	5.43808	5.40268	NA	6.24998	5.7589	5.2933
LAG1 longevity assurance homolog 2 (S. cerevisiae)	AA699770	7.48773	6.74641	6.38351	7.64348	6.96602	5.88888	7.64396	6.86693	6.2106	8.12888	7.35116	6.68835	7.62949	6.89366	5.92693	7.6382	6.79906	6.06379
BIA2	H77332	8.89426	8.44849	7.49665	6.30079	5.11799	5.14749	6.10925	5.3845	4.63473	9.71487	8.91395	7.99867	6.2653	5.80212	4.93447	6.07304	6.24028	5.29832
*pcrmbweak* Homo sapiens mRNA; cDNA DKFZp686J18198 (from clone DKFZp686J18198)	AA968964	6.632	6.53814	5.8522	6.64379	5.79301	5.31321	6.28413	5.22575	5.03695	6.59167	6.49072	6.31716	6.20658	5.39363	NA	6.54103	5.66988	5.52545
F-box and WD-40 domain protein 8	AA974706	8.1047	7.43838	6.79794	6.98934	5.69036	5.43372	5.37528	5.2575	NA	8.41627	7.74587	7.11477	5.46806	5.36129	4.91265	6.22258	5.80814	4.79579
CDC23 (cell division cycle 23, yeast, homolog)	AI246736	7.42058	6.30262	6.10032	6.74641	6.35263	5.50126	6.7334	5.72359	5.32301	7.02287	6.6053	5.64191	6.51767	5.84064	5.40268	6.96697	6.00635	5.56452
heat shock factor binding protein 1	AA490864	7.6212	7.15149	6.06379	7.41698	6.58064	5.75257	7.10168	6.38519	5.59099	8.06903	7.20117	6.54822	7.48156	6.69827	5.95842	7.3518	6.53669	5.96101
*pcrweak* minor histocompatibility antigen HA-1	AI122841	6.3315	6.57368	6.20859	6.22258	5.90808	5.45959	5.92426	5.54518	NA	6.07764	5.92158	5.42495	5.8693	5.53733	4.7362	6.1717	5.85793	5.0626
*pcrweak* KIAA1196 protein	AA886921	6.32077	6.51175	6.38688	6.40357	5.53339	4.72739	5.12396	NA	NA	NA	5.11199	5.15329	5.16479	4.82831	NA	5.89715	5.19296	5.26786
carboxypeptidase D	AI298027	5.3799	6.28227	5.11199	5.1985	5.63479	4.78749	5.38907	NA	NA	NA	5.50533	5.66988	5.15329	4.63473	NA	6.39693	5.83773	5.43808
GDP dissociation inhibitor 2	R92806	8.29829	7.86711	6.90875	8.52318	7.7476	6.8773	9.10775	8.35067	7.76217	8.91274	8.15937	7.42118	8.65382	7.87588	7.09174	8.90978	8.08979	7.45934
kelch repeat and BTB (POZ) domain containing 2	AA456319	6.45205	6.06146	5.2575	6.14204	5.46806	5.66296	6.85118	4.91265	4.82028	NA	5.07517	5.30827	5.29832	5.31812	NA	5.83773	6.2519	5.57595
Homo sapiens transcribed sequence with strong similarity to protein sp:Q15005 (H.sapiens) SP25_HUMAN Microsomal signal peptidase 25 kDa subunit (SPase 25 kDa subunit) (SPC25)	AA487265	5.27811	6.47851	5.54126	6.03787	6.20859	5.68698	5.80513	5.70378	5.26269	5.04343	5.70044	5.40268	5.58725	5.80513	NA	7.03439	5.87212	5.39816
microtubule-associated protein, RP/EB family, member 2	AA608576	7.33759	7.01031	6.43775	6.53959	6.40523	6.03069	6.41673	5.92426	5.43372	6.91075	6.35957	6.22059	6.62407	5.99396	5.0876	7.28551	6.41346	5.60947
homeodomain interacting protein kinase 2	N69521	6.51323	6.13773	5.86079	6.21661	6.59987	5.63479	5.99396	5.4848	NA	NA	5.04343	5.28827	5.63479	5.98141	5.03695	6.42325	5.34711	5.03044
protoporphyrinogen oxidase	AA151249	6.53669	6.22456	5.75257	6.11147	6.09807	5.61677	5.55683	4.78749	NA	NA	5.09375	4.85981	5.05625	5.12396	NA	6.33683	5.49306	5.11199
interleukin 1 receptor accessory protein	W85847	6.70686	6.89871	5.55683	5.9108	5.70378	5.3799	5.62402	5.47646	4.69135	NA	5.99146	5.02388	5.4848	4.95583	NA	6.05678	5.57215	5.11799
transducin (beta)-like 1X-linked	AA149637	7.18766	6.83626	5.93754	7.16704	6.28786	5.69036	6.58341	6.33505	5.59099	7.49165	6.82655	6.32794	6.81892	6.27476	5.43372	6.68211	6.44413	5.72031
KIAA0293 protein	R43605	7.13489	6.47697	5.76832	7.36645	6.82655	5.70711	6.57508	6.03309	5.53733	6.36303	5.69709	5.49306	6.83841	5.96871	5.19296	6.92067	6.23832	5.67332
*pcrweak* WW domain binding protein 2	T71990	8.14294	7.69576	7.19143	7.70841	7.09257	6.52209	7.86825	7.42595	6.53379	8.65452	7.83953	7.30586	7.87017	7.00125	6.17794	7.91535	7.70075	7.22766
*missing* putative heme-binding protein	T68113	6.22258	6.20859	5.79606	5.92959	5.45104	4.77912	5.1985	4.99043	NA	5.27811	5.42935	5.0689	5.34233	NA	NA	5.72685	5.55296	4.84419
hypothetical protein FLJ20094	N95490	6.79234	6.74052	6.1181	6.20658	5.66643	4.96981	5.44242	4.68213	NA	6.88449	6.44731	5.92959	6.06146	5.42495	NA	6.03787	5.78383	5.22036
uridine kinase-like 1	AA421750	6.6053	6.63857	6.88857	5.47227	6.1591	5.21494	5.43372	5.05625	NA	5.78383	7.59337	5.83773	4.96981	4.83628	NA	6.42162	5.65249	5.55683
eukaryotic translation initiation factor 3, subunit 10 theta, 150/170kDa	AA916914	7.26473	6.79234	6.27664	7.26333	6.65673	5.90263	7.61234	6.88959	6.20254	8.12593	7.25841	6.76619	7.84385	7.06561	6.06843	7.27101	6.54103	6.04973
*pcrweak* KIAA0676 protein	AA018338	6.51915	6.71052	5.9135	6.01372	5.78996	5.1985	6.87936	5.45532	5.03695	6.66823	6.44731	5.73657	6.00389	5.71373	4.62497	6.90375	5.66988	5.42495
hypothetical protein FLJ22341	AA678318	6.00389	6.76849	6.11147	6.48004	5.81711	5.45532	5.95324	5.46806	4.92725	6.16752	5.4848	5.65599	6.32077	5.6204	4.77912	6.67077	5.64191	5.15906
transcription factor 20 (AR1)	AA857407	6.32615	6.02345	5.92426	6.35263	5.56452	5.28827	5.26269	5.25227	NA	5.28827	4.98361	5.1985	5.39363	NA	5.01064	6.03548	5.38907	5.6058
membrane-associated guanylate kinase-related (MAGI-3)	AA026771	7.15774	7.32647	6.42325	6.80793	6.06379	5.56452	5.89164	5.34233	4.90527	6.96697	5.47227	5.93754	6.44413	5.69036	4.70953	6.55678	6.05209	5.29832
hypothetical protein FLJ13352	AA988755	5.68017	6.39526	6.27288	5.9428	5.71043	5.53733	6.02828	4.83628	NA	6.39859	5.76519	5.14749	5.85507	5.53733	NA	6.4599	6.31536	5.39363
ciliary neurotrophic factor receptor	AA962062	6.608	5.80513	6.24417	6.70564	6.01127	5.53339	5.82895	4.81218	NA	5.12396	5.76832	5.80513	6.51026	6.00389	4.89784	6.51619	5.86647	5.67332
fatty acid binding protein 6, ileal (gastrotropin)	AI311734	6.37502	5.52545	4.81218	5.69373	5.3033	5.19296	5.01064	5.0876	NA	4.84419	5.15906	5.37528	4.7362	NA	NA	5.70711	5.70378	5.45104
Homo sapiens clone BAC 33J7 diphosphoinositol polyphosphate phosphohydrolase type 2 (NUDT4) pseudogene, mRNA sequence	T82265	7.52994	7.25134	6.45205	6.99485	6.46614	5.56834	6.66058	5.82008	5.23644	7.82204	6.97635	6.49828	6.84055	5.69036	5.29832	6.98101	6.1717	5.20401
sema domain, immunoglobulin domain (Ig), transmembrane domain (TM) and short cytoplasmic domain, (semaphorin) 4F	AI379133	6.01372	6.16752	5.9108	5.63121	5.61313	5.1358	5.0689	NA	NA	5.05625	6.05912	4.77068	5.03695	4.76217	NA	6.07304	5.77765	5.17615
chromobox homolog 3 (HP1 gamma homolog, Drosophila)	AA933773	5.98394	6.12905	5.84932	6.03548	5.8693	5.19296	5.54126	NA	4.70048	5.56068	5.31812	5.81711	5.51745	5.36598	4.80402	6.12905	5.90536	5.75257
Homo sapiens transcribed sequence with strong similarity to protein sp:O15530 (H.sapiens) PDPK_HUMAN 3-phosphoinositide dependent protein kinase-1 (hPDK1)	AI304603	6.74641	5.8693	6.22654	6.54535	6.17379	5.39363	6.35784	5.83481	4.84419	6.72623	5.81711	5.8999	6.61204	5.68358	5.2832	6.29342	5.95842	5.43372
*simseq* HLA-C gene	AJ420253	7.61332	7.14677	6.16961	7.58883	6.84907	6.2804	7.95753	7.33171	6.41999	8.72046	7.74327	6.89264	8.36381	7.51752	6.84055	7.52726	6.91672	6.18208
*pcrmissing* nuclear receptor subfamily 1, group H, member 3	H61726	7.14204	6.01859	6.17379	6.46147	6.98841	4.93447	NA	5.69709	5.53733	6.39859	5.59471	5.0876	NA	7.5251	6.94409	5.1299	5.44242	5.39816
*pcrmballstrong* interleukin 13 receptor, alpha 1	AA411324	8.90544	8.0824	7.5353	8.76624	8.0427	7.07412	8.62533	7.88005	7.13807	9.01773	8.14642	7.5251	8.67146	7.92841	7.1554	8.68744	7.74975	6.87109
glutamyl-prolyl-tRNA synthetase	AA599158	6.89366	6.97354	5.95324	6.99668	6.72623	5.70044	6.19441	5.59099	5.03695	6.28972	6.27852	5.66988	6.50279	6.07764	5.24175	6.86276	6.40523	5.96101
cyclin D1 (PRAD1: parathyroid adenomatosis 1)	AA487486	6.58893	6.06379	5.88888	6.76157	5.9428	5.42935	6.80461	5.11199	5.44242	5.71703	5.25227	5.51343	6.50728	5.86363	4.99043	6.5903	6.45834	5.05625
novel C3HC4 type Zinc finger (ring finger)	N71367	9.57373	8.81299	8.16877	6.97635	6.28227	5.69373	6.75926	6.35263	5.26786	9.82763	9.09583	8.24065	7.10497	6.34564	5.6058	7.30653	6.15486	5.66296
hypertension-related calcium-regulated gene	AA464962	5.70711	5.07517	5.73334	6.02587	5.92158	5.30827	6.2634	5.56068	4.7185	NA	5.63121	5.69373	5.86079	5.51745	4.82831	6.53524	5.47646	5.01728
cytokine induced protein 29 kDa	W93682	6.14633	5.87212	5.44242	5.98645	6.08677	5.07517	5.78074	5.35186	4.66344	NA	5.66643	5.21494	5.53733	4.89035	NA	6.31716	5.72685	4.96981
*pcrmbonestrong* regulator of nonsense transcripts 1	AA156342	6.6995	7.18539	6.58064	7.28688	6.53669	5.72685	7.24351	6.34388	5.59842	7.00033	5.29832	5.273	7.31189	6.56244	5.88053	7.49887	6.50129	5.89715
CDC-like kinase 3	AA630459	6.66696	5.57595	6.41017	6.95559	5.83188	5.41165	6.90475	6.23637	5.62402	7.77947	6.08904	6.16542	6.98841	5.99396	5.04343	6.96885	6.60935	5.51745
*pcrmballstrong* contactin 1	H19315	5.09375	5.62402	5.89164	6.08222	5.3033	5.34233	5.24702	4.94164	NA	NA	NA	4.83628	5.43372	4.94164	NA	5.64897	4.97673	5.17615
TATA box binding protein (TBP)-associated factor, RNA polymerase II, K, 18kD	AA446887	9.14281	8.51118	7.73149	7.44366	6.30628	5.56068	7.07327	6.51915	5.57595	9.76698	9.14099	8.45319	7.28139	6.3699	5.3799	7.34601	6.56948	6.04263
thioredoxin domain containing 5	AA147044	8.65487	7.8598	7.22839	6.62141	6.2519	5.43808	6.29342	5.82008	NA	8.94259	8.23748	7.22694	6.54965	5.94803	5.0876	7.11802	6.1506	5.0626
zinc finger protein 354B	AA599717	5.94542	6.30992	6.34564	6.57088	5.85507	4.89035	5.09987	5.15329	4.86753	5.4848	5.63479	NA	6.53233	5.59471	5.05625	5.52146	6.23245	4.99043
*pcrweak* ras-related C3 botulinum toxin substrate 1 (rho family, small GTP binding protein Rac1)	AA630771	9.4554	8.62281	7.69348	9.08114	8.33231	7.56993	8.92917	8.08456	7.07581	9.58679	8.83346	8.05325	9.19421	8.36381	7.61628	9.33185	8.41117	7.3025
misato	R92186	6.57368	6.23637	5.39816	6.03069	5.60947	5.39816	6.08677	5.53339	4.65396	5.42935	5.87774	5.45532	6.0845	5.34711	4.82831	6.18208	6.16961	5.70044
hypothetical protein DKFZp313M0720	AA485458	8.13652	7.42417	6.69456	7.94449	7.37651	6.51175	7.96797	6.98934	6.1591	8.30152	7.712	6.82329	7.92949	7.16704	6.40523	7.90286	7.15929	6.2672
transforming growth factor, alpha	AA933077	7.84346	5.38907	5.97889	5.97381	5.4161	4.96284	5.05625	NA	NA	6.3315	5.61677	NA	4.90527	4.70953	NA	5.83188	5.53733	5.1985
*pcrmballstrong* hypothetical protein FLJ25694	AA707468	6.88959	6.31173	6.13556	5.94803	5.7869	NA	5.52943	NA	NA	5.56452	5.68358	5.84354	5.2933	4.8828	NA	5.94803	5.36129	5.22036
zinc-finger protein AY163807	AA885491	6.41673	6.94119	6.77194	5.54126	5.42935	4.77068	5.44674	4.99721	4.7185	5.61677	5.93225	5.88888	5.14166	4.91265	NA	5.3799	5.96871	NA
ADP-ribosylation factor-like 5	AI016011	6.21661	6.07304	6.29895	6.43935	5.95324	5.83773	6.10925	4.91998	4.82028	6.11368	6.12468	5.46383	5.94017	4.97673	4.94876	6.63068	5.7869	5.32301
non-metastatic cells 6, protein expressed in (nucleoside-diphosphate kinase)	AA977307	9.17046	8.43359	7.68524	6.65157	5.11199	5.71373	7.16395	5.72031	4.94876	9.51429	8.6805	8.05198	6.25767	5.74939	4.84419	6.98286	5.98394	5.78074
zinc finger, DHHC domain containing 12	N32908	6.28972	7.15305	6.71417	6.44095	5.54126	5.22575	6.08904	5.53733	NA	6.20051	5.50126	5.70378	6.20254	5.49717	5.02388	6.36303	5.83481	5.1985
WW domain binding protein 2	AI262370	8.13623	7.64969	7.15696	8.59156	7.74587	7.01481	8.30474	7.3518	6.60394	9.09279	8.07247	7.62608	8.59877	7.77989	7.00397	8.39503	7.48829	6.66058
*pcrweak* KIAA1280 protein	AI041748	6.6958	5.97126	5.6058	6.46925	6.09582	5.17615	5.8999	5.44242	4.79579	6.81124	6.22654	6.13988	6.36647	5.42495	5.26786	6.16331	5.63835	5.37528
zinc finger protein 106 homolog (mouse)	AI333932	6.84268	6.17379	5.73979	6.65544	5.82895	5.48894	6.27852	5.32788	NA	6.72743	6.20051	5.70378	6.6896	5.85793	4.64439	6.23245	5.8522	5.17615
*simseq* Homo sapiens peptidylprolyl isomerase A (cyclophilin A)	NM_021130	9.97743	9.26388	8.55545	9.64271	8.97272	8.08979	10.0417	9.2533	8.58523	NA	10.1241	9.49417	10.1104	9.31019	8.58111	9.98447	9.20322	8.57111
solute carrier family 35, member B1	R41839	7.01121	6.20859	6.27099	6.69703	6.37332	5.40268	7.5974	6.90174	6.7093	6.88551	6.41346	6.07074	6.83518	6.27852	5.19296	7.10988	6.608	5.95324
solute carrier family 2 (facilitated glucose transporter), member 3	AA406552	6.72623	5.8693	5.77455	6.39859	6.19644	5.61677	6.57088	5.83188	6.05678	NA	5.61677	5.54518	6.06843	5.743	5.31812	6.2691	6.00635	5.07517
*pcrmballstrong* immunoglobulin J polypeptide, linker protein for immunoglobulin alpha and mu polypeptides	T70057	7.19818	6.84588	5.55683	7.28413	6.29342	5.96358	7.02554	6.07074	5.43372	6.95081	6.62407	6.21661	6.73697	6.2804	5.2933	6.99577	6.28227	5.46383
cyclin-dependent kinase 8	R59697	6.04501	5.94017	6.72743	6.1203	5.48064	5.4848	5.8693	5.04343	NA	5.43372	5.68698	5.77144	5.76519	4.82831	NA	6.19236	5.56452	5.61313
*pcrmbonestrong* interferon consensus sequence binding protein 1	N62269	7.63579	7.33433	6.18208	7.52023	6.35611	5.54908	6.61874	6.10925	5.16479	7.82883	6.87005	6.03309	6.54535	6.01372	5.20949	7.01481	6.41999	5.68017
*pcrmbonestrong* myelin associated glycoprotein	R42831	6.03787	6.67708	5.8861	6.24417	6.05209	4.99043	5.69373	4.77068	5.09987	4.63473	5.8944	5.44242	5.84354	5.96871	NA	6.32257	6.31897	5.19296
hypothetical protein FLJ11193	N67711	8.05801	7.36455	7.02554	7.43838	6.7901	6.10925	7.19218	6.53524	5.8999	8.19836	7.37275	6.38182	6.94119	6.08222	6.23832	7.80384	6.89871	6.20254
orosomucoid 1	AA700876	6.63463	5.84354	6.42811	5.8693	5.19296	4.95583	5.00395	5.03044	NA	NA	5.25227	5.61677	4.91998	4.7185	NA	5.6058	5.57973	5.01728
fem-1 homolog b (C. elegans)	H82273	6.30445	5.93754	5.68017	6.62274	5.93225	5.32301	6.51915	5.14166	4.78749	NA	NA	5.14749	5.75257	5.04343	NA	6.33505	5.95324	5.52545
D4, zinc and double PHD fingers, family 3	H22932	5.84064	5.50126	7.01392	5.2933	5.54126	4.99721	5.36598	4.74493	NA	NA	NA	5.36129	5.22036	4.7362	NA	6.18208	5.32788	5.07517
*pcrmissing* Homo sapiens transcribed sequence with moderate similarity to protein ref:NP_116028.1 (H.sapiens) hypothetical protein MGC3358 [Homo sapiens]	W73514	6.29527	6.06611	6.30445	5.79606	5.07517	NA	4.7362	4.7362	NA	5.743	6.18415	5.66643	5.36598	4.93447	NA	5.80212	5.6204	4.8828
*pcrweak* ALEX3 protein	H97993	6.55108	6.72743	6.54247	6.31173	5.05625	5.05625	5.58725	5.09987	4.89784	4.94164	6.58755	4.95583	5.94542	5.09987	NA	5.69373	5.70711	5.37528
U2(RNU2) small nuclear RNA auxiliary factor 1-like 3	AA456085	6.44889	5.85793	6.18415	6.63595	5.5835	5.37064	5.98394	5.2575	4.63473	6.04501	5.63121	5.65249	6.28413	5.67332	NA	6.11147	5.51745	5.17615
*pcrmbonestrong* procollagen-proline, 2-oxoglutarate 4-dioxygenase (proline 4-hydroxylase), beta polypeptide (protein disulfide isomerase; thyroid hormone binding protein p55)	AA426212	7.38523	7.14677	6.54103	7.82445	7.18235	6.35957	8.15277	7.42595	6.49527	8.26976	7.61135	6.90975	8.39706	7.6019	6.76964	7.98207	7.09091	6.37332
DKFZP434D1335 protein	N54049	7.74975	6.79347	5.69036	7.3518	6.53959	5.51745	7.00941	6.22059	5.49306	6.73102	6.48158	6.2106	7.18992	6.3699	5.73657	7.45761	6.54679	5.76205
tetratricopeptide repeat domain 7	AA490904	6.92363	6.34739	6.21661	7.41578	6.76734	6.07304	7.1309	6.37843	5.72685	6.85857	6.59578	6.36475	7.46336	6.51323	6.00141	7.2349	6.71901	5.95842
mannosidase, beta A, lysosomal	AA985442	6.62936	6.49979	7.03351	6.44889	5.81413	NA	5.45959	5.36598	NA	5.27811	5.63479	5.1358	6.07074	5.26269	NA	6.39359	6.08677	5.14166
*missing* prostate stem cell antigen	AA630584	6.22059	6.74406	6.11589	6.31897	5.23644	4.86753	5.07517	5.09987	NA	5.7462	5.40268	5.36598	4.89784	4.77068	NA	5.95064	5.1985	NA
*pcrmbonestrong* pleckstrin homology domain containing, family B (evectins) member 1	AA873143	5.81114	6.07074	5.79606	5.43808	5.61313	4.68213	5.57595	NA	NA	NA	5.30827	4.84419	4.62497	NA	NA	5.4848	5.56068	4.64439
synapsin III	AI024435	5.96101	5.98141	6.5903	5.45104	5.62762	4.89784	5.0814	4.75359	NA	5.69709	5.69709	5.66643	5.42495	5.3033	NA	5.54518	5.69373	5.0814
leucine rich repeat neuronal 4	AI125840	7.26333	5.94803	5.78383	5.63835	5.72359	5.42495	5.2832	4.63473	NA	6.30628	5.25227	5.2933	5.54518	4.96284	4.78749	5.88053	5.32301	5.4848
leucine rich repeat (in FLII) interacting protein 1	AA904085	6.13556	5.826	6.11589	5.71703	5.72031	4.99721	4.95583	5.3845	NA	NA	NA	5.44674	5.18739	NA	NA	5.71373	6.20254	5.05625
RAB26, member RAS oncogene family	AI267935	6.76273	6.03548	5.97635	6.78219	5.49306	5.20949	6.52649	5.8522	5.50126	6.69456	6.00389	5.56452	6.73221	6.16331	5.18178	7.01661	6.26149	5.22036
*pcrweak* PHD finger protein 12	AI092429	6.61204	6.04501	6.17379	5.77765	6.02345	5.09987	5.57973	5.03695	4.63473	5.76832	5.5835	5.39363	5.57215	5.20401	4.64439	5.98141	6.06611	4.89035
hypothetical protein FLJ11539	AI336299	6.49375	5.61677	6.82546	6.2634	5.44674	5.15906	5.18739	NA	NA	NA	4.92725	4.70953	5.40268	4.78749	4.70953	5.37528	5.52943	5.03044
*simseq* Human mRNA for ribosomal protein L32.	X03342	10.3225	9.55669	8.68033	9.76658	8.99566	8.19891	9.70088	8.86064	8.19063	NA	10.0186	9.37212	10.038	9.23347	8.49781	10.1378	9.28145	8.62317
WAS protein family, member 1	N59851	7.00216	6.34036	6.66058	6.18621	5.71043	5.57973	7.21156	6.47389	6.19644	4.96981	5.0689	6.04737	4.80402	5.10595	NA	6.40523	5.97126	5.49717
pescadillo homolog 1, containing BRCT domain (zebrafish)	R37665	7.32581	5.9428	6.12468	6.95559	6.36475	5.54908	7.25982	6.48464	6.12905	NA	5.72359	5.66988	7.16935	6.53669	5.86647	7.11314	6.23048	5.44674
*pcrmbonestrong* guanine nucleotide exchange factor for Rap1	AA451891	4.93447	5.59842	6.51767	5.50533	5.40268	NA	5.32301	5.19296	5.11199	NA	NA	4.84419	NA	NA	NA	5.54126	5.51343	NA
trophinin associated protein (tastin)	H94949	7.24922	7.41276	6.16752	6.9594	6.27288	5.3799	7.22184	6.6733	5.71043	7.83518	6.48311	6.51915	7.06987	6.40523	5.84932	7.05876	6.41346	5.48064
Microfibril-associated glycoprotein-2	R68635	5.34711	5.88053	5.93754	5.68358	6.12687	4.89784	5.4161	5.2933	NA	NA	NA	5.51343	4.70953	4.77912	NA	5.96101	5.52943	5.50939
eukaryotic translation initiation factor 2B, subunit 3 gamma, 58kDa	W58368	6.55678	6.07993	6.11147	6.39359	5.90263	5.51343	6.10256	5.54908	5.11799	5.60947	5.19296	5.10595	5.273	4.86753	NA	6.51619	6.32257	NA
unc-51-like kinase 1 (C. elegans)	AA455505	6.63463	5.82008	6.15698	6.70564	5.40717	5.56068	5.67675	5.42495	NA	6.07993	5.67675	5.85507	5.60212	5.40268	4.91998	6.64509	6.2672	5.11199
C-terminal binding protein 2	W86518	7.7178	7.11721	6.33328	5.7462	5.22575	5.45959	5.01064	4.86753	NA	7.40974	6.78784	5.8522	5.84644	5.31812	NA	5.81711	5.94017	5.1299
interferon, gamma-inducible protein 30	AA630800	5.75574	6.23832	6.82437	5.34233	5.64897	NA	5.0876	4.81218	4.99043	NA	5.42495	5.6204	5.34711	NA	NA	6.06379	5.80513	5.18739
Homo sapiens transcribed sequence with moderate similarity to protein ref:NP_006091.1 (H.sapiens) alpha2,3-sialyltransferase [Homo sapiens]	H19227	6.34036	6.56386	6.41836	5.49717	5.57215	4.77068	5.57215	4.68213	NA	NA	4.74493	5.23644	5.22575	NA	NA	6.42162	5.44674	5.09375
chromosome 16 open reading frame 5	AA401341	6.54822	6.50429	5.52943	6.90675	5.69709	5.43808	5.99146	5.36129	NA	NA	5.66296	5.68698	6.2804	5.38907	4.82028	6.46459	5.24702	5.45104
telomeric repeat binding factor 2, interacting protein	W43028	7.27586	6.93537	6.40853	7.13569	6.32972	5.83773	6.84162	6.07764	5.36598	7.78655	6.96414	6.49979	7.64731	6.66823	6.25958	6.94312	5.99146	5.36129
*pcrweak* solute carrier family 39 (zinc transporter), member 10	AA479302	6.89264	6.45677	5.50939	5.93225	5.0626	4.8828	5.57973	NA	NA	5.17615	5.32301	5.05625	5.07517	4.77068	NA	6.30262	5.1299	5.22575
nucleolar protein 5A (56kDa with KKE/D repeat)	AA894577	6.99668	6.2106	5.85793	6.97915	6.04263	5.09375	6.88141	6.26149	5.46383	7.02997	7.14362	6.10925	7.00125	6.46303	5.273	6.99302	6.55678	5.39363
fibronectin type 3 and SPRY (spla, ryanodine) domain containing (with coiled-coil motif) 1	H39024	6.05678	5.76519	6.51471	6.12687	6.04973	5.0689	5.826	6.42811	NA	4.91265	5.56834	NA	5.69373	5.42495	5.01064	6.21661	NA	5.30827
chromosome 10 open reading frame 8	AA700739	7.13807	6.58479	5.78996	6.72623	5.9162	5.23644	6.74406	5.94017	5.09375	6.53524	6.632	6.07304	6.93342	5.83481	5.12396	6.90375	6.36475	5.32301
protein phosphatase 1, regulatory (inhibitor) subunit 13B	AA634466	6.47851	5.68017	5.87212	6.28227	5.96871	5.35659	5.36129	4.94164	NA	NA	5.4161	5.36598	5.99396	5.35186	NA	5.97635	5.75574	5.17048
KIAA1333	H66983	6.12249	5.65249	6.47389	6.22654	5.67332	5.55683	4.7362	5.26786	NA	6.02587	5.96615	5.8944	5.58725	5.1358	NA	6.35437	5.33272	4.77068
WW domain binding protein 1	AA968514	NA	NA	10.0485	NA	NA	10.0715	NA	NA	10.4836	NA	NA	NA	NA	NA	10.5583	NA	10.7132	10.1761
delta-like 1 homolog (Drosophila)	N74203	5.79606	6.16542	5.39363	5.56834	5.93754	5.09987	4.95583	NA	NA	5.96615	5.59842	4.70048	5.53733	4.78749	NA	5.92158	5.66988	4.62497
PBX/knotted 1 homeobox 1	AI350546	5.25227	6.60935	5.4161	6.72503	6.03309	5.40268	6.25575	NA	NA	5.98141	5.64191	5.0876	6.19644	5.64545	NA	6.53088	5.69373	NA
*pcrweak* germ cell specific Y-box binding protein	AA504349	6.57786	7.29506	6.3613	6.86901	5.17615	4.74493	5.09375	NA	NA	5.57973	NA	4.82028	5.63479	NA	NA	6.36303	5.56452	4.94876
*pcrmissing* zinc finger protein 134 (clone pHZ-15)	AI185056	6.92952	7.03791	5.61313	5.9162	5.07517	4.82028	5.25227	4.94876	NA	6.30262	NA	5.90263	5.8999	5.11199	NA	6.90174	5.71373	4.94876
hypothetical protein FLJ21302	AA970851	6.12468	6.27852	5.77765	5.95842	5.62402	NA	5.12396	5.02388	NA	4.77912	4.80402	5.16479	5.37064	NA	NA	5.71043	5.60212	5.04986
protein phosphatase 1, catalytic subunit, alpha isoform	AI745655	7.15462	6.57228	5.88888	7.12287	5.95324	5.15906	6.71538	5.88053	5.0876	7.27379	6.63068	6.45205	6.53379	5.68017	4.93447	6.76849	6.23048	5.3845
interleukin enhancer binding factor 2, 45kDa	AA894687	7.93595	7.30519	6.75577	7.87626	7.07581	6.01616	7.745	6.87523	6.06843	8.43381	7.72577	7.18463	8.24512	7.20042	6.4677	7.80221	6.9976	5.83188
Lysosomal-associated multispanning membrane protein-5	AA406585	NA	5.90263	5.6058	6.29157	5.12396	5.00395	7.12206	6.67456	5.9108	NA	5.00395	4.66344	4.75359	4.85203	NA	6.18621	5.89715	5.273
CHK1 checkpoint homolog (S. pombe)	N53057	5.7301	7.17472	5.77455	6.1506	5.77144	5.24702	5.6058	5.32301	5.25227	4.91998	5.32788	4.93447	5.54908	5.01728	NA	6.51026	5.58725	4.97673
*pcrweak* KIAA0090 protein	AA449957	6.98657	7.69939	5.56452	6.79794	4.92725	5.15329	5.54908	5.28827	5.17615	6.95368	6.11589	5.84354	6.24417	6.11368	5.19296	6.93147	6.27476	5.37064
histidyl-tRNA synthetase	H61209	6.81892	6.31173	6.1506	6.65801	6.45047	5.77144	6.58203	5.68698	5.28827	6.07993	6.06611	5.91889	6.19441	5.95842	4.98361	6.98193	5.9162	5.23111
*pcrmballstrong* guanylate cyclase 1, soluble, alpha 3	H22136	6.35437	5.82008	5.27811	6.16752	5.7301	4.77912	5.28827	5.02388	NA	NA	4.99043	4.80402	5.24702	5.21494	NA	5.64545	5.7869	5.0689
major histocompatibility complex, class II, DR beta 3	W88967	6.53379	6.04025	5.83773	6.69208	5.01728	4.85203	5.23644	5.03044	NA	NA	5.16479	5.4161	NA	NA	NA	5.85507	5.18739	5.52943
*pcrmbweak* solute carrier family 2 (facilitated glucose transporter), member 10	AA404352	6.16752	6.04263	6.02828	6.30445	5.60947	5.62762	5.45959	4.82028	NA	5.55296	5.81711	5.29832	5.39816	4.70048	NA	6.20254	5.73657	5.20949
tryptophanyl-tRNA synthetase	AA664040	7.33498	6.8742	6.13988	6.73578	6.49527	5.43808	7.09838	6.36819	5.57973	7.93164	7.10988	6.61473	7.27725	6.29342	5.6204	6.99485	6.35784	5.52943
*pcrweak* cystatin E/M	W72895	6.3315	6.73815	6.07993	5.95842	5.64191	5.64897	5.39363	5.3033	NA	4.86753	5.38907	5.73979	5.57973	5.31812	NA	6.3081	6.23048	5.20401
Homo sapiens transcribed sequence with strong similarity to protein ref:NP_078810.1 (H.sapiens) hypothetical protein FLJ12684 [Homo sapiens]	H08730	6.37502	6.11147	6.19644	5.47227	5.48064	4.77068	5.56834	4.70953	NA	NA	5.28827	4.99043	5.09987	4.75359	NA	6.15698	5.5835	4.94876
hypothetical protein FLJ21127	AA479883	5.48894	6.98472	6.41182	5.73657	5.22575	4.91265	5.97635	5.92158	NA	NA	5.63835	5.17615	5.00395	4.64439	NA	5.82008	5.63121	5.1358
peptidylprolyl isomerase F (cyclophilin F)	AA404286	7.2385	6.40853	6.54535	6.74052	6.3699	5.83188	7.00397	6.03787	5.65249	5.35186	6.1591	5.62762	6.66441	5.76832	5.29832	7.52726	6.30445	5.52545
zinc finger CCCH type, antiviral 1	AA418724	7.04403	6.70196	6.61338	6.50429	5.65948	5.66643	6.67203	6.42811	5.48064	5.89164	6.08222	5.1358	5.90263	5.23644	4.80402	6.69208	5.92158	5.5835
poliovirus receptor-related 1 (herpesvirus entry mediator C; nectin)	AA911971	6.2106	5.743	6.33859	7.03966	6.19032	5.09375	7.21008	6.69208	5.71373	6.54535	6.04501	5.62402	7.25982	6.29157	5.45959	6.81454	6.18208	5.66988
*pcrweak* hypothetical protein KIAA1164	AA018671	6.3613	6.20859	5.65249	5.72031	5.61677	4.70048	5.04986	5.6204	5.05625	6.19032	5.37528	5.0689	5.743	5.00395	NA	6.09807	5.19296	5.68358
DKFZP586A0522 protein	AA704713	6.53814	6.47389	6.22059	6.29711	6.2186	5.11199	5.0814	4.84419	NA	6.28227	5.94542	5.5835	5.92959	4.89035	NA	5.98394	5.33754	5.32301
polymerase (RNA) II (DNA directed) polypeptide A (220kD)	AA620349	9.23308	8.32482	7.31588	9.61607	8.86163	7.84385	8.23774	7.49387	6.74993	8.61704	7.85671	6.91473	8.54013	7.73368	6.74759	9.14399	8.29829	7.54009
hypothetical protein FLJ20850	AA057784	6.40688	5.56452	6.42325	5.84932	5.34233	5.0876	5.47227	4.65396	NA	NA	5.65249	4.97673	5.62402	4.95583	NA	5.95324	6.59304	5.2575
*pcrmissing* eukaryotic translation initiation factor 4E binding protein 3	AI000502	6.52503	6.31536	6.07764	5.86079	5.48894	4.8752	4.83628	NA	4.74493	4.82831	5.17048	4.70953	4.99043	4.67283	NA	5.72031	5.59471	5.77455
jun B proto-oncogene	AA454711	7.48212	6.91771	5.97889	7.87398	7.11314	6.18621	7.70796	6.80461	6.13773	7.62706	6.9594	6.0845	7.8648	7.13728	6.35089	7.87891	6.96414	6.30079
*pcrmbonestrong* nuclear receptor subfamily 2, group F, member 1	AI362029	6.48768	6.89467	6.59851	7.04752	5.98645	5.72359	6.75693	5.88888	5.09375	6.79906	6.74052	6.02102	6.85224	6.10702	4.81218	6.8773	6.14633	5.75257
*pcrweak* Homo sapiens clone BAC 33J7 diphosphoinositol polyphosphate phosphohydrolase type 2 (NUDT4) pseudogene, mRNA sequence	N31581	6.3613	6.92363	5.47227	6.10032	5.76205	5.22036	5.39816	5.1299	NA	6.03069	5.83481	5.27811	5.71373	5.30827	NA	5.87212	5.42053	4.97673
zinc finger protein 67 homolog (mouse)	AI475643	6.48616	6.38012	5.9108	6.12468	5.69709	5.20949	NA	NA	NA	5.49306	5.72359	5.11799	5.09987	4.62497	NA	7.00941	5.19296	5.2832
hypothetical protein FLJ22688	AI014392	6.39024	6.88551	6.14204	5.63835	5.42495	4.74493	5.18178	4.77068	NA	5.20401	4.8752	5.47227	5.17048	4.69135	NA	6.1717	5.2933	5.23644
mitogen-activated protein kinase kinase kinase kinase 5	AI866570	6.68711	6.82871	5.96358	7.13807	6.37843	5.42935	6.53959	5.4161	NA	6.82002	6.06843	5.84644	6.50279	5.77765	4.85203	6.83948	6.2519	5.47227
cleavage and polyadenylation specific factor 5, 25 kDa	AA031770	7.71824	6.98657	6.5582	7.71602	6.86797	6.12687	7.88458	7.08003	6.17379	8.5543	7.73718	7.15774	8.10953	7.27517	6.42972	7.88833	6.69827	6.40523
*pcrmbweak* discs, large homolog 3 (neuroendocrine-dlg, Drosophila)	R44815	6.33505	6.20254	6.30445	6.25958	6.1203	5.84064	5.54126	5.80212	5.39363	NA	5.72359	5.01728	5.30827	5.52943	NA	6.11368	5.8861	5.00395
*pcrmbweak* tripartite motif-containing 31	AA054321	8.3395	7.76599	6.84588	7.8144	7.30384	6.45362	8.59044	7.87853	7.06048	9.28052	8.4502	7.49165	8.32579	7.7463	7.03966	7.94839	7.46279	6.58893
*pcrmissing* selenophosphate synthetase 1	AA488081	6.55393	5.6204	7.17702	5.63835	5.70378	5.0876	4.96284	4.64439	4.62497	5.0814	5.4161	6.19848	NA	4.70048	NA	5.45532	4.93447	4.94876
tyrosine 3-monooxygenase/tryptophan 5-monooxygenase activation protein, beta polypeptide	H62527	8.43837	7.77275	6.93147	7.70481	7.07496	6.34739	7.95788	7.07327	6.2804	9.11295	8.40849	7.55381	7.96901	7.1554	6.60259	7.85244	6.96035	6.04501
CD86 antigen (CD28 antigen ligand 2, B7-2 antigen)	H16746	6.71052	5.99146	5.41165	5.98394	5.34711	NA	5.42935	NA	4.65396	NA	5.31812	4.98361	5.09987	NA	NA	5.7301	5.45104	5.5835
potassium channel tetramerisation domain containing 3	AA448160	7.4495	7.02643	6.07074	7.52402	6.61204	6.07993	7.73325	7.0184	6.35611	7.61579	6.9976	6.46614	7.73017	6.92166	6.19032	7.51207	6.7178	6.2186
EGF, latrophilin and seven transmembrane domain containing 1	W72803	5.29832	6.16961	5.71043	6.06611	5.76519	4.82028	5.15329	4.74493	NA	NA	5.50939	5.35186	5.34711	4.74493	4.81218	5.90808	5.15906	5.36598
CD14 antigen	AA701476	6.73815	8.06872	5.95584	5.74939	5.20949	4.98361	5.41165	4.93447	NA	5.34233	5.77765	NA	5.34233	4.95583	NA	5.99146	5.40268	5.24175
*pcrmissing* KIAA1254 protein	T71686	6.77194	6.97915	5.99894	6.81564	5.4848	5.31321	4.86753	NA	NA	5.56452	5.25227	5.84644	6.31536	NA	NA	5.29832	6.28972	4.93447
*pcrweak* hypothetical protein DKFZp566N034	R41947	6.51915	6.73102	6.47697	5.7589	5.50126	4.74493	4.61512	5.57215	4.79579	5.39363	4.63473	4.8828	4.89784	4.78749	NA	6.12687	6.64769	5.04986
FK506 binding protein 10, 65 kDa	AA496878	7.70661	7.03703	6.25958	7.60688	6.89467	6.17379	7.82285	7.18235	6.45834	7.80221	7.03615	6.10479	7.97247	6.97635	6.4151	7.52186	6.80904	6.19032
likely ortholog of mouse tumor necrosis-alpha-induced adipose-related protein	N30680	6.02587	6.4599	6.10925	5.87493	5.42935	NA	NA	4.89784	5.05625	NA	5.45532	4.62497	4.8752	4.82831	5.43372	5.98141	5.63479	5.11199
*pcrmbonestrong* cyclin D-type binding-protein 1	AA452873	7.01571	6.03548	6.61473	6.81564	6.12468	5.52146	NA	5.52943	5.39363	6.43455	5.87212	6.18415	6.62141	5.66988	5.03695	6.83411	5.63835	5.80513
astrotactin	AA666098	6.54535	5.90263	5.88332	5.88053	5.56068	4.91998	NA	NA	5.30827	5.22575	5.72359	5.01728	5.89715	5.23644	NA	5.95842	5.52545	5.75257
Homo sapiens transcribed sequence with weak similarity to protein ref:NP_060265.1 (H.sapiens) hypothetical protein FLJ20378 [Homo sapiens]	AA702193	8.26668	7.71646	6.84375	6.52649	6.12468	5.273	7.1333	6.49072	6.16121	8.91342	8.19091	7.40062	6.49072	5.59842	4.74493	6.87005	5.49717	5.84354
molecule interacting with Rab13	AA486203	6.40357	6.07764	5.93225	7.19893	6.19848	5.54518	6.7334	6.15486	5.65948	6.55962	6.10032	5.6204	6.54822	5.60212	4.82831	6.62936	6.09582	5.45104
*pcrweak* Homo sapiens transcribed sequences	AA935675	6.50728	6.33505	6.45834	6.04973	5.22036	4.89035	4.67283	NA	NA	4.86753	5.87774	5.52545	5.11799	NA	NA	5.49717	6.50279	NA
serine (or cysteine) proteinase inhibitor, clade A (alpha-1 antiproteinase, antitrypsin), member 4	AA628410	6.21461	6.16121	5.85507	6.82871	5.6204	5.17615	4.61512	NA	NA	NA	5.00395	5.32788	NA	NA	NA	5.61677	4.74493	5.1299
mitogen-activated protein-binding protein-interacting protein	AA875936	6.64898	6.02828	5.87212	6.73221	6.19848	5.33754	7.01121	6.20456	5.34233	6.59987	6.59167	5.73979	7.19143	6.22059	5.28827	6.78559	6.04973	5.1358
COX11 homolog, cytochrome c oxidase assembly protein (yeast)	AA152496	8.014	6.90274	6.34564	7.47477	6.62936	6.27099	6.9489	5.98645	5.26786	6.77308	6.51915	5.2575	7.1285	5.97381	5.40268	7.3072	6.3699	6.18208
bradykinin receptor B1	AA989497	5.86647	5.63835	6.96414	5.40717	5.84932	5.05625	5.57595	NA	5.01728	4.7185	NA	5.22036	5.69036	4.84419	NA	6.80351	5.57215	5.35659
*pcrmissing* DAZ interacting protein 1	N35106	6.29527	5.86647	5.92693	5.95842	5.45959	5.25227	5.34233	4.80402	NA	5.26269	5.57595	5.33272	5.05625	NA	NA	6.30992	5.62762	4.85981
cartilage intermediate layer protein, nucleotide pyrophosphohydrolase	AI417982	6.15273	6.42325	6.47697	5.70044	5.72359	5.20949	5.60212	4.8752	NA	4.69135	5.54908	5.52943	5.35186	5.17048	NA	6.80351	6.20658	5.34711
hypothetical protein FLJ23441	AI088432	6.33859	6.46459	6.632	6.99577	5.80513	5.2832	6.0845	5.37528	NA	6.82655	6.08677	5.63479	6.1334	5.63479	4.99721	6.72263	5.89164	5.30827
*pcrmbonestrong* hypothetical protein FLJ12649	AI368156	7.53796	6.57508	6.13988	7.28961	6.72263	6.08222	7.0934	6.15486	5.56834	7.44717	6.50429	6.21261	7.22475	6.57228	5.8693	7.28756	6.4708	6.05209
*simseq* eukaryotic translation elongation factor 1 alpha 1	BE122899	10.3502	9.74824	8.94833	10.4774	9.71166	8.98795	NA	10.1248	9.42618	NA	10.5472	9.78335	NA	10.1796	9.46063	10.7129	9.82358	9.14473
cell cycle progression 8 protein	N47966	6.51767	5.96101	6.16121	7.09755	6.00635	5.743	7.68478	6.43935	6.57786	NA	5.85507	5.50533	6.3315	5.07517	NA	7.02731	5.94017	5.29832
GATA binding protein 3	H72875	6.81674	6.70073	5.52146	6.58203	6.1181	5.65249	NA	5.81114	5.4161	5.81711	5.83481	5.23111	6.48158	5.86647	5.18178	6.41999	5.94803	6.66823
Cbp/p300-interacting transactivator, with Glu/Asp-rich carboxy-terminal domain, 1	AA432143	5.57215	6.31716	6.02345	5.6204	5.92959	4.72739	5.76519	5.47646	4.94876	NA	5.15329	5.64545	5.54518	4.86753	NA	5.57215	5.66988	5.93489
fibroblast growth factor receptor 1 (fms-related tyrosine kinase 2, Pfeiffer syndrome)	AA281064	8.88613	7.9766	7.48941	6.99668	6.01127	5.35659	6.71659	6.1506	5.26786	9.22424	8.33327	7.80139	6.90274	6.07304	5.53733	6.95559	5.90263	5.6204
*pcrweak* bridging integrator 2	R12369	6.00389	5.89715	6.37673	5.87212	5.52146	4.69135	5.34711	4.67283	NA	5.15906	5.22036	5.10595	4.86753	4.8752	NA	5.34233	5.52943	5.34233
cytokine inducible SH2-containing protein	AA427521	5.43372	5.60947	5.26269	6.23637	5.45959	NA	5.52545	4.94164	4.63473	5.36598	5.21494	5.20949	5.17615	4.66344	NA	5.82008	5.84644	5.34233
*pcrmbonestrong* paired box gene 8	AA115328	4.89035	6.02345	5.59471	6.04501	5.85793	5.03044	5.04343	5.0814	NA	NA	5.24702	4.84419	5.57973	5.04986	NA	5.26269	5.48064	5.99146
solute carrier family 7 (cationic amino acid transporter, y+ system), member 5	AA419177	8.31066	8.0097	6.7417	8.8488	8.02486	7.39756	9.3081	8.50936	7.80832	9.34102	8.63959	7.90507	9.19978	8.44548	7.75362	8.72534	8.00001	7.17702
thyroid hormone receptor interactor 13	AA630784	6.53088	6.70808	5.68017	6.2653	5.65249	5.09375	5.40268	5.55683	5.52545	5.7462	5.2575	5.28827	5.23111	6.27288	4.84419	6.44572	5.18739	5.68358
*pcrmissing* heparan sulfate (glucosamine) 3-O-sulfotransferase 2	H28735	6.34739	6.12249	6.23048	6.18002	5.44674	5.3845	4.81218	5.11799	5.25227	4.62497	5.2933	5.52943	5.31812	4.60517	NA	5.77144	4.91265	5.02388
Homo sapiens cDNA FLJ11958 fis, clone HEMBB1000996.	T57637	6.62936	6.46147	6.33505	6.69332	6.11147	5.21494	5.66643	5.16479	5.64545	5.79301	5.80814	5.97381	6.20859	5.63121	5.20949	6.29157	5.76832	5.34711
ATPase, H+ transporting, lysosomal (vacuolar proton pump), member J	AA454616	6.63988	5.87212	6.27288	6.20051	5.8861	5.53733	5.65249	5.37064	5.55683	6.65028	6.2634	5.28827	6.75809	5.76832	5.17048	6.59851	6.2634	5.87212
*pcrweak* retinoblastoma binding protein 1-like 1	AA169631	6.73459	6.60259	6.29157	6.82329	4.93447	5.39363	5.96615	5.92959	5.65948	6.43775	5.92693	5.35186	6.53959	5.82895	4.77912	6.30628	5.53733	5.43372
RER1 homolog (S. cerevisiae)	AA425821	7.65397	6.82437	6.02587	7.14913	6.38182	5.70378	7.0184	5.92693	5.9162	7.42237	7.01121	6.44889	7.44542	6.51323	5.79301	7.45472	6.32436	5.76832
*pcrweak* KIAA1191 protein	AA293701	7.69667	6.67456	6.44572	6.29895	6.09131	5.33272	5.8944	NA	5.17048	7.77444	7.14835	6.33683	5.95584	5.82008	4.78749	6.50728	5.7869	5.273
SAR1a gene homolog 2 (S. cerevisiae)	AA426380	6.79347	6.46459	6.58755	5.90536	5.57595	5.09375	6.47697	5.98141	5.51343	6.08677	6.00635	5.82008	6.05444	5.11199	4.60517	6.49828	5.89715	5.65599
*pcrweak* signal recognition particle 14kDa (homologous Alu RNA binding protein)	AA988798	7.65444	7.31189	6.3613	6.62672	5.8693	5.50939	6.70808	6.35089	5.97381	8.07652	6.92264	6.08677	6.59167	5.8522	5.0876	6.53814	5.95584	6.31355
hypoxia-inducible protein 2	AA670144	7.25347	6.84375	6.66696	6.28786	5.42495	4.79579	6.13988	5.92158	NA	6.57228	6.53814	6.11589	5.57595	5.11199	NA	6.29895	5.42053	4.62497
*pcrmbonestrong* chromosome 11 open reading frame 15	AA904379	7.39817	6.03309	6.26149	6.67582	5.84064	5.46383	6.49677	5.99396	5.273	6.12249	5.31321	6.04025	6.27664	5.8944	4.80402	6.68586	5.96358	5.57973
*pcrweak* COX11 homolog, cytochrome c oxidase assembly protein (yeast)	AA450001	8.37517	7.39572	6.86485	7.92226	7.09506	6.14419	7.64444	6.85857	6.06611	8.55987	7.8736	6.75577	7.94236	7.1333	5.96358	7.91206	7.17549	6.49072
*pcrmbweak* Homo sapiens transcribed sequence with weak similarity to protein pir:B55926 (H.sapiens) B55926 DNA binding protein RFX2 - human	AI055840	6.42325	6.38182	5.86079	6.90073	5.33754	5.05625	5.48064	5.03695	NA	5.54126	5.56068	5.41165	5.72031	4.91998	NA	6.32615	5.8693	5.50533
bromodomain adjacent to zinc finger domain, 1A	AA884488	6.17587	6.3315	6.1181	6.65801	5.70044	5.15329	6.40688	5.30827	4.79579	6.54535	6.34739	5.51343	6.06843	5.35659	NA	6.16542	5.38907	5.56452
makorin, ring finger protein, 3	AI553882	5.47227	5.88888	6.11368	5.76519	4.99721	5.39816	5.44674	NA	NA	5.81711	5.46383	5.53733	5.34233	5.23111	NA	5.89164	5.54518	4.96981
olfactory receptor, family 52, subfamily K, member 3 pseudogene	AI138213	NA	6.22059	6.03548	5.75257	5.61313	4.99721	5.20949	NA	NA	4.89784	5.35186	4.85981	5.2575	NA	NA	6.48768	5.3799	5.23644
KIAA1458 protein	AI365579	6.16961	6.07535	6.65286	6.15273	5.94017	5.02388	5.4161	4.65396	NA	5.40717	5.66988	5.46383	5.60212	5.09987	NA	5.99146	6.00881	5.15329
solute carrier family 35 (UDP-glucuronic acid/UDP-N-acetylgalactosamine dual transporter), member D1	N80922	7.07072	6.05678	6.24804	5.99146	5.54518	4.94164	7.36138	5.58725	5.99645	6.24611	5.48064	5.28827	5.16479	5.40268	4.63473	6.40026	6.25383	5.88888
eukaryotic translation termination factor 1	AA456664	6.39693	6.38182	6.06146	6.24998	6.39192	5.78996	6.65929	5.68017	5.71703	5.2832	5.34711	5.22575	5.15906	5.28827	NA	6.27664	6.03787	5.40717
flightless I homolog (Drosophila)	AA521453	6.95177	6.37161	5.90536	6.17587	5.92426	5.19296	6.13123	5.81413	5.20401	6.43294	5.65249	5.66296	6.36303	5.8693	4.74493	5.94542	5.23111	5.00395
*pcrmbonestrong* Homo sapiens cDNA FLJ26905 fis, clone RCT01427, highly similar to Ig lambda chain C regions	T67053	6.22258	6.82979	7.19669	6.07304	4.80402	4.94164	6.24611	5.56834	NA	NA	5.49717	5.50126	5.0689	NA	NA	6.14847	5.81114	NA
pregnancy-associated plasma protein A	R67000	5.74939	6.11368	6.32615	6.7093	5.50126	5.1358	5.87774	4.85203	4.60517	NA	5.54518	5.45104	5.1358	5.09375	NA	6.03548	6.48311	5.23111
osteoglycin (osteoinductive factor, mimecan)	AA045327	5.85507	6.60394	5.93225	6.15698	6.12905	5.37528	5.12396	4.7362	NA	NA	5.45104	4.91998	5.0814	NA	NA	6.63988	5.52943	5.41165
*pcrmissing* high-mobility group protein 2-like 1	W42451	6.36819	5.89715	5.84064	5.78996	5.42053	5.25227	NA	NA	NA	NA	5.51745	5.24175	NA	NA	NA	5.5835	5.28827	5.0626
HSPC163 protein	H98963	8.75321	7.97865	7.41758	7.05359	6.02828	6.03309	6.93147	6.39192	5.79301	9.27096	8.489	7.73543	7.26473	6.16331	5.40268	6.7546	6.16542	5.58725
fructose-1,6-bisphosphatase 1	AA699427	6.04973	5.9162	6.09582	6.38182	5.39816	5.69036	NA	NA	5.14166	NA	4.86753	4.81218	4.70953	NA	NA	5.84064	5.38907	5.01064
*pcrmbonestrong* pyridoxal phosphate phosphatase	AA400022	6.90875	6.10479	5.57595	6.632	5.98645	5.12396	6.20859	6.20859	5.35186	7.06219	6.09807	5.68358	6.56667	5.45532	NA	6.79234	5.82305	5.88332
*pcrweak* TNF-induced protein	AA190825	7.26193	6.94312	6.4708	7.03527	6.04263	5.44674	7.25771	6.3081	5.87774	7.46107	6.92363	6.1717	7.11396	6.18002	5.57595	6.96791	6.50429	5.42495
DnaJ (Hsp40) homolog, subfamily C, member 4	W60283	9.08761	8.63159	7.74587	6.92264	6.29342	5.51745	5.77455	5.43808	4.76217	9.55627	8.94403	8.12415	6.89264	5.9162	5.23111	6.62007	6.06843	5.8522
adaptor protein containing pH domain, PTB domain and leucine zipper motif	AA436158	6.96035	5.96101	5.79606	6.02587	6.00881	4.79579	NA	NA	4.8828	6.29527	5.68698	5.57973	5.49306	5.2933	NA	5.90808	5.25227	5.743
parathyroid hormone-like hormone	AA845432	6.88551	6.57925	6.14847	6.73221	6.50279	5.4848	6.95081	6.22456	5.87774	6.66568	6.20658	5.85507	6.73102	6.19644	5.66296	6.84375	5.3799	5.3845
*pcrmbweak* Homo sapiens transcribed sequence with weak similarity to protein sp:O75534 (H.sapiens) UNR_HUMAN UNR protein	N36232	7.6811	6.98657	6.48158	7.90175	7.10988	6.25575	7.9865	6.86797	6.93731	8.66647	7.65776	7.04229	8.25271	7.49721	6.78897	7.8598	6.93147	6.75227
*pcrmissing* hypothetical protein MGC3265	AA701491	6.30262	6.2519	6.42972	5.87212	5.84064	4.85981	5.0814	5.17048	5.32301	5.56452	5.43372	5.20949	5.04343	5.03044	NA	6.09357	5.43372	5.34233
F-box only protein 25	AA629247	6.62274	6.29895	6.20051	6.70564	5.77455	5.27811	NA	4.64439	NA	6.7178	6.36475	5.96358	6.2672	5.20949	4.81218	6.12905	6.07993	5.23644
IGF-II mRNA-binding protein 2	AA634300	5.743	5.46383	6.57925	6.22851	5.84064	5.04986	5.64897	NA	5.27811	5.22036	5.15329	5.96615	5.3033	4.83628	NA	6.22456	5.63835	4.8752
CGI-14 protein	AA994821	5.77455	5.91889	6.15273	5.96358	5.65249	5.33754	6.04263	5.8522	5.49717	NA	5.19296	5.71043	5.47227	4.86753	NA	6.04501	5.80513	5.02388
solute carrier family 4, sodium bicarbonate cotransporter, member 7	H66521	6.1591	5.78074	6.36819	5.9135	5.75257	5.25227	5.24702	4.81218	NA	NA	4.94164	4.7185	5.20949	NA	NA	5.86079	6.46147	4.91998
protein phosphatase 1, regulatory (inhibitor) subunit 3A (glycogen and sarcoplasmic reticulum binding subunit, skeletal muscle)	AI336142	5.86363	6.41182	5.81413	6.23048	5.3845	5.0689	5.20401	4.74493	NA	NA	4.79579	5.33272	5.04986	5.49717	NA	5.89164	5.42935	4.70048
*pcrmbonestrong* Zic family member 2 (odd-paired homolog, Drosophila)	AA988219	6.6053	6.7334	5.65249	6.86066	5.95584	5.63479	5.69036	5.14749	4.76217	5.57215	5.35659	5.38907	6.13123	5.57973	4.77912	6.83733	5.97889	5.59099
ring finger protein 44	AI675516	6.16331	6.08222	5.15906	5.98896	5.32301	4.72739	5.55683	NA	NA	5.81413	5.07517	5.0876	5.22036	NA	NA	5.7869	4.98361	5.2575
KIAA1586	AA938639	6.63857	5.67332	6.25958	6.76619	6.11147	4.94876	5.96101	4.74493	NA	6.13556	5.93754	5.69373	5.93754	5.6204	NA	6.46459	5.65599	5.42053
*pcrweak* POU domain, class 5, transcription factor 1	AI798436	6.47543	6.11368	6.39024	6.31897	5.46383	5.14749	6.11589	NA	NA	4.67283	5.42935	4.65396	5.49306	NA	NA	6.58617	5.84354	NA
ADP-ribosylation factor-like 6 interacting protein	H20558	8.01698	7.68018	7.15929	8.24223	7.39265	6.53524	8.51258	7.93451	7.25064	9.01918	8.01895	7.54697	8.47908	7.64348	6.87936	8.42398	7.75919	7.15462
*pcrmbweak* collagen, type XV, alpha 1	AA455157	6.63068	6.72022	6.77422	6.81674	6.08904	5.59099	7.58528	7.08924	6.18002	6.20254	5.81114	5.45104	6.90174	6.07304	5.67332	7.02554	6.65415	6.35957
hypothetical protein FLJ10871	AA447959	6.22654	6.39359	6.59851	6.50578	5.9135	5.0814	NA	NA	NA	NA	5.04986	NA	5.07517	4.94876	NA	5.66643	5.50533	NA
HRAS-like suppressor 3	AA476438	5.69373	6.00881	5.64545	5.76519	5.90808	4.89784	6.03787	5.6204	4.99721	5.8944	5.77144	5.1358	5.2933	4.66344	NA	5.98394	5.46806	4.89784
*pcrmballstrong* hypothetical protein PP2447	AA029368	5.91889	6.32794	5.86647	6.65673	6.38856	5.38907	6.38351	6.02828	5.32788	5.50533	5.50939	5.43372	6.52062	5.82008	4.99721	6.57508	6.3699	5.1985
cytochrome b-245, beta polypeptide (chronic granulomatous disease)	H72119	6.62936	6.51026	6.35784	6.72743	5.99645	5.4161	6.50129	5.9135	4.90527	6.09807	5.82305	5.31321	6.27288	5.50126	NA	6.52503	6.16752	5.24702
*pcrweak* coatomer protein complex, subunit beta	AA453485	6.54391	5.87493	6.63595	5.98141	5.63835	5.44242	5.34233	6.3613	4.94164	5.2933	4.98361	4.90527	4.75359	4.77912	NA	5.78383	5.45104	4.69135
TATA box binding protein	N50549	6.32615	6.51767	6.01859	6.59167	6.08677	5.22036	5.01064	4.76217	4.72739	5.8693	5.56068	5.03695	6.09582	5.273	NA	6.03787	5.72685	4.92725
cyclin F	AA676797	6.41999	6.49072	6.12905	6.10925	5.90536	5.1299	NA	NA	5.01728	5.70378	5.69373	5.77765	5.53733	5.20401	NA	6.27852	5.66296	5.273
AG1	AA433920	6.77194	5.89715	5.99645	6.24611	5.99894	5.42935	5.79301	4.91998	5.18739	5.59842	5.63479	5.826	6.06146	5.18739	NA	6.58479	5.98394	5.62762
chromosome 9 open reading frame 10 opposite strand	AA400297	7.23562	6.97261	6.03548	6.79347	6.13123	5.45959	6.56667	5.02388	5.4161	6.86589	6.40357	6.13123	6.49677	6.02587	5.09987	6.68085	6.03548	6.13988
DKFZP434H132 protein	AA459421	6.82111	6.13556	6.60665	6.37161	6.25958	5.15906	NA	5.07517	5.20401	6.63988	6.0845	5.79301	6.35263	5.65599	4.80402	6.27476	5.9162	5.57215
polymerase I and transcript release factor	AA418829	6.95845	6.10702	6.19644	7.20489	6.62936	6.04263	5.55296	NA	4.70953	6.99485	6.30445	5.9108	7.11151	6.36475	5.80814	6.54535	5.81711	5.78383
FAD-synthetase	AA626336	6.38351	6.80904	6.12468	6.66185	6.36819	5.1299	NA	NA	NA	5.58725	5.23111	5.01728	6.42811	5.96871	5.04986	6.286	5.99396	5.27811
ELYS transcription factor-like protein TMBS62	N49585	6.48616	6.1506	6.90475	5.37528	5.97635	5.15906	NA	NA	4.63473	5.45104	5.07517	6.22654	5.39816	4.92725	NA	6.15486	5.84064	5.30827
DKFZP586J0619 protein	AA707004	7.45414	6.81564	6.24222	7.64826	6.99942	6.19644	8.12534	7.3473	6.77308	7.97178	7.25841	6.55393	7.80098	6.96602	6.25383	7.54539	6.55536	6.63332
dehydrogenase/reductase (SDR family) member 9	AA609992	6.06379	5.70711	5.85507	5.76519	5.79909	5.12396	NA	NA	NA	NA	4.77068	5.31812	5.20949	NA	NA	5.10595	5.52146	4.92725
*pcrmbonestrong* ubiquitin-like 4	AA455984	7.85399	7.00307	6.66441	8.08887	7.1452	6.38182	7.4742	6.92756	6.43775	7.87702	6.53088	6.30992	7.60738	6.52209	5.92959	7.59186	6.62804	6.03069
likely homolog of rat and mouse retinoid-inducible serine carboxypeptidase	AA902805	7.16704	6.54535	6.18002	6.96979	6.38351	5.57973	6.43775	6.35089	5.96101	7.04839	6.1181	5.70711	6.85435	6.00389	5.15329	6.89264	6.11147	5.70044
eukaryotic translation initiation factor 2, subunit 1 alpha, 35kDa	AA424956	7.22548	6.40853	6.43775	6.82763	5.94017	5.54126	5.47227	5.82895	5.7462	7.32053	6.25958	5.90808	6.57925	6.13988	5.20401	6.45205	6.14633	5.2575
*pcrweak* tankyrase, TRF1-interacting ankyrin-related ADP-ribose polymerase	AI362226	6.99393	6.82002	6.39024	6.5903	5.81114	5.42053	5.48064	5.37064	5.23644	6.47235	6.22456	5.52545	6.20051	5.43808	4.90527	6.37332	5.90808	5.43808
KIAA0319	AI369208	6.25767	6.2804	6.32436	6.51175	5.5835	5.05625	4.72739	NA	NA	NA	4.65396	5.07517	6.03787	4.8752	NA	6.00635	5.79301	5.1985
cytochrome c oxidase subunit Vb	AI688757	7.65302	7.25064	6.63332	7.75191	6.92166	6.04025	7.64969	6.71901	6.1203	8.44977	7.87967	6.83195	7.8917	7.00397	6.2804	7.83597	6.94601	6.34914
glycolipid transfer protein	AI000434	6.97167	6.32615	6.23048	6.16752	5.35659	4.60517	5.51343	5.15906	4.82831	6.27288	5.98394	5.56452	5.6058	5.09987	NA	6.05444	6.33328	5.56834
MLN51 protein	AI688014	7.76642	6.9613	6.25383	7.41758	6.97167	5.62402	8.15162	7.05012	6.50279	8.2913	7.31788	6.79571	7.54115	6.58064	5.94542	7.45414	6.66568	6.69456
tyrosinase (oculocutaneous albinism IA)	N31933	6.12905	6.68211	6.13556	6.02828	5.12396	4.82028	6.76734	5.89164	5.03044	NA	NA	4.99043	5.03044	4.7185	NA	5.59842	5.3799	5.32788
unc-119 homolog (C. elegans)	AA458807	5.81711	6.06146	6.22456	5.97381	5.27811	5.16479	5.8693	NA	4.76217	NA	NA	4.92725	5.2933	NA	NA	5.77455	5.58725	5.01728
E2F transcription factor 4, p107/p130-binding	AA448641	7.44659	6.58203	6.74524	7.1554	6.58893	5.73657	7.20786	6.01616	5.65249	7.55591	7.02465	6.48464	7.02731	6.30628	5.70378	7.21008	7.07665	5.51745
A kinase (PRKA) anchor protein 11	N70003	7.88796	7.09257	6.62672	6.35263	5.85507	5.40268	5.68698	5.26269	4.61512	7.82405	7.0775	6.73221	5.46806	4.75359	NA	6.13123	5.48894	5.273
calcium channel, voltage-dependent, alpha 1I subunit	N52765	4.90527	5.81114	5.82305	6.03548	5.75257	NA	4.65396	5.15329	4.99721	NA	NA	NA	5.42935	4.98361	NA	5.78383	5.50126	NA
fibronectin 1	W84711	6.9594	7.03439	6.32257	6.47697	5.70044	5.1299	NA	5.18178	5.1299	7.36265	6.72623	5.8999	5.66296	5.2575	NA	5.94803	5.61313	5.15906
solute carrier family 25 (mitochondrial carrier; oxoglutarate carrier), member 11	AA670357	7.14045	6.07764	5.50533	6.8742	6.01859	5.43372	7.67601	6.36303	5.79301	7.55224	6.82002	6.11147	6.92264	6.2519	5.68698	7.40428	5.97889	5.89715
SH3-domain GRB2-like 2	R20729	6.49224	6.42487	6.10256	6.30992	5.75574	4.89035	6.27476	6.07304	5.74939	5.25227	5.826	5.0626	6.51323	5.71373	5.09987	6.45362	5.743	5.23111
SIPL protein	AA485906	6.83411	6.28413	5.91889	6.62007	6.00635	5.35186	5.19296	NA	4.82831	6.34914	6.60259	5.77765	6.4552	5.51343	4.75359	6.2804	5.65249	5.55683
DEAH (Asp-Glu-Ala-His) box polypeptide 36	AA169411	6.77194	6.1334	6.286	6.21261	6.11589	5.01728	NA	NA	4.80402	NA	5.18739	5.03044	5.69709	NA	NA	5.98394	5.7301	5.15906
ring finger protein (C3H2C3 type) 6	N48089	6.06611	7.00125	5.01064	5.98394	5.71373	4.70953	NA	5.72359	5.69709	5.69709	4.79579	4.90527	5.26269	5.16479	NA	6.07993	6.52209	6.19848
solute carrier family 39 (zinc transporter), member 9	AA456641	7.94165	7.09257	6.66568	7.2937	6.67203	5.84932	6.05678	5.1985	5.31321	7.31721	6.97635	5.95064	7.14204	6.10032	5.58725	6.97448	6.43294	5.61313
Homo sapiens cDNA FLJ46049 fis, clone SYNOV2020463	W80739	6.06146	5.94542	6.72263	5.77455	5.25227	5.17615	NA	NA	NA	4.64439	4.86753	NA	4.83628	NA	NA	5.26269	4.7185	4.90527
FOXJ2 forkhead factor	AA708054	6.6958	6.51915	6.22258	5.76519	5.98394	NA	NA	NA	NA	NA	4.65396	4.84419	5.07517	4.93447	NA	6.3699	5.50533	5.26269
SUMO-1 activating enzyme subunit 1	AA598486	6.2804	6.83087	5.64191	6.13988	5.67332	NA	NA	NA	NA	5.40717	5.64897	5.42495	5.74939	5.11199	NA	6.37843	6.20658	5.55683
*pcrweak* zinc finger protein 219	AA705153	5.17048	6.2691	5.7301	5.76205	5.52545	5.04343	6.66568	6.04737	5.68358	4.72739	5.19296	5.83773	5.16479	4.74493	NA	5.75574	4.84419	4.82831
*pcrmbonestrong* FUS interacting protein (serine-arginine rich) 1	N30285	6.33505	6.57228	6.31173	6.4599	5.8693	5.57215	NA	NA	NA	6.38519	6.02345	5.55683	6.16331	5.46806	4.64439	6.2106	5.87212	5.31812
*pcrmissing* immortalization-upregulated protein	AA894600	6.74052	6.53379	6.01127	5.51745	6.01127	5.76832	6.27852	5.64191	5.64897	NA	5.273	5.70378	5.18178	4.81218	NA	5.40717	5.46806	5.0689
*pcrmissing* hypothetical protein MGC24665	AA181378	6.08677	6.9344	5.48064	5.76519	5.98645	5.22036	NA	NA	4.62497	4.66344	5.23111	4.70953	5.00395	NA	NA	5.83188	5.32301	5.31321
angiotensinogen (serine (or cysteine) proteinase inhibitor, clade A (alpha-1 antiproteinase, antitrypsin), member 8)	AI359985	5.98141	6.58341	6.81783	5.57595	5.31812	4.70953	5.73657	4.67283	5.82305	NA	6.286	4.85203	5.0814	4.65396	NA	6.10925	5.56452	5.65599
HLA class II region expressed gene KE2	N74677	6.49375	6.54247	6.22456	6.9921	6.39526	6.00635	6.32436	6.57647	6.03309	7.57199	6.83733	6.2519	7.07581	6.66696	5.56068	6.74052	6.78784	5.75574
TATA box binding protein (TBP)-associated factor, RNA polymerase I, A, 48kDa	AI493402	6.48768	6.63595	6.56948	6.44254	6.05678	4.78749	5.56834	4.77068	5.09987	6.19441	6.23245	5.8944	5.82008	5.59842	5.15906	5.81114	5.41165	5.11199
hypothetical protein HSPC196	AI097052	6.97354	6.40853	5.86647	7.16162	6.57368	5.28827	6.59851	5.71703	5.19296	6.89163	6.46303	6.10479	6.6958	5.70378	5.14749	7.24065	6.07535	5.31812
*simseq* HLA-C gene	AJ420253	7.55904	6.7093	6.01372	7.71468	6.78559	6.04025	8.70334	7.86019	7.41938	7.88796	7.28482	6.5903	8.40111	7.57199	6.86901	7.57712	7.01661	6.43615
signal recognition particle 54kDa	AA599078	6.50429	6.2672	6.10479	7.37212	6.24222	5.59842	7.629	6.3699	6.05209	6.51175	6.34388	5.51745	7.42178	6.65286	6.04501	7.34148	7.12609	5.35186
zinc finger protein 161 homolog (mouse)	AA490538	NA	6.38351	5.54518	6.2672	5.90808	4.92725	7.42833	6.84268	6.32794	NA	NA	4.7185	6.38688	5.34711	4.95583	6.02345	5.45104	4.86753
ret finger protein	H08725	7.49387	7.16549	6.62407	6.65544	6.17379	5.49717	6.11589	NA	5.32301	8.45702	7.92696	7.14756	6.56103	6.05912	5.14166	6.72143	4.7185	5.37528
genethonin 1	N55430	6.39859	5.84064	5.71703	5.9135	5.66296	5.03044	NA	NA	NA	NA	5.15906	4.96981	NA	4.61512	NA	5.3799	5.78996	4.77912
hypothetical protein MGC2747	AA147642	6.2634	6.28227	5.87774	6.88551	6.05209	4.99043	5.32788	NA	5.62402	5.80814	5.39363	5.34711	6.11368	5.7462	4.81218	6.57647	6.37502	6.20658
apoptosis, caspase activation inhibitor	AA055221	6.65286	5.63835	6.25575	6.01372	5.84932	5.3033	5.22575	4.91265	5.54518	6.14204	5.52545	5.59099	5.0876	5.39816	NA	5.89715	5.76205	5.65249
zinc finger protein 187	AA001376	6.78219	6.6107	6.05209	6.75809	5.8693	5.03044	6.89061	5.77144	6.04263	5.50126	5.65599	5.66988	6.35957	5.63835	5.01728	6.21261	5.93489	5.56834
T-cell leukemia, homeobox 1	AA007444	6.08677	5.60947	6.44572	6.24998	5.53339	5.36129	NA	NA	5.70378	NA	5.54518	4.91998	5.68358	4.89035	4.64439	5.39363	5.61313	5.90808
*missing* hypothetical protein LOC339483	AA405571	6.43294	5.83188	5.88332	5.84932	5.59099	5.27811	NA	NA	4.74493	5.39363	5.23644	5.23644	5.20949	NA	NA	5.73979	5.57215	5.05625
KIAA0622 protein; Drosophila 'multiple asters' (Mast)-like homolog 1	R55719	7.61085	6.42649	6.51915	6.88551	6.21661	5.0626	NA	NA	5.273	5.57215	6.58341	5.87212	6.04263	5.45532	5.04343	6.44254	5.94803	5.82008
Hermansky-Pudlak syndrome	W80375	6.51175	6.05444	6.13773	6.77422	5.40717	5.12396	NA	NA	4.67283	4.7185	5.36598	5.3799	NA	5.03695	NA	5.4161	5.9162	4.82831
protocadherin 16 dachsous-like (Drosophila)	AA453795	6.12687	5.57595	6.06379	6.16961	5.18739	5.0814	NA	NA	NA	4.98361	5.50126	5.32788	5.96101	4.72739	NA	5.02388	5.74939	4.60517
pleiomorphic adenoma gene-like 2	AA704187	5.73979	6.36303	6.49224	6.4677	5.92426	5.20401	NA	NA	NA	NA	5.97635	5.50533	5.29832	4.77068	NA	5.88888	5.66643	NA
KIAA1271 protein	AA421037	7.45298	7.13569	6.59987	6.91374	5.77765	4.79579	NA	NA	NA	7.50988	6.86485	5.93754	6.09357	5.11799	NA	6.03548	5.81413	5.17048
solute carrier organic anion transporter family, member 3A1	AA707527	7.46394	6.99393	6.52062	7.42476	6.96979	5.83481	6.59167	5.18178	5.59471	6.84694	6.27288	6.01372	7.54433	6.72503	6.20254	7.45472	6.62936	5.82895
ligatin	AA133165	6.84588	6.23441	5.53733	7.19218	5.84354	5.80212	6.69703	5.75257	5.78996	6.06379	5.62762	4.97673	6.1506	5.02388	4.78749	6.53669	6.34388	5.76205
hypothetical protein FLJ23441	AA775685	6.59987	5.71043	5.81413	5.76205	5.52943	NA	NA	NA	NA	5.59099	5.50126	5.98896	4.61512	5.02388	NA	5.73979	4.74493	5.00395
neuron navigator 2	AA918601	7.64683	6.83303	6.29711	7.28756	6.3315	5.58725	5.53339	5.62402	4.89035	7.83992	7.15851	6.51915	6.92067	6.09582	5.42495	6.75227	6.15486	5.7589
translokin	R51218	6.25383	6.80793	6.04501	6.92952	6.12687	5.36598	6.53959	5.71043	5.45104	6.52356	5.63835	5.51745	6.14419	5.63479	NA	6.23441	5.97126	5.90263
proteasome (prosome, macropain) 26S subunit, ATPase, 5	AI348774	7.44542	6.65286	6.43615	6.65544	6.3699	5.46383	5.28827	5.09987	5.49306	7.77233	7.10743	6.22654	6.77308	6.31536	5.49717	6.57647	6.52942	5.38907
proteasome (prosome, macropain) 26S subunit, ATPase, 3	AA987573	9.07875	8.42683	7.63916	9.2794	8.54811	7.58121	8.73295	8.15995	7.48381	9.46916	8.70467	7.88646	9.01845	8.24486	7.45819	8.89014	8.15277	7.51969
desmoglein 3 (pemphigus vulgaris antigen)	AI582245	6.44254	6.14847	5.77144	5.96101	5.5835	6.14633	NA	NA	5.57595	NA	NA	4.94876	5.14166	NA	NA	5.66988	4.77912	4.94164
RNA-binding region (RNP1, RRM) containing 2	AI189414	7.63579	6.78784	6.19441	7.32909	6.47235	5.99645	7.13569	6.43133	5.60947	6.56948	6.7901	6.19644	7.11721	6.05444	5.56834	7.27725	6.23832	5.67675
*simseq* eukaryotic translation elongation factor 1 alpha 1	BE122899	10.6197	9.84607	9.12074	NA	10.3382	9.52581	NA	10.3343	9.67357	NA	NA	9.98239	NA	10.5827	9.88995	NA	10.2073	9.53032
*pcrmissing* zinc finger protein 133 (clone pHZ-13)	H17048	5.93225	5.94542	5.826	5.69373	6.24804	4.77068	NA	NA	5.12396	4.85203	5.43372	5.5835	5.36598	4.77912	NA	6.03069	4.7185	5.11199
glutathione transferase zeta 1 (maleylacetoacetate isomerase)	AA428334	4.84419	5.66643	6.08222	6.75693	6.00881	5.01064	6.42972	6.79571	5.33272	NA	NA	5.64191	6.21261	5.54126	4.94876	6.54965	5.63479	5.3799
KDEL (Lys-Asp-Glu-Leu) endoplasmic reticulum protein retention receptor 1	H27912	9.05882	8.43577	7.66294	9.30219	8.5923	7.60639	9.35643	8.70268	7.98276	9.69953	8.84087	8.21148	9.64102	8.84693	8.22978	9.26483	8.6573	7.90323
histidyl-tRNA synthetase-like	T70037	6.43775	6.29342	6.10256	6.8222	6.34564	5.93754	7.07581	6.41836	5.7462	6.49072	6.09357	5.42495	6.62672	5.7301	5.57595	6.59304	5.98896	5.47227
CDC14 cell division cycle 14 homolog A (S. cerevisiae)	N68854	5.76832	5.35186	6.58064	6.27476	5.8944	5.3845	8.04911	6.89972	6.58617	NA	5.26269	5.17615	5.46383	5.4161	NA	6.83948	5.24702	5.66296
*pcrweak* DKFZP434O125 protein	H79706	7.16549	6.77992	6.13773	7.80629	7.15227	5.9162	8.13886	7.38212	6.86589	7.79317	6.81674	6.18826	7.78987	7.03615	6.22456	7.55119	7.06219	6.43294
Notch (Drosophila) homolog 3	W47159	6.16542	6.18826	5.35659	5.68698	5.61313	5.32788	6.46459	5.49306	5.2832	6.01859	5.54518	5.62762	5.56068	5.58725	NA	5.88053	5.64897	5.14166
pyridoxine-5'-phosphate oxidase	AA455479	6.61607	6.30079	6.32615	5.98645	5.42053	5.04343	NA	NA	NA	5.43372	5.57973	4.98361	5.82305	5.1299	NA	6.27476	5.82895	5.22036
protein kinase C binding protein 2	H50086	6.24611	6.01127	5.66643	5.5835	5.47646	4.96284	NA	NA	5.66296	NA	NA	4.60517	5.18739	5.11199	NA	6.1334	5.42053	6.25958
cadherin 2, type 1, N-cadherin (neuronal)	W49619	6.24028	7.00216	5.84644	5.99396	5.99396	4.93447	5.07517	NA	5.03695	6.37843	6.58203	5.78996	5.97381	5.66988	NA	6.10032	5.41165	5.33272
*pcrmissing* Homo sapiens transcribed sequences	T73794	7.42237	6.68085	5.90808	6.50877	6.03548	5.0814	6.06379	5.94803	5.46383	7.17166	6.56244	5.62762	6.51175	5.56452	4.95583	6.40192	6.00635	5.53339
hypothetical protein MGC4692	T96985	5.7869	6.19441	5.55683	6.22059	5.65599	5.11199	NA	NA	NA	NA	NA	5.2832	5.57973	4.90527	NA	5.7462	5.18739	5.38907
colony stimulating factor 2 receptor, beta, low-affinity (granulocyte-macrophage)	R66326	6.43294	6.04263	5.79909	5.98394	5.84064	4.89784	NA	NA	NA	NA	5.29832	5.27811	5.63835	NA	NA	6.32077	5.37528	5.18178
nuclear receptor binding protein	R45977	6.95559	6.3081	6.65544	7.6212	6.76619	5.56834	7.06305	6.48464	6.32257	7.1452	6.70319	6.29711	7.50108	6.65801	5.86647	7.58528	6.68586	5.95842
DEAD (Asp-Glu-Ala-Asp) box polypeptide 49	AA843231	7.34278	5.826	6.39024	7.02731	5.91889	5.09375	5.88888	4.83628	NA	7.48605	6.35263	5.75257	6.7511	5.81114	4.95583	7.08339	6.34212	5.85793
*pcrmissing* hypothetical protein FLJ20303	N36008	6.40357	7.23634	6.23245	6.61338	5.70711	5.39363	5.09987	5.273	5.01064	6.65801	7.1317	5.70044	6.64769	5.2832	4.99043	6.63595	5.67332	5.28827
cation-transporting ATPase	H16789	7.36328	7.16704	6.63595	7.56838	6.64769	5.6058	6.48464	5.31812	5.42935	8.08425	7.50274	6.77079	7.6774	6.77079	6.27852	7.53849	6.87005	6.59851
alpha-methylacyl-CoA racemase	AA779728	6.94986	5.90536	6.43455	6.07074	5.99645	4.86753	5.20949	NA	5.42053	6.27288	5.84354	5.53339	6.27476	5.46383	NA	6.72743	6.09357	5.45532
pyruvate dehydrogenase phosphatase regulatory subunit	AA625752	6.77537	6.4677	6.4552	5.83188	6.22456	5.09987	7.03878	6.25383	5.64191	5.99146	5.97635	5.33754	6.06379	5.00395	NA	6.3081	6.2653	5.3033
*pcrweak* Homo sapiens transcribed sequence with strong similarity to protein ref:NP_060927.1 (H.sapiens) DKFZp564J157 protein [Homo sapiens]	AI014387	7.92226	7.50824	6.62539	7.4668	6.84375	5.71373	6.58064	6.02345	5.78074	7.99497	7.17472	6.72383	7.34278	6.44889	5.46383	6.98934	6.65801	6.09357
hemoglobin, gamma A	H94956	6.71538	5.9428	6.57508	6.38351	5.87493	5.19296	5.00395	4.95583	NA	4.90527	5.37528	4.85981	5.75257	5.14166	NA	5.64897	5.86079	5.77144
sperm autoantigenic protein 17	AA131701	6.04501	6.36475	5.97381	5.56068	5.45104	5.23644	NA	NA	NA	5.49717	5.05625	5.52146	4.91265	5.29832	NA	6.07764	5.34711	5.0689
hypothetical protein FLJ22557	AI015144	8.58354	7.932	7.17472	8.09864	7.12125	6.4599	8.74576	7.9219	7.38709	9.90972	9.20442	8.42354	8.89522	8.2104	7.37337	7.88345	7.21671	6.45834
Fc fragment of IgE, high affinity I, receptor for; alpha polypeptide	AI676097	6.20456	6.286	6.27288	5.78074	5.84932	4.66344	5.826	5.45532	4.82028	4.94164	NA	5.35659	5.22575	NA	NA	6.16542	5.95584	5.42053
solute carrier family 27 (fatty acid transporter), member 4	H73764	6.31716	6.24222	5.85507	6.27664	6.0845	5.57595	6.42162	5.93225	5.1985	6.55678	6.24222	5.9108	6.57508	5.84354	5.26786	6.72982	5.9428	5.6058
*simseq* eukaryotic translation elongation factor 1 alpha 1	BE122899	10.6954	9.97073	9.24667	NA	10.413	9.62298	NA	10.4577	9.78075	NA	NA	10.0598	NA	10.6674	9.96095	NA	10.2336	9.55315
thrombomodulin	H59861	6.02102	5.66296	5.5835	5.73979	5.69373	5.31321	6.80904	5.90263	5.72031	NA	NA	4.64439	4.65396	5.45532	NA	6.27664	5.36129	5.56452
caveolin 2	T89391	7.68202	6.34036	6.32077	8.20822	7.34278	6.64118	8.05801	7.27517	6.86485	7.35372	6.74052	6.35089	7.8336	7.23129	6.30079	7.95191	6.93731	6.61204
*pcrweak* collagen, type IV, alpha 4	H68555	6.79347	6.48464	6.08904	7.0076	6.76619	5.52943	6.62672	6.29895	6.13773	6.22851	6.24804	5.8999	6.73697	6.31173	4.77068	6.28227	6.38856	5.44674
protein tyrosine kinase 2 beta	R85257	5.60212	6.06146	5.49306	6.27476	5.64545	5.24702	5.6058	5.11199	5.11799	NA	5.35659	5.26269	4.7362	5.19296	NA	6.17379	5.35659	5.03044
*pcrmbonestrong* hypothetical protein MGC4276 similar to CG8198	N79037	6.89061	6.6995	6.04737	7.41998	6.47235	5.67675	6.50279	6.4708	5.69373	7.20638	6.29342	6.20658	7.20934	6.52062	5.43808	7.05876	6.72383	5.97126
v-raf murine sarcoma 3611 viral oncogene homolog 1	H59758	6.39024	6.42487	6.12468	7.06219	6.60935	5.86363	5.4161	5.2933	5.57595	6.51323	5.78383	5.96101	7.11233	6.17794	5.33272	6.6174	6.22456	5.68698
coatomer protein complex, subunit zeta 2	W70230	6.67456	6.52356	5.26269	5.87212	5.30827	5.45959	5.83481	5.40268	5.60212	5.31321	5.18178	4.63473	5.59842	5.49306	4.84419	5.73657	5.79606	6.38182
transcription termination factor, mitochondrial	AA459396	6.11147	5.99146	6.21661	6.03309	5.61313	5.32301	NA	NA	4.60517	NA	5.34233	5.11199	5.57595	NA	NA	6.04973	5.75257	5.2575
acetyl-Coenzyme A acyltransferase 2 (mitochondrial 3-oxoacyl-Coenzyme A thiolase)	H07926	6.6796	6.48311	5.72359	7.2807	6.72143	5.90536	7.40062	6.78333	5.91889	6.65929	6.67708	5.69036	7.21303	6.79682	6.00881	7.24922	6.41836	5.73657
apolipoprotein H (beta-2-glycoprotein I)	H68848	6.79682	6.07535	6.93634	6.22258	5.09375	5.26269	NA	NA	4.94876	NA	4.93447	5.24175	6.09582	4.91998	NA	6.14633	5.56834	5.12396
*missing* KIAA1402 protein	T46979	6.63332	5.80814	5.80814	5.826	5.32788	5.0626	NA	4.90527	NA	NA	5.43808	5.09987	5.04986	5.15906	NA	5.82008	4.82028	4.68213
Homo sapiens cDNA FLJ35517 fis, clone SPLEN2000698.	AA400292	7.33759	7.17702	6.51619	7.16627	6.44413	5.68358	6.65544	6.29342	5.98141	6.97261	7.03878	6.11589	7.24208	6.59851	5.68017	7.28961	6.42487	5.81711
G antigen, family D, 2	AA620697	6.2691	7.04578	5.9428	5.92959	5.79606	NA	NA	NA	6.07764	NA	4.98361	5.35186	5.273	4.82831	NA	5.77765	5.56834	5.04986
*pcrmballstrong* KIAA0980 protein	AA205072	6.83411	7.1025	6.14204	6.83195	6.00389	5.7301	6.30079	4.85981	5.18739	6.39693	5.32301	5.61677	6.44731	5.84932	NA	7.00216	6.04025	6.14633
dual specificity phosphatase 2	AA759046	6.13556	6.4677	5.96358	6.48616	5.82895	5.05625	4.77912	5.25227	5.15329	5.53339	5.47646	4.79579	6.00389	5.33754	NA	5.61677	5.98141	5.4848
hypothetical protein MGC39820	N63445	6.58617	6.86589	5.55683	7.29845	5.38907	5.04986	5.1299	5.31321	5.72359	5.18178	5.3033	5.73334	6.35957	4.7362	NA	6.27664	5.5835	6.52062
KIAA0974 mRNA	AA666255	6.83948	6.69084	6.01859	6.82763	5.50533	4.83628	6.99577	6.02828	4.91998	6.3315	6.63595	5.65948	6.7511	5.11199	4.91265	7.01661	6.82871	4.89784
*pcrweak* FAD-synthetase	R38171	7.53316	7.18083	6.72623	6.60935	5.92693	5.16479	6.57088	5.32788	5.82008	7.64012	7.04578	6.42972	6.83626	5.92426	5.07517	6.47543	6.29527	5.88332
collectin sub-family member 11	AA456055	5.59842	5.78074	5.70378	5.5835	5.22575	NA	NA	NA	NA	5.31321	5.17048	5.02388	5.23644	5.17615	NA	5.68698	5.4161	5.11799
*pcrmbonestrong* melanoma differentiation associated protein-5	AA911194	7.45876	5.81711	5.88053	6.22654	5.59471	5.10595	NA	NA	NA	NA	5.29832	5.0876	5.3033	NA	NA	5.61313	5.40717	5.28827
alpha-fetoprotein	T56880	5.26786	6.05912	5.88888	5.91889	5.18178	4.99721	NA	NA	NA	NA	5.25227	4.61512	5.0689	NA	NA	6.05912	5.87493	5.17615
hypothetical protein FLJ13397	R73587	7.07496	6.83948	6.45362	6.89061	6.16961	4.82028	6.1591	5.53339	5.38907	6.50129	6.32972	5.7869	6.06379	5.77455	4.62497	6.21261	5.92426	5.01064
small nuclear RNA activating complex, polypeptide 4, 190kDa	AI369312	7.69394	6.57088	5.7869	6.22258	5.99894	5.68358	4.7362	5.97889	5.79606	7.31522	6.18621	5.72359	5.70711	5.48894	NA	5.93225	5.79301	5.5835
MLN51 protein	AI688014	7.00033	7.15774	6.38688	7.00579	6.39359	5.73979	5.63835	4.96284	5.47227	7.46049	7.14362	6.05444	6.67456	6.15698	5.1299	7.42417	6.81674	6.06843
potassium channel, subfamily K, member 6	AI377055	6.21661	6.34036	6.24804	6.51175	5.04343	4.8752	NA	NA	4.91265	5.8522	6.2186	5.51343	5.85793	NA	NA	5.43372	5.85507	NA
phosphotidylinositol transfer protein	R89808	7.8536	6.81674	6.86171	8.16536	7.46737	6.30079	8.40043	7.81157	7.06133	7.90138	7.16472	6.75693	8.22871	7.57405	6.70196	8.06558	7.26473	6.93245
transforming growth factor, beta receptor II (70/80kDa)	AA487034	6.02345	5.67332	5.7869	6.63068	5.8944	5.19296	7.19218	5.26269	5.81711	5.54126	5.47227	5.20949	6.286	5.7589	5.1985	4.94164	7.26683	5.7301
reticulon 3	AA430035	8.24643	7.59186	7.1452	8.36707	7.37651	6.69827	8.53287	7.73237	7.07665	8.64892	7.83082	7.28756	8.23986	7.41638	6.89871	8.72762	7.83043	7.2145
paternally expressed 10	H51766	7.86019	7.41095	6.45205	7.91826	7.15149	6.73102	7.95997	7.21964	6.71052	8.02453	7.61825	6.95081	8.22202	7.49665	6.85961	8.14381	7.34343	6.72022
caveolin 2	H62838	9.12609	8.64347	7.932	7.97247	7.02554	6.46614	7.31655	6.93049	5.96871	9.53199	8.7889	8.07091	7.21303	6.59304	5.82008	7.48885	7.34278	5.93489
*pcrmbonestrong* chromosome 14 open reading frame 138	AA404341	6.40026	5.93754	5.98141	6.12468	6.14204	5.92959	6.23441	5.49306	5.63121	6.2672	5.93754	5.45532	6.22059	5.64897	4.95583	6.15273	5.36129	5.20949
formin binding protein 4	W57818	7.08506	6.608	6.62407	7.41938	6.47697	5.4161	6.83841	6.33859	5.743	6.76388	6.56103	5.99396	6.88141	5.96615	5.50939	6.83195	6.60259	5.60947
*pcrweak* aryl hydrocarbon receptor nuclear translocator-like	H17528	7.26543	6.88141	6.50578	6.84482	6.54535	5.76832	7.63095	6.7511	5.99894	7.6153	7.07157	6.01372	7.09589	6.39526	5.69709	7.18917	6.71174	6.04025
non-metastatic cells 4, protein expressed in	H54417	8.0904	7.56164	6.88449	7.57302	6.54679	6.22258	7.04839	5.93754	5.37528	8.03657	7.21082	6.46303	7.21891	6.22059	5.92426	7.47591	6.54247	6.53233
*missing* bromodomain containing 7	AA488428	5.81114	6.46459	6.58755	5.93225	4.94164	4.97673	NA	5.0689	5.14749	5.18739	5.64191	5.57973	4.94164	4.99721	NA	6.04025	4.89035	5.20401
spinocerebellar ataxia 7 (olivopontocerebellar atrophy with retinal degeneration)	AA469964	6.51323	5.94542	6.48004	6.04973	6.09807	5.0814	NA	NA	NA	NA	5.00395	4.86753	5.49306	NA	NA	6.45362	5.17048	5.05625
nucleoporin 43kDa	AA621725	6.83195	6.03787	6.13773	6.10925	6.02102	5.09375	4.67283	NA	4.81218	5.8522	5.4848	5.74939	5.60212	4.64439	4.74493	6.12249	5.73979	5.2933
ring finger 139	AA455970	6.49677	6.17379	5.63121	6.7093	6.12905	5.04343	5.53733	NA	5.50939	5.18178	5.62402	5.273	6.06379	5.2933	NA	6.1203	5.81711	5.0626
*pcrweak* polymerase (RNA) I polypeptide C, 30kDa	AA733038	6.01616	5.84932	5.8693	5.65599	5.44674	4.82028	NA	NA	5.17048	6.06146	5.37528	5.12396	5.24175	4.97673	NA	5.68698	5.01064	5.92426
nucleotide binding protein 2 (MinD homolog, E. coli)	AA427415	6.68211	6.84162	6.39359	6.36303	6.28413	5.36598	5.80212	NA	4.63473	6.2106	5.87493	5.52943	6.7093	5.5835	4.95583	6.52503	6.27852	5.77455
*pcrmissing* tetratricopeptide repeat domain 7	AA504156	6.65286	6.29711	5.97126	5.79606	5.96358	5.11199	5.11199	5.03695	5.1299	5.65249	5.45104	5.42935	5.33272	4.95583	NA	6.1203	5.49306	4.94164
myeloid/lymphoid or mixed-lineage leukemia (trithorax homolog, Drosophila); translocated to, 6	AA682392	6.69703	5.9108	6.00635	7.20341	6.1591	5.17048	5.80814	5.63835	5.87774	6.46459	5.93225	5.35659	6.51471	5.94803	NA	6.43935	5.77765	5.31321
*pcrmbweak* heparan sulfate 2-O-sulfotransferase 1	N26482	7.25771	7.21156	6.58893	7.54592	6.52062	6.00389	6.95559	6.36475	6.1334	7.70301	6.59851	6.30079	7.43603	6.3315	6.05209	7.28001	6.64898	6.11589
hypothetical protein FLJ13154	AA923560	7.74889	7.05531	6.91075	7.70706	7.07242	6.17794	6.88141	6.73102	5.99645	8.32264	7.33368	6.83518	7.85787	6.93147	6.03787	7.69439	6.79347	6.63068
nitric oxide synthase 3 (endothelial cell)	AA884967	NA	6.16961	6.12468	6.02102	5.35186	NA	NA	NA	NA	NA	NA	5.11199	5.18178	NA	NA	5.77455	5.37528	5.40268
RAB33A, member RAS oncogene family	AI360342	6.7546	6.2106	7.41698	5.67332	5.09987	6.06379	NA	4.82831	4.79579	NA	5.09987	6.4552	4.96284	NA	NA	5.98141	5.79301	4.92725
*pcrmballstrong* lipocalin 2 (oncogene 24p3)	N79823	6.54535	5.74939	6.53669	6.64898	6.09131	6.05678	NA	NA	4.77912	5.81413	6.08222	5.68017	6.36819	5.53733	4.84419	6.79794	6.27288	5.49306
nuclear factor related to kappa B binding protein	AI681004	6.05444	5.73979	6.17587	6.9256	5.18178	NA	NA	NA	5.37528	4.92725	NA	5.18739	4.94164	4.85981	NA	6.27476	5.77144	5.96358
KIAA1815	AI263800	6.67708	5.92693	5.1985	6.55678	5.54126	4.83628	5.03044	NA	5.273	NA	5.66296	4.80402	5.61677	4.98361	NA	6.30628	5.95584	5.0626
*simseq* Human hypoxanthine phosphoribosyltransferase gene	M26434	7.33368	7.2086	5.72359	7.26473	6.20456	5.62402	6.1591	5.70378	5.58725	6.89669	6.51175	5.93754	7.07665	6.38688	5.45959	7.19369	6.32972	6.22851
MAX protein	N68443	7.36771	6.70808	6.31173	7.1452	6.46303	5.60212	7.97625	6.64379	6.68835	7.19893	6.47389	5.95064	7.16781	6.34739	5.7301	7.11883	6.54965	6.47543
serum response factor (c-fos serum response element-binding transcription factor)	AA487973	5.84644	6.02587	5.95842	6.24222	5.66296	5.62402	6.90875	6.30079	6.70564	5.38907	5.52545	5.56834	5.33754	5.47227	5.26269	6.35957	5.4161	6.09131
*pcrweak* ubiquitin-conjugating enzyme E2D 3 (UBC4/5 homolog, yeast)	AA017200	8.64294	7.98854	7.12125	8.83259	7.88307	7.27309	8.83244	8.09071	7.42297	8.83492	8.12356	7.38399	8.60172	7.91425	7.08924	8.93866	8.22978	7.5974
*pcrmbonestrong* phosphatidylcholine transfer protein	AA029757	7.17702	7.17855	6.69332	7.66011	6.94312	6.16961	7.86672	7.31322	6.2519	7.51152	6.66696	6.80793	7.72533	6.94505	6.46614	7.53423	6.89163	6.01616
*pcrweak* M-phase phosphoprotein 1	N63752	8.56389	7.93451	7.03351	6.35089	6.04737	5.60212	6.32257	5.86079	5.43808	8.98695	8.20221	7.48997	6.01616	5.43808	5.37528	6.55393	6.26149	5.67675
solute carrier family 26, member 6	AA458983	7.60887	6.78559	6.42162	6.71538	6.04737	5.36129	7.02997	6.72863	6.22654	8.23271	7.54645	6.97635	6.84375	5.96101	5.28827	6.59167	6.23637	6.58617
chemokine (C-X-C motif) ligand 1 (melanoma growth stimulating activity, alpha)	W46900	6.30628	5.79909	5.95842	6.97261	5.83773	5.44242	7.94662	6.5903	7.26613	4.7185	5.15329	5.26786	5.04986	4.91998	NA	6.52062	5.59099	5.17615
*pcrmballstrong* mitogen-activated protein kinase kinase 6	H07920	6.33328	6.01372	6.51471	6.14847	5.81413	5.17048	5.31321	5.20401	4.97673	6.24611	5.84644	5.60212	6.25383	5.60947	4.91998	6.37843	6.03309	4.75359
hypothetical protein HSPC109	AA629804	5.82305	6.20859	6.11368	6.40523	5.62402	4.92725	NA	5.07517	4.98361	5.85507	5.30827	5.53339	5.2832	4.82831	NA	6.19441	5.42935	5.63121
hypothetical protein DJ971N18.2	AA457223	6.47235	6.61338	5.93225	6.07535	6.09357	5.40717	NA	NA	NA	5.24702	6.32077	5.67332	6.09131	5.47227	4.77912	6.3081	5.56068	5.33754
*pcrmbonestrong* bobby sox homolog (Drosophila)	AA190997	7.82004	7.4553	6.40192	7.53155	6.7093	6.01127	7.13489	6.41346	5.75257	8.30968	7.51316	6.61874	7.44483	6.58064	6.05678	7.23778	6.65929	6.16752
PPAR binding protein	AA453404	6.63463	6.83841	6.03309	6.7417	6.06611	5.22575	5.17615	4.8752	5.65599	6.78559	6.38351	5.73334	6.49677	5.77455	5.00395	6.78333	5.86647	5.87493
slingshot 1	AA447780	6.4599	6.49677	6.00635	6.99942	5.31812	5.29832	NA	5.10595	NA	4.82028	5.51745	5.23644	5.86363	4.89784	NA	6.00881	5.826	5.27811
eukaryotic translation initiation factor 2, subunit 2 beta, 38kDa	AA027240	7.48043	6.93634	6.80017	7.43662	6.94409	5.9428	7.02198	5.88053	5.8999	7.81157	7.28207	6.66058	7.40245	6.62804	5.64897	7.66996	7.04925	6.44572
sarcospan (Kras oncogene-associated gene)	N21470	6.42649	6.03787	5.95842	5.99146	5.44242	5.01728	5.42495	4.90527	5.15906	5.69373	4.89784	5.63121	5.50126	4.61512	NA	6.00389	5.0876	5.49717
keratin 23 (histone deacetylase inducible)	AA676625	5.87774	6.04025	5.77765	5.72031	5.67332	4.96284	NA	NA	5.36129	5.19296	4.89035	5.66988	5.54908	NA	NA	6.01859	5.5835	5.40717
APG16 autophagy 16-like (S. cerevisiae)	AA115583	6.35784	6.13988	5.63479	6.37332	5.90808	4.97673	NA	4.61512	5.00395	NA	5.48894	5.36129	6.32257	5.11199	NA	5.65249	5.68358	5.67332
potassium channel, subfamily K, member 7	AA777982	5.66296	6.24417	7.62706	5.56452	5.8861	5.2933	NA	NA	4.89035	NA	4.70048	5.83481	5.47227	NA	NA	5.80513	5.44242	5.15906
KIAA1237 protein	AA977469	5.90536	5.97889	6.1181	6.1181	6.11368	5.03695	NA	5.04343	4.69135	5.82008	5.67332	4.62497	6.22654	4.89784	NA	5.92693	5.52545	NA
APG12 autophagy 12-like (S. cerevisiae)	AA251737	6.52209	6.25958	6.34739	6.65028	5.47646	5.50533	NA	NA	NA	5.70711	5.34711	5.37528	5.71373	4.98361	NA	6.36647	5.52943	4.97673
hypothetical protein FLJ20244	AI340625	6.51915	6.06379	5.9162	6.19644	5.68017	5.50533	NA	NA	NA	5.50939	5.62402	5.48064	5.71043	4.81218	4.79579	6.21661	5.74939	5.12396
*pcrmbonestrong* catechol-O-methyltransferase	AI016999	8.19589	7.28551	7.07834	8.67522	7.65776	6.97541	7.54009	6.9921	6.52942	8.39818	7.59488	7.08003	8.08672	7.17778	6.45362	8.4429	7.61135	7.15383
solute carrier family 35 (UDP-N-acetylglucosamine (UDP-GlcNAc) transporter), member A3	AI652076	6.74406	5.80212	6.70564	6.45205	5.57973	4.77068	4.95583	NA	5.04986	6.31355	5.55296	5.3033	6.18002	5.65599	NA	6.38351	5.94542	4.72739
lymphocyte alpha-kinase	AI274270	6.35437	6.58617	5.88888	6.61338	5.53339	5.3845	NA	4.60517	NA	NA	5.40268	NA	NA	4.62497	NA	6.13988	5.1299	5.0689
RNA binding protein S1, serine-rich domain	AA496879	8.39773	7.72356	6.98564	8.9469	8.09955	7.39634	8.64365	7.81763	7.26683	9.16377	8.51679	7.71423	8.93208	8.14323	7.51098	8.62873	7.91169	7.29166
Down syndrome critical region gene 1-like 1	H19440	5.72031	5.94542	6.48158	5.53733	5.36129	5.40717	6.17587	5.26786	5.65948	NA	5.17048	5.84644	NA	4.98361	NA	6.00141	5.57215	5.70711
frizzled-related protein	W58032	5.78383	5.67332	5.72359	5.32788	5.26786	NA	5.9108	5.97889	5.51745	NA	NA	5.48894	NA	4.85203	NA	6.03548	5.56068	5.32301
hypothetical protein HSPC111	H81200	6.52796	6.47389	6.11589	7.724	6.65286	5.86363	8.04334	7.43367	6.97261	7.24351	6.84694	6.14633	7.59035	6.75926	6.18621	7.64731	6.86797	6.61473
START domain containing 3	AA504615	5.72031	6.18826	5.2832	6.73102	6.38012	5.57595	8.23111	7.34213	7.11639	6.44254	5.98141	6.07535	6.68211	5.92158	5.57973	7.02731	6.2653	5.14166
CTL2 gene	R39578	7.71557	7.28413	6.43615	7.89581	6.71174	6.03548	8.19919	7.54645	6.20254	8.30078	7.50219	6.59851	8.07028	7.24065	6.4892	7.629	7.10414	6.1334
KIAA0831	R71623	6.56244	5.78383	5.82008	6.35437	5.25227	5.14166	7.00125	6.4892	6.29342	5.45959	5.38907	5.55683	5.76832	4.99721	NA	6.47543	5.80814	5.22575
hypothetical protein MGC2654	AA458460	7.74673	7.14283	6.21661	6.93342	6.21261	5.64545	6.95368	7.16085	6.91473	7.7562	7.02108	6.31355	7.0067	5.9428	5.82305	6.63857	6.65157	5.71373
retinoblastoma binding protein 1-like 1	AA046204	6.55962	6.08904	6.30079	6.93731	6.29157	5.63835	6.65929	6.72623	5.95064	6.16331	5.77144	5.15906	7.28824	6.32972	5.9135	6.632	5.44242	5.93489
phospholipase A2, group VII (platelet-activating factor acetylhydrolase, plasma)	H65030	5.90536	5.86363	5.4161	5.83481	5.02388	4.62497	6.72503	5.89164	5.24175	NA	4.82831	5.11199	4.96981	NA	NA	6.32794	4.82831	5.35659
zinc finger protein 9 (a cellular retroviral nucleic acid binding protein)	AA625995	5.97126	6.95559	6.35089	6.66185	5.78996	5.273	7.39572	6.66568	6.03309	6.62804	6.94022	6.10702	7.46049	6.6174	5.4161	7.03086	6.41017	6.04973
c-myc promoter-binding protein	N50544	6.66313	6.76041	6.44254	6.69456	5.65599	5.32788	5.70711	NA	5.1358	5.7869	5.9135	5.56834	5.99146	5.26786	NA	6.37332	5.273	5.52545
dishevelled associated activator of morphogenesis 1	AA599099	7.43544	7.39817	6.27852	6.06611	5.76519	NA	NA	5.19296	5.22036	7.56112	7.00579	6.35957	5.53339	4.72739	NA	5.6204	5.41165	4.92725
KIAA0063 gene product	T82263	7.01212	6.49979	6.26149	7.18083	6.55536	5.64191	5.43808	4.94876	5.71373	6.8533	6.15486	5.64191	6.98286	6.24417	5.70378	7.12206	6.92166	6.35089
*pcrweak* hypothetical protein FLJ11588	R49555	8.59674	7.61727	6.85541	6.74524	6.29342	5.57973	6.04501	5.36598	5.58725	9.11581	8.10198	7.19293	6.6107	5.75257	4.83628	6.5582	5.7301	6.16961
DEAD (Asp-Glu-Ala-Asp) box polypeptide 23	AA598470	7.73456	6.99026	6.47235	7.5999	6.98379	6.00141	7.63095	7.06219	6.38688	8.23324	7.39879	6.55108	7.95997	7.05099	6.10256	7.43544	6.8222	6.40853
formin-like 1	N51614	6.93537	6.65673	6.47543	7.41698	6.36819	5.3799	6.69827	5.93225	5.79301	6.8638	5.85793	5.78383	7.08757	6.3699	5.54126	7.16085	6.2106	6.14847
Notch homolog 1, translocation-associated (Drosophila)	H18865	6.77537	6.52649	6.25575	6.56948	5.61677	5.44674	5.48064	5.72359	5.47227	6.70441	6.03787	5.80212	5.98896	5.26786	NA	6.06843	5.54126	5.273
*pcrmballstrong* KIAA0355 gene product	AA780246	6.25767	5.99894	6.68711	6.29157	5.66296	5.12396	NA	5.273	5.30827	5.19296	5.78383	4.85203	6.07764	5.63479	NA	6.01859	5.62762	5.35659
*pcrmissing* solute carrier family 2 (facilitated glucose transporter), member 1	R17667	7.35756	5.47227	6.09582	5.76832	5.46806	4.82028	5.57215	5.03044	5.27811	6.81454	5.63835	5.1299	4.91265	4.60517	NA	5.54518	5.23644	5.39363
mouse double minute 2, human homolog of; p53-binding protein	AI014368	6.93147	6.06611	6.43455	6.71417	6.23637	5.02388	5.7301	5.63835	5.58725	6.87833	6.32615	5.62402	6.69208	5.52943	4.7185	6.44731	6.03548	5.05625
Ran GTPase activating protein 1	H98072	7.43897	7.05359	6.14847	7.6587	6.97354	6.14419	7.4793	6.73815	6.0845	7.96276	6.99118	6.35957	7.60539	6.76157	5.68358	7.33694	6.40688	6.18621
*pcrmbonestrong* ATPase, Class I, type 8B, member 4	R77809	6.45205	5.20949	5.31812	5.65948	4.77068	4.67283	NA	NA	NA	5.40268	5.84064	5.25227	4.83628	5.21494	NA	5.89164	5.59099	5.19296
forkhead box F1	AA907419	7.67647	6.99026	6.63068	7.7424	6.79794	6.19644	7.22839	5.75574	6.83195	7.90728	7.2563	6.31173	7.29574	6.10032	5.70044	7.55695	6.9489	6.2186
interleukin enhancer binding factor 1	R99966	9.29367	8.50755	7.91498	6.88755	6.10032	5.52146	6.37843	5.4848	5.48064	9.71148	8.84419	8.10983	6.90975	5.97126	4.89035	6.50129	6.10479	5.75257
actin-like 7A	AI220421	5.64897	6.17379	5.64545	6.57088	5.94542	4.84419	4.68213	NA	5.26786	5.66988	5.72359	5.45959	6.24998	5.01728	4.80402	6.06379	5.8944	5.7462
ribosomal protein L6	AA629808	10.2289	9.4055	8.67897	10.6207	9.82984	9.00945	10.1017	9.26303	8.64682	10.6118	9.75626	9.09009	10.3895	9.6013	8.88489	10.5273	9.87122	9.05661
*pcrweak* c-src tyrosine kinase	AA079775	6.69332	7.13807	5.89164	6.54247	5.826	5.52146	5.31812	NA	5.31812	6.45205	6.73102	5.98645	5.73334	5.27811	4.66344	6.44095	5.31321	5.23111
cAMP responsive element binding protein 5	R22790	6.32436	6.41017	6.22258	6.50728	6.09131	5.39816	5.95064	5.52545	5.6204	4.7362	5.4848	4.98361	6.08222	5.3845	4.64439	6.9594	6.09131	6.19441
complement component 3	N93428	5.24175	5.33272	5.9162	6.61607	4.94164	4.82831	NA	NA	NA	4.99721	5.01064	5.59471	NA	NA	NA	5.89715	5.33754	4.76217
collagen, type III, alpha 1 (Ehlers-Danlos syndrome type IV, autosomal dominant)	T98612	8.85823	8.19423	7.5689	9.3658	8.53129	7.79152	9.26889	8.54071	7.67415	9.25167	8.42046	7.7021	9.40993	8.54617	7.92045	9.20693	8.54442	7.688
LIS1-interacting protein NUDEL; endooligopeptidase A	R94693	7.93272	7.23201	6.53524	7.75276	6.85013	6.39693	7.9831	7.03703	6.27099	7.55224	6.15486	6.65801	7.26613	6.6695	5.82895	7.53102	6.85224	6.70073
baculoviral IAP repeat-containing 1	AA621150	6.07074	5.50939	6.26149	5.90808	5.83773	5.10595	6.6995	6.21261	5.07517	NA	NA	5.50939	5.09987	NA	NA	5.826	5.73657	5.51343
*pcrmbonestrong* CD209 antigen-like	AA448002	6.16961	5.83481	6.60665	6.09131	4.92725	5.6204	6.71174	6.46303	5.42495	NA	5.26786	6.21261	5.37528	5.03695	NA	6.24998	7.0076	5.27811
hypothetical protein F23149_1	AA004525	7.17778	5.92158	6.54535	6.06843	5.49717	5.00395	6.16331	5.0814	5.56452	6.05444	5.60212	4.79579	6.32615	5.22036	5.00395	6.25383	5.6204	5.42935
solute carrier family 33 (acetyl-CoA transporter), member 1	AA703187	6.32794	6.54965	6.05444	6.49527	5.92426	5.41165	6.41836	6.14419	5.30827	6.22456	5.36598	5.53339	6.2519	5.65599	5.03695	6.6896	5.90808	5.36129
amylo-1, 6-glucosidase, 4-alpha-glucanotransferase (glycogen debranching enzyme, glycogen storage disease type III)	AA668425	6.3699	5.96871	5.62762	6.2691	5.52146	5.30827	6.72503	5.95064	5.24702	5.273	5.31321	5.51343	6.27664	5.23111	4.75359	5.84932	5.67675	5.31321
transcription factor B2, mitochondrial	AA496871	6.94601	7.80016	6.06611	6.41017	5.7589	5.11199	4.89035	4.84419	4.96284	6.87213	8.82335	5.65948	NA	5.15329	4.62497	6.40026	5.8693	5.2832
prostate cancer associated protein 1	AA149579	8.43988	7.68846	7.06647	6.45834	5.5835	5.30827	5.21494	4.68213	4.85981	8.71654	8.01665	7.05359	6.54103	5.72685	4.8752	6.63726	6.24804	5.59842
retinol dehydrogenase 10 (all-trans)	AA609749	6.60935	6.50877	6.77651	7.04316	6.19644	5.44242	5.7301	NA	5.29832	6.48616	6.20254	5.98645	6.66313	5.47646	4.91998	6.68586	6.30992	6.49527
KIAA1715	AA101146	6.29342	6.04501	5.99146	5.89715	5.98896	NA	NA	NA	NA	5.86363	5.70044	6.1717	4.98361	4.72739	NA	5.89715	5.45532	4.83628
*pcrweak* ADP-ribosylation factor 3	AA670422	7.02909	6.1717	7.00941	5.1985	5.92158	5.05625	NA	5.0876	5.12396	5.25227	5.48894	5.51343	4.96981	NA	NA	5.70711	5.61677	5.2832
*pcrweak* progesterone-induced blocking factor 1	N59340	7.99362	6.76041	6.87213	7.50494	6.95081	6.04025	7.19218	7.09589	5.67332	7.59539	6.91274	6.44889	7.2428	6.1334	5.81114	7.8071	6.92952	6.31536
c6.1A	AA666096	7.75662	7.16317	6.72863	7.31986	6.76273	6.2186	7.53583	6.77422	6.27664	8.47762	7.56579	6.9921	7.71289	6.93925	6.07535	7.73061	6.8977	6.26149
*pcrmbonestrong* cyclin M1	R38897	8.11432	7.42297	6.83733	7.1025	6.17379	5.83773	6.40853	5.59842	5.18739	9.32875	8.48612	7.62364	6.59851	5.83773	5.27811	7.05359	6.09582	5.63835
Homo sapiens transcribed sequences	H30004	6.15273	7.13728	6.16542	5.34711	5.12396	4.63473	NA	NA	NA	5.2832	6.10032	5.53339	4.83628	NA	NA	5.54908	5.65599	4.74493
chromosome 11 open reading frame 17	AI017578	6.76041	6.63857	6.52649	6.22654	5.84644	5.18739	5.17048	5.17615	5.17048	6.2653	5.51745	5.42935	6.07764	5.26786	NA	6.87316	6.04263	5.4161
TRAF family member-associated NFKB activator	R09544	6.8742	6.22851	5.86363	6.90875	6.10479	5.7462	6.18002	5.71373	5.10595	5.82008	6.09131	5.35659	6.10702	5.24702	NA	7.1325	6.58893	5.42935
cadherin 1, type 1, E-cadherin (epithelial)	T62868	7.35436	7.0076	6.49072	7.87929	6.91771	5.57973	7.32778	6.63332	6.1591	7.66294	7.03966	6.56526	7.58782	6.52356	5.67675	7.63289	6.84482	5.98141
syntaxin binding protein 2	AI151105	7.95367	7.47022	6.58064	6.76619	5.98394	5.55683	6.22851	5.7869	5.4848	8.16109	7.26403	6.44254	6.72022	6.14419	4.90527	6.75926	5.8861	4.72739
hypothetical protein FLJ12542	AA491275	6.47543	6.02102	6.286	5.49306	5.35186	4.99721	NA	NA	NA	5.71043	5.85507	5.45104	5.273	NA	NA	5.73657	5.42053	4.60517
RNA polymerase I transcription factor RRN3	AI381593	5.10595	6.01616	6.16752	6.56244	5.50939	5.02388	NA	NA	4.96284	5.69709	5.6204	5.15906	5.78996	NA	NA	6.24998	5.19296	5.42495
major histocompatibility complex, class I, A	AA644657	8.53149	7.80384	7.50274	8.85823	8.07807	7.26753	8.55526	7.78655	6.95273	9.15229	8.34379	7.72091	8.80207	8.03268	7.03966	8.82424	8.04655	7.31986
*pcrweak* nuclear factor I/X (CCAAT-binding transcription factor)	AA406269	8.46716	7.67276	7.0282	7.8144	7.10085	6.20254	8.02748	7.28961	6.75227	8.73777	7.85864	7.15618	7.91242	7.18007	6.37673	7.83716	7.24065	6.47851
RAD50 homolog (S. cerevisiae)	H99196	6.34036	5.84644	6.14847	6.28786	6.2672	5.61677	6.86901	6.40026	5.66643	NA	5.15329	5.38907	4.8828	5.49306	NA	6.80683	6.06843	5.45104
pyrroline-5-carboxylate synthetase (glutamate gamma-semialdehyde synthetase)	AA143510	7.46049	6.77765	6.48464	6.96885	6.27288	5.73657	8.10077	7.62462	6.77422	7.47022	6.77765	6.16542	7.22984	6.59987	5.7869	7.62071	7.00851	6.03309
*pcrmissing* lethal giant larvae homolog 1 (Drosophila)	AA026112	6.22654	6.30445	5.90808	5.98896	5.59842	5.03044	5.86079	6.08677	5.57595	5.59471	5.52943	5.71043	5.11799	NA	NA	5.90263	5.39363	NA
coatomer protein complex, subunit alpha	T81091	7.10988	6.76157	5.81413	7.17319	6.79234	5.55683	8.24381	7.76811	7.1301	7.64444	6.57925	6.50578	7.93128	7.13409	6.09131	7.15305	6.82655	6.28413
Ras association (RalGDS/AF-6) and pleckstrin homology domains 1	T80943	7.67833	7.12125	6.44731	6.19644	6.3315	4.95583	7.91681	6.69703	5.69373	8.04431	7.12528	6.39693	6.17379	5.22575	4.84419	7.1025	6.25767	5.50533
muscleblind-like 3 (Drosophila)	AA460149	7.90027	6.2804	6.04025	7.10414	6.03787	5.64545	6.40026	6.11147	5.89164	5.7869	6.06843	5.87493	6.41999	6.04501	5.24702	6.4892	6.23441	5.0876
nuclear factor I/X (CCAAT-binding transcription factor)	R19306	8.09499	7.66575	6.8533	8.59156	7.77149	6.89163	8.40246	7.54856	6.74052	8.61939	7.79276	7.28551	8.62802	7.78945	7.03086	8.36171	7.4776	6.53088
*pcrweak* adipose specific 2	AA478298	6.91175	6.30079	5.70711	6.02345	6.05678	4.63473	NA	NA	NA	NA	5.56068	5.15906	5.85507	NA	NA	6.25767	5.72031	4.96981
cytosolic ovarian carcinoma antigen 1	AA156560	6.35784	6.0845	6.42325	6.05444	5.37064	5.0626	6.24611	5.54518	5.17615	5.59471	5.44242	NA	5.43372	5.59099	NA	6.56244	5.7301	6.31716
*missing* hypothetical protein MGC3234	AA181149	6.19236	6.00141	6.27476	5.94803	6.06843	4.79579	5.15329	NA	5.84644	5.75257	5.25227	6.1334	4.7362	5.19296	NA	5.83773	5.93225	4.8752
G protein-coupled receptor 48	H88521	6.05678	5.96358	5.92693	6.73697	6.58341	4.77068	5.35186	5.4161	4.94164	6.13773	5.0689	4.99043	5.49717	NA	4.77912	6.54391	5.97889	5.0876
cytochrome c oxidase subunit VIIc	AA629719	8.6041	8.11672	7.06817	8.88086	7.89952	7.26962	8.65312	7.8842	7.32581	8.96175	8.16166	7.32317	8.74735	7.95753	7.12044	9.0153	8.13535	7.45356
hypothetical protein FLJ10826	AA476604	7.48212	7.21008	5.91889	7.37275	6.61204	5.75574	7.72842	6.76388	6.30079	8.13153	7.57763	7.29302	7.84932	6.7546	5.86647	7.42118	6.69208	6.42811
hypothetical protein from EUROIMAGE 1669387	R32354	7.5353	6.61607	6.49979	7.9248	7.32515	6.33505	7.63868	7.27379	6.4892	8.19589	7.68662	6.97261	7.76047	6.85118	6.35437	7.7463	7.11883	6.83841
NADH dehydrogenase (ubiquinone) flavoprotein 1, 51kDa	AA427570	6.50279	6.6174	7.28824	6.0845	6.22456	5.09987	5.38907	5.65599	5.73657	6.11147	6.35957	5.5835	6.15698	5.09987	4.91998	5.84932	5.68017	5.31812
*pcrmissing* zinc finger protein 276 homolog (mouse)	AA504834	6.46303	6.51175	6.97354	5.44674	5.73657	5.01064	5.1985	5.31321	5.04986	NA	5.53339	5.78074	NA	NA	NA	6.06843	5.64191	5.71703
KIAA0939 protein	H15689	6.72743	6.41017	5.69709	6.81564	6.58479	5.72685	6.10479	5.0689	5.31321	6.77079	6.39693	5.79606	6.31536	5.53339	4.83628	6.39693	5.92158	4.74493
proteasome (prosome, macropain) subunit, alpha type, 7	AA705680	7.79934	7.03878	6.46147	7.32251	6.62539	6.01859	5.47227	5.72031	5.50939	8.32821	7.57147	6.86171	6.96414	6.16542	5.28827	6.95368	6.38688	5.57973
nuclear ubiquitous casein kinase and cyclin-dependent kinase substrate	AA927182	8.33543	7.63434	6.62007	8.27027	7.77317	6.88346	8.29978	7.57507	6.75926	8.82923	7.794	6.91374	8.45297	7.7907	7.01751	8.40872	7.67555	6.40192
lipin 2	AA279025	6.17379	6.84268	5.48894	7.15696	5.8693	4.84419	5.12396	4.76217	5.2933	5.5835	5.12396	5.81711	5.82008	5.22036	NA	6.33859	5.88888	4.77068
calcitonin gene-related peptide-receptor component protein	AA035173	6.33859	6.24998	6.41673	5.88053	5.66988	5.20401	5.35659	5.40717	5.09987	5.8944	6.24417	5.88053	5.8522	5.09987	NA	6.20254	7.06048	6.18208
cAMP-regulated guanine nucleotide exchange factor II	AI361565	6.90975	5.88053	5.76519	5.95584	5.01064	4.70048	NA	NA	5.7589	5.63121	5.47646	5.57973	5.09375	NA	NA	5.69036	4.89035	4.80402
lysosomal apyrase-like 1	AI681787	6.87005	6.3081	5.36129	6.69208	6.00389	5.50939	4.79579	4.76217	5.36129	5.29832	6.46303	5.65599	6.35089	5.32788	4.93447	6.18208	5.42935	5.74939
dual oxidase 1	AI271623	7.92299	7.29574	6.54535	6.61473	6.00881	4.8828	NA	5.09987	5.0814	8.45914	7.61776	6.88959	6.28413	4.91998	NA	5.94803	5.71703	5.46806
tubulin, gamma 2	AA126760	7.35052	7.01212	6.24222	7.38833	6.57508	6.00881	6.95655	6.25575	5.90808	8.0618	7.35883	6.69827	7.48717	6.6695	5.95324	7.15618	6.44572	6.01859
*pcrmbweak* procollagen-lysine, 2-oxoglutarate 5-dioxygenase (lysine hydroxylase, Ehlers-Danlos syndrome type VI)	AA476241	7.73979	7.06732	6.57508	7.17778	6.32972	5.85793	7.6044	6.91274	6.35784	7.72091	7.04578	6.37843	7.45008	6.73934	5.9428	7.27932	6.57088	5.78383
TNF receptor-associated factor 1	R71691	6.38012	5.7462	5.64191	6.2804	5.42935	5.34711	6.29527	6.03787	5.3845	NA	NA	NA	5.24175	5.03044	NA	6.34739	6.09807	5.23644
CD164 antigen, sialomucin	AA598561	7.88458	7.44659	6.45205	7.91863	7.1317	5.99894	7.66153	6.42325	6.32257	7.49721	7.02287	5.98394	7.15618	6.61204	5.71373	7.57199	6.94986	6.57508
BRCA1 associated protein-1 (ubiquitin carboxy-terminal hydrolase)	H09066	6.65929	7.11151	6.72022	7.11964	6.22851	5.35186	6.89264	5.86647	5.36129	6.38688	6.29895	6.22851	6.86693	6.22258	5.51343	6.3081	6.03787	5.82008
oxysterol binding protein	AA012822	6.30445	6.44413	6.4552	6.68085	6.32794	5.35659	8.09895	6.63857	6.20051	5.92158	5.90263	5.94017	6.33328	6.01127	5.1985	6.91374	5.8999	6.5903
splicing factor, arginine/serine-rich 2, interacting protein	R85367	6.50578	6.37673	6.36647	5.90536	5.42935	5.50533	6.47697	5.50939	4.75359	5.8693	5.51745	5.35659	5.42935	4.86753	NA	6.286	5.21494	5.14166
thyroid hormone receptor-associated protein, 150 kDa subunit	W85832	7.29234	7.11314	6.19441	7.05962	6.76849	5.93225	7.84149	6.64249	6.56667	7.55224	6.96602	6.53524	7.42237	6.63463	5.94017	7.63289	6.11589	6.28413
linker for activation of T cells	W74254	7.86557	6.58064	6.29527	6.66441	6.31716	5.16479	7.33694	6.51026	5.64897	7.55171	5.93754	5.28827	6.43775	6.14204	4.99721	6.34212	5.29832	5.0626
FLJ27099 protein	AA663981	7.28619	6.70564	6.2672	7.31788	6.5582	5.8861	7.34859	6.19848	5.99645	7.30921	6.39859	6.2634	7.57815	6.67203	5.97381	7.27379	6.38688	5.71043
*pcrmballstrong* palate, lung and nasal epithelium carcinoma associated	N27741	7.59287	7.41337	6.52796	7.32185	6.57088	5.99645	7.47079	6.86485	5.87493	8.16877	7.48661	6.50129	7.41698	6.61874	5.59099	7.49387	6.94022	6.04501
KIAA0251 protein	AA400128	6.13556	6.10702	6.2634	5.99146	5.62762	5.1358	5.11199	NA	NA	6.06379	5.83188	5.80814	6.00141	5.33272	4.64439	6.41346	5.85507	5.2933
tubby like protein 4	AA443849	6.33505	6.89972	6.21261	6.19848	5.71373	4.91265	NA	NA	NA	NA	6.16752	5.26786	5.51343	5.14166	NA	5.99396	6.05209	5.58725
KIAA0582 protein	AA463630	6.23245	5.7301	6.54103	5.8522	6.18208	5.42495	NA	NA	NA	5.14166	5.50126	5.0814	5.7301	5.36598	NA	6.06146	5.59471	5.34711
*pcrmbonestrong* Homo sapiens mRNA; cDNA DKFZp586A0722 (from clone DKFZp586A0722)	AA452799	8.06997	7.22621	6.5903	8.2958	7.60688	6.71659	7.96032	7.06048	6.58064	8.55449	7.7757	7.15462	8.31214	7.47022	6.6695	8.28071	7.34278	6.77765
*pcrweak* hypothetical protein FLJ23323	H02612	7.79606	7.13728	6.61874	6.93049	5.94803	5.51343	6.63726	6.02345	5.78996	8.27589	7.59589	6.84801	6.85751	5.76519	5.04343	6.9921	6.63463	6.19644
transient receptor potential cation channel, subfamily V, member 2	N26729	5.90536	5.61677	6.12687	5.46806	5.0876	4.74493	NA	NA	NA	NA	5.10595	5.47227	5.21494	NA	NA	5.98394	5.50126	5.09375
hypothetical protein FLJ23469	AA677575	6.12687	6.60665	5.25227	6.88244	6.07074	5.32301	4.66344	5.01728	5.37528	5.76205	6.06843	5.79606	6.41017	5.81114	4.61512	6.13556	6.07535	5.87774
hypothetical nuclear factor SBBI22	AA634213	7.65255	6.91075	6.12468	7.13569	6.53233	5.92959	5.71043	5.62402	5.46383	6.49224	6.44254	6.19644	6.94698	5.92426	5.0876	7.16317	6.37843	5.57595
nucleolar and spindle associated protein 1	AA779949	7.48605	7.01481	6.47697	8.11492	7.4776	6.4599	7.78738	7.11639	6.6733	7.91425	6.54679	6.53379	8.24065	7.33498	6.29157	8.22497	7.44073	6.58755
*pcrweak* E2a-Pbx1-associated protein	AA975497	6.11589	5.54518	6.11368	8.20767	7.02731	5.97889	NA	NA	NA	4.81218	5.12396	5.14166	8.20139	6.67708	5.44242	5.76832	5.9108	5.2575
eukaryotic translation initiation factor 2, subunit 3 gamma, 52kDa	AA285043	9.6015	8.69768	7.88946	9.22365	8.39751	7.60986	8.20303	7.60738	6.87213	9.63227	8.82615	7.99463	8.60612	7.75362	7.20192	8.93089	7.99024	7.41818
secretoglobin, family 2A, member 2	AA991451	5.96358	6.73697	6.01859	6.24417	5.39363	4.89035	4.82028	4.92725	5.15906	5.46806	5.70378	5.24702	5.63121	4.77912	4.67283	6.20254	5.39363	NA
*pcrmballstrong* S100 calcium binding protein A7 (psoriasin 1)	AA583574	8.39457	7.6256	6.89669	8.87038	8.06652	7.45876	8.03171	7.45819	6.83733	8.34403	7.58984	6.8742	8.56389	7.79729	6.89669	8.7483	7.81238	7.10824
hypothetical protein MGC3262	AI652308	7.58528	6.7417	7.42833	6.98193	6.19848	5.69036	5.1985	4.67283	5.11799	6.57228	5.87774	5.70378	5.79909	5.47646	NA	6.54822	5.97889	5.6204
*pcrmbonestrong* trichorhinophalangeal syndrome I	AI276654	6.14419	6.34739	5.49306	6.31536	5.76205	5.21494	NA	6.48768	5.15906	6.10256	5.62762	5.32301	5.20949	4.7362	NA	6.52649	5.93225	5.04343
*simseq* beta-2-microglobulin	M17987	9.7466	8.9964	8.46231	10.0604	9.24561	8.54947	9.69566	8.92665	8.05769	10.5237	9.66909	9.0263	10.1055	9.30338	8.60685	10.0021	9.07257	8.27614
*pcrweak* SRY (sex determining region Y)-box 9 (campomelic dysplasia, autosomal sex-reversal)	AA400464	6.81783	6.44095	6.29157	6.52209	5.82305	5.37528	NA	NA	NA	6.72982	6.22258	5.8522	6.10479	5.92158	4.89784	6.4151	6.03309	5.35659
histidine-rich glycoprotein	H70473	6.24222	5.82305	6.10702	5.92959	5.83188	5.05625	NA	NA	NA	NA	NA	NA	5.09375	4.65396	NA	6.16542	5.52943	5.34711
brain-derived neurotrophic factor	AA262988	6.31173	7.00579	5.44674	6.57508	6.00141	5.35186	7.1285	6.73102	5.90808	5.37528	5.96101	6.90575	6.04501	5.0626	4.7185	6.65286	6.23832	5.49306
*pcrweak* mitochondrial ribosomal protein L23	AA453015	6.32257	6.82979	5.96871	5.88053	5.70711	5.38907	5.96101	5.04343	NA	6.25767	6.35263	5.48064	5.76519	5.72685	NA	6.19644	5.68358	5.42053
guanine nucleotide binding protein (G protein), gamma 5	H72086	7.81923	7.02909	6.3315	8.05643	7.14204	6.14847	7.40428	6.60259	6.22851	7.6857	7.03262	6.22654	7.69667	6.82655	5.7589	8.015	7.02019	6.59851
*pcrweak* type I transmembrane protein Fn14	R33355	7.57044	6.67203	5.48894	7.446	6.79906	5.78996	8.30697	7.43897	7.17396	7.43426	7.19444	6.44095	8.01665	7.10906	6.46614	7.38088	6.72623	6.00141
RWD domain containing 3	AA115559	7.72223	6.89972	6.54535	7.91279	6.97915	6.10256	8.29029	7.37149	6.92363	8.2948	7.73281	6.87109	8.11283	7.39817	6.32794	7.92732	7.14677	6.45047
potassium channel tetramerisation domain containing 15	AA133665	6.30992	6.91075	6.16961	6.32615	5.62762	5.43808	4.85203	5.43372	5.18178	NA	5.48894	5.4161	5.40268	4.64439	NA	6.13556	5.37528	5.37064
*pcrmissing* KIAA0143 protein	AA112057	6.50877	6.67203	6.36303	5.53339	5.71373	5.20401	NA	NA	4.79579	5.65249	5.88053	5.83773	4.92725	4.64439	NA	5.96101	5.53339	4.94164
G protein-coupled receptor 116	T63971	5.77765	4.85203	5.84644	5.93225	5.93489	5.60212	5.50533	NA	NA	NA	5.48064	4.99721	4.91265	NA	NA	5.93754	5.77455	5.17615
flap structure-specific endonuclease 1	AA620553	5.69709	5.79606	5.92693	6.90875	5.81711	4.90527	5.09987	NA	NA	NA	5.46383	5.14166	5.65249	5.12396	NA	5.82895	5.85507	5.31321
elongation factor, RNA polymerase II, 2	AA191548	6.07074	6.98101	5.97635	5.35659	5.70711	NA	NA	NA	5.00395	NA	6.04025	4.72739	5.01728	4.91265	NA	5.9428	5.70044	5.22575
*pcrmbonestrong* regulating synaptic membrane exocytosis 2	R45592	7.33759	6.29895	6.26149	7.37463	6.70564	5.54908	6.42487	5.83481	5.9428	6.55108	5.93754	5.54908	6.86797	5.87212	5.27811	7.28619	6.5903	6.1591
Homo sapiens transcribed sequence with weak similarity to protein sp:P39194 (H.sapiens) ALU7_HUMAN Alu subfamily SQ sequence contamination warning entry	R16053	7.52402	7.24208	6.77537	5.99146	5.68698	5.35186	NA	NA	NA	8.53562	7.91826	7.1333	6.14204	5.50939	4.63473	6.44731	5.75257	5.2575
*pcrweak* collagen, type VI, alpha 1	H99676	6.23832	6.09131	5.68017	6.11368	6.24804	5.19296	4.66344	4.64439	5.44242	6.24804	5.65249	5.69373	5.14166	4.68213	NA	5.97381	5.50939	5.34711
dihydropyrimidinase-like 5	N51749	5.68017	5.9135	6.11147	5.87212	5.10595	5.09987	5.88053	NA	5.77455	5.32301	5.14749	5.34711	5.09987	5.05625	NA	6.25575	5.11799	4.70048
three prime repair exonuclease 1	AA279658	6.84588	5.83481	6.17794	7.02019	5.63121	5.35659	6.59578	6.21261	5.39363	6.96414	6.08677	6.04501	6.75926	5.71043	4.91998	7.09838	6.36475	5.26269
a disintegrin and metalloproteinase domain 12 (meltrin alpha)	AA702808	8.12474	7.53155	6.49527	8.0904	7.15305	6.32436	8.01961	7.34666	6.7417	8.44441	7.54486	7.19744	7.98002	6.82871	6.19441	7.90581	7.32581	6.40523
START domain containing 7	R37351	8.56044	8.04975	7.24208	8.77617	7.97074	6.59441	8.37263	7.59539	6.82871	8.8922	8.0183	7.23562	8.87375	8.1568	6.81344	8.55968	7.75491	6.80128
*missing* breast carcinoma amplified sequence 1	AA985123	5.78996	6.01616	5.60212	5.96358	4.7185	NA	NA	NA	5.273	NA	5.42495	NA	NA	NA	NA	5.69373	5.52943	5.68698
collagen, type IV, alpha 5 (Alport syndrome)	AA953254	7.34472	6.90475	6.2634	8.35043	7.35244	6.63068	7.16007	6.6958	5.743	7.40792	6.16961	6.286	7.64108	6.77308	6.13988	7.94023	7.20415	6.57647
special AT-rich sequence binding protein 1 (binds to nuclear matrix/scaffold-associating DNA's)	W72669	7.82684	7.16858	6.36819	8.45829	7.79276	6.92756	7.74327	7.21818	6.53814	7.93164	6.4599	5.79606	8.32215	7.37838	6.79682	8.2943	7.66294	6.77878
Homo sapiens transcribed sequences	AA922551	9.79289	8.80627	7.87853	6.66058	6.27664	5.27811	5.16479	5.35186	NA	10.5744	9.02148	8.27487	6.31355	5.92426	5.3033	6.50578	5.42053	5.90536
*pcrmbonestrong* ectonucleoside triphosphate diphosphohydrolase 1	AA287024	7.56372	7.32119	6.29527	5.95324	5.42495	5.46806	NA	NA	NA	7.0184	6.39359	5.88332	5.52146	5.32301	4.72739	5.86647	5.60212	4.77068
Homo sapiens transcribed sequence with strong similarity to protein sp:P57773 (H.sapiens) CXAA_HUMAN Gap junction alpha-10 protein (Connexin 59) (Cx59)	AI200744	5.97889	6.00141	7.16858	5.79606	5.86079	NA	NA	NA	NA	NA	NA	5.05625	5.03044	NA	4.61512	6.32794	5.15906	5.3033
*simseq* Homo sapiens ribosomal protein S18 (RPS18), mRNA.	NM_022551	10.3187	9.58775	8.72907	10.3639	9.59035	8.88045	10.629	9.86355	9.15957	NA	10.5182	9.76423	NA	10.1789	9.37356	10.5009	9.61647	9.0092
protein kinase, interferon-inducible double stranded RNA dependent	AA010079	6.60259	6.51767	6.34388	6.76619	6.34036	5.52943	8.06401	7.34859	6.07993	6.14633	5.89715	4.91998	6.98841	5.7301	5.24175	6.65415	6.92461	6.4892
Homo sapiens transcribed sequence with strong similarity to protein sp:P51948 (H.sapiens) MAT1_HUMAN CDK-activating kinase assembly factor MAT1 (RING finger protein MAT1) (Menage a trois) (CDK7/cyclin H assembly factor) (p36) (p35) (Cyclin G1 interacting protein)	AA481759	6.77194	6.8638	6.03787	7.41216	6.76388	5.84064	7.12287	6.25383	5.79301	7.62754	6.67077	6.17587	7.46623	6.70319	5.92158	7.32975	6.45834	6.04501
adenosine monophosphate deaminase (isoform E)	R01733	6.09582	6.96885	6.43294	6.09357	5.68358	5.48064	6.43775	5.95064	5.42053	NA	5.0689	6.28786	5.66988	4.82831	NA	6.54247	6.27476	5.52545
exostoses (multiple) 1	AA487582	7.7977	7.3696	6.58755	7.92154	7.19444	6.38856	8.51759	7.77779	7.29234	8.73343	8.01764	7.19369	7.998	7.34923	6.3613	7.8648	6.97261	6.64249
Homo sapiens transcribed sequence with strong similarity to protein ref:NP_073557.1 (H.sapiens) DiGeorge syndrome critical region gene 8 [Homo sapiens]	T67557	6.27476	6.07304	5.66988	6.93049	5.94542	5.2832	6.45834	6.34212	5.8861	NA	5.34233	5.18739	6.32077	5.87212	5.25227	6.65801	6.07304	5.23111
cellular retinoic acid binding protein 1	AA454702	6.47697	6.07074	5.15329	5.81711	5.45104	5.24702	5.67332	5.23644	5.18178	5.04986	5.50939	5.21494	6.08904	5.55296	NA	6.16542	5.73657	5.43808
*pcrmbonestrong* armadillo repeat containing protein	AA115275	7.56993	7.19818	6.38688	7.25134	6.79459	5.50533	8.014	6.04973	5.31812	7.688	6.86276	6.40688	7.26193	6.51323	5.65249	7.75276	6.12687	5.47646
hypothetical protein MGC3040	AA027147	6.25383	6.1203	4.96284	6.09357	5.93225	5.31321	NA	NA	5.34711	NA	NA	4.84419	5.1299	NA	NA	5.60212	5.55683	4.8752
guanine nucleotide binding protein (G protein), alpha activating activity polypeptide O	R43320	6.74876	6.1203	6.05678	6.04501	5.71703	4.97673	5.42495	5.09375	6.62007	5.59471	5.87774	4.69135	5.47646	4.89784	NA	6.12905	5.273	5.72685
solute carrier family 35, member C1	T74039	6.24998	7.0193	5.6058	5.9108	5.78383	5.63121	5.49306	5.30827	5.07517	4.91265	6.54535	5.54126	6.38519	4.91265	NA	6.48464	5.67332	5.24175
contactin 6	N30615	6.27664	6.21461	5.78996	5.62762	5.54126	5.34233	6.90975	6.92658	5.35659	NA	4.95583	5.03044	NA	4.82831	NA	6.24804	6.1203	4.99043
hypothetical protein FLJ10853	AA032205	6.99026	6.01127	5.70378	6.65415	5.86079	4.85981	NA	NA	5.0876	6.72743	6.34564	6.0845	6.0845	5.22036	NA	6.56808	6.16121	5.69373
chromosome 3 open reading frame 1	AA496948	6.61473	6.16121	5.68698	6.76619	6.00635	5.09375	5.86647	5.88332	5.2933	NA	5.69709	NA	5.96101	5.68358	NA	6.07993	6.29157	5.4161
suppression of tumorigenicity 7	AA864226	5.83773	6.15273	5.54908	6.29527	5.65249	5.273	NA	5.03695	NA	5.57973	5.60212	5.0876	6.23441	5.20401	4.77912	6.33328	5.78074	5.3799
ADP-ribosylation factor 1	AA669557	8.12652	7.37588	6.84801	8.14931	6.98657	6.30992	8.19644	7.43248	6.90675	8.66475	7.90581	6.90375	7.94343	7.14835	6.44095	8.4312	7.33302	6.87833
GPP34-related protein	N64405	7.01751	5.93489	6.16542	6.70441	5.67332	5.23644	NA	5.92959	5.99396	6.04263	5.45959	5.52545	5.743	4.60517	NA	6.49224	5.64191	5.56452
junctophilin 3	AA481266	6.64379	6.86066	6.78106	6.14204	5.70378	5.24702	5.59471	5.20401	4.62497	5.38907	5.15329	5.3845	NA	5.2933	NA	5.94017	5.62762	5.55683
hypothetical protein LOC57821	AA776749	6.16121	6.08904	6.05444	5.61313	4.91265	5.30827	NA	4.7362	5.32788	NA	5.23644	5.56834	5.36598	NA	NA	5.94542	4.85203	5.76832
G protein-coupled receptor kinase-interactor 1	H42863	7.28345	6.92264	6.55962	7.04839	6.10925	5.46806	6.9489	6.2106	5.79606	7.38337	6.97448	5.78383	7.12367	5.77144	5.35186	6.6733	6.2519	5.54518
*pcrmbweak* small protein effector 1 of Cdc42	AI017497	6.32794	6.40688	6.3699	7.25205	6.10032	5.30827	5.57973	5.52146	5.81114	5.95842	6.16331	5.89715	5.84932	5.53733	5.0876	6.63857	5.76832	5.57215
protein kinase, cAMP-dependent, catalytic, gamma	AI024862	6.39526	6.46303	6.14204	6.67203	6.11368	5.43808	NA	5.32788	4.94876	5.36129	4.86753	5.96871	6.06843	5.84644	5.10595	6.14633	5.67675	5.17048
ring finger protein 138	AA478492	7.05186	6.91473	5.62402	7.25276	6.72623	6.05912	6.6995	5.58725	5.77765	6.25383	6.79571	5.90536	6.9575	6.1334	5.42935	7.24065	6.21661	6.03787
endonuclease G-like 1	AI127671	5.65948	5.8693	6.31716	5.97635	5.3845	5.16479	5.39816	NA	4.81218	4.81218	5.40717	5.56452	5.46806	5.31321	NA	6.10032	5.42053	5.00395
ubiquitin specific protease 37	AA705874	6.11368	6.05444	6.30262	6.43935	5.4161	5.0876	NA	4.84419	5.05625	5.17048	6.04025	5.50126	5.3799	5.05625	NA	5.826	5.2933	5.36129
regulator of G-protein signalling 3	AI221925	5.77144	6.24804	5.94017	6.91473	6.22654	5.20401	NA	NA	NA	NA	5.23644	5.25227	5.66296	5.26786	NA	5.52943	5.38907	NA
*simseq* Human glyceraldehyde-3-phosphate dehydrogenase	AU077138	NA	10.3187	9.46738	NA	10.5485	9.78251	NA	10.3926	9.74455	NA	NA	10.2931	NA	NA	9.9509	NA	10.3553	9.63286
*pcrmballstrong* interferon gamma receptor 1	H11482	7.95472	7.42595	6.69332	7.42655	6.55108	6.07535	7.05618	5.48894	5.54908	7.96207	7.14441	6.43455	7.13489	6.19236	5.50533	7.47817	6.78784	6.04263
*missing* ralA binding protein 1	AA085619	6.30628	6.06379	6.09807	6.25383	5.44674	NA	NA	NA	NA	NA	5.42495	5.273	5.53733	4.82028	NA	5.97126	5.34233	5.01064
proteoglycan 1, secretory granule	AA278759	7.71155	6.90776	5.95842	8.40425	7.47364	6.67203	7.75191	7.36645	6.91374	8.04045	7.39756	6.56808	8.36753	7.51043	6.73697	8.35185	7.64874	6.79459
glycerol-3-phosphate dehydrogenase 1 (soluble)	AA193116	7.29845	6.56386	5.54518	7.52023	6.76619	5.88332	7.42058	6.42487	6.37502	7.82164	7.03174	6.74052	7.84346	7.14362	6.32257	7.56476	6.98564	6.08677
cingulin	N70196	6.63068	5.89164	6.19441	6.66568	6.12687	5.44242	5.20401	5.3799	5.14166	5.31812	5.2832	5.57215	5.21494	5.41165	NA	6.61338	6.23832	5.59842
KIAA0445 gene product	R06258	6.38519	7.68248	5.96615	6.06379	5.41165	5.00395	5.77455	6.03309	5.24702	NA	5.46383	5.37064	5.26786	4.82831	NA	6.33859	5.50939	5.19296
zinc finger protein 26 (KOX 20)	R97944	6.33859	4.79579	6.22456	6.49677	5.87212	5.26269	7.07834	7.09506	6.15273	4.85981	5.31321	5.24175	6.76157	6.1334	5.27811	6.30628	6.44731	5.31812
Homo sapiens cDNA FLJ27052 fis, clone SPL00459	N48270	5.90808	6.05444	5.57215	6.18826	5.54908	5.33272	6.10702	4.74493	5.84064	NA	4.8828	4.77912	4.89035	NA	NA	5.84644	5.57973	5.56452
nuclear receptor subfamily 4, group A, member 1	N94487	8.31728	7.65444	6.82002	9.10498	8.29355	7.32449	8.76437	7.93021	7.54115	8.53169	7.76345	7.01392	8.94651	8.07247	7.2145	8.68643	8.05516	7.30921
*pcrweak* capping protein (actin filament) muscle Z-line, beta	AA430524	8.04366	7.41758	6.56103	7.98002	7.34407	6.17379	8.08456	7.6516	6.82979	8.67676	7.94626	7.13569	7.99497	7.24208	6.10925	8.09163	7.60986	7.02643
HMP19 protein	AA457267	6.2106	5.86363	6.01127	5.64545	5.68698	5.0876	4.89035	NA	NA	NA	5.80814	5.78074	5.51343	4.96981	4.62497	6.46147	5.67675	5.24175
KIAA1462 protein	AA416979	6.40688	6.00635	5.87493	6.64509	6.10925	5.64897	NA	NA	4.60517	NA	5.5835	5.743	6.42162	5.07517	NA	6.77651	6.41836	5.81413
*pcrweak* RAP2A, member of RAS oncogene family	R46662	7.59639	7.20564	6.19848	7.86711	7.19068	6.28413	8.04911	7.52023	6.74052	8.36334	7.51643	6.92264	8.31679	7.55276	6.85857	8.04847	7.21082	6.65929
protein inhibitor of activated STAT, 1	AA450351	6.23441	6.6695	5.83188	7.08924	5.52545	5.87212	6.00635	5.44242	5.34233	6.00881	5.80513	5.72359	6.13123	5.6204	4.65396	6.69703	5.82008	5.743
proteasome (prosome, macropain) 26S subunit, non-ATPase, 5	R33608	7.66996	7.29912	6.47697	7.91022	7.19519	6.53814	7.15929	6.60123	5.96101	8.03496	7.06561	6.57925	7.37651	6.52649	5.66988	8.01994	7.22184	6.34564
*pcrweak* mitochondrial ribosomal protein L39	W47366	7.43897	7.08841	6.45677	7.56838	6.92363	6.0845	7.38585	6.44731	5.5835	8.16877	7.33237	6.68461	7.4725	6.87936	5.72685	7.57096	6.62672	5.81711
amyloid beta (A4) precursor protein-binding, family A, member 2 (X11-like)	AA598991	6.22654	6.16331	5.87212	6.58064	5.55296	5.11199	4.74493	NA	5.33272	5.01064	5.78383	5.50126	5.95064	4.99721	NA	6.2691	5.46806	5.42053
zinc finger protein 16 (KOX 9)	H17016	7.26753	6.6995	5.83481	7.56683	6.8638	6.22654	7.55224	6.66313	6.3081	7.72489	6.90274	6.38351	8.09895	7.20117	6.70319	7.29438	6.3081	5.87774
*pcrmbonestrong* hypothetical protein FLJ10759	AA700789	7.19818	6.38182	6.34739	7.0775	6.01616	5.60212	5.81413	5.1358	5.07517	7.67136	7.20117	6.11368	6.77992	5.83188	4.89784	6.4599	5.84932	5.1985
*pcrmbonestrong* leucine proline-enriched proteoglycan (leprecan) 1	AA954829	7.39203	7.20341	6.24804	7.30586	6.24804	5.65948	6.56948	6.10032	5.47227	7.35819	6.27852	6.02828	7.06987	6.56244	5.55296	7.26052	5.85793	5.84064
*pcrmissing* dual specificity phosphatase 9	AI261807	7.18841	8.13417	6.57228	5.3799	4.64439	5.70044	NA	4.91998	NA	6.52796	6.26149	5.54908	NA	5.6204	NA	5.92959	4.92725	4.85981
*pcrweak* molybdenum cofactor synthesis 3	AA897418	6.70319	6.59851	6.3081	6.06611	5.68017	4.95583	NA	4.98361	5.02388	6.18415	6.04973	5.19296	5.55296	5.79909	NA	5.93754	5.42053	5.42053
*pcrmissing* dihydrolipoamide S-succinyltransferase (E2 component of 2-oxo-glutarate complex)	AI363904	6.76273	7.08003	5.826	5.64897	4.67283	4.99721	NA	4.94876	4.92725	6.61338	5.97635	5.59471	5.23111	4.85203	NA	5.46806	5.69036	5.45959
cystathionine-beta-synthase	AA866043	5.0689	6.43935	5.9135	6.53379	5.99894	NA	NA	4.92725	4.93447	5.81413	6.28786	5.65599	5.92158	6.11589	4.81218	6.2653	5.33272	5.01728
ocular development-associated gene	AI299607	9.42295	8.74592	7.66809	7.1869	6.56948	5.96615	6.68711	5.99396	5.11199	9.87586	9.0808	8.25868	6.94601	6.49224	5.6204	7.10988	6.73102	5.826
transgelin 2	H08564	9.70113	8.82409	8.09682	9.56177	8.80702	7.98242	9.67596	8.79996	8.21906	10.439	9.61153	8.80162	9.76129	9.0081	8.1665	9.67959	8.61269	8.0087
renal tumor antigen	N62873	5.89164	6.72623	6.12905	6.06146	5.9135	5.11799	6.9256	7.12367	6.04025	5.11799	5.01728	5.12396	5.59471	5.2832	4.77068	6.69703	6.50429	5.51745
Homo sapiens transcribed sequence with strong similarity to protein sp:Q92889 (H.sapiens) XPF_HUMAN DNA-repair protein complementing XP-F cell (Xeroderma pigmentosum group F complementing protein) (DNA excision repair protein ERCC-4)	AA402486	6.32077	6.32257	6.3315	5.90808	6.08677	5.43372	6.81783	5.35186	5.68358	NA	4.91265	4.94164	5.22575	5.66296	NA	6.28972	5.63121	5.31812
proteasome (prosome, macropain) subunit, alpha type, 5	AA598815	7.08841	6.80904	6.48311	7.24779	6.53524	5.826	7.66388	6.6053	6.38182	7.31721	6.62936	6.15486	7.08339	6.18415	5.743	7.37337	6.4151	6.01127
dual-specificity tyrosine-(Y)-phosphorylation regulated kinase 2	AA452149	6.43133	6.23637	6.4677	6.09357	5.90808	5.36129	NA	5.17048	5.69373	NA	NA	4.96284	5.36129	5.39363	4.7185	6.14419	5.82305	5.21494
Homo sapiens cDNA FLJ31089 fis, clone IMR321000092.	W96146	6.86485	6.52796	5.46383	7.14835	5.95324	5.03044	NA	NA	NA	5.60947	5.99894	5.22036	5.2575	5.1358	NA	6.48158	5.59842	4.84419
Homo sapiens full length insert cDNA YR03C09	H59201	6.53233	6.80461	6.43455	5.51745	6.26149	NA	6.16961	6.1203	5.57973	5.09987	5.66988	5.1985	4.67283	NA	NA	6.07535	5.64545	5.63479
synovial sarcoma, X breakpoint 4	N72228	7.4055	6.66441	6.06843	5.50533	6.01616	5.27811	5.96358	5.96615	5.9108	6.83626	5.73979	5.2832	5.24702	5.05625	NA	6.01127	5.51343	5.51745
KIAA0494 gene product	W68542	7.1507	7.11964	6.40688	7.39449	6.55251	5.79606	5.43808	5.41165	5.33754	6.64118	6.87316	5.45532	6.81674	5.89164	5.22575	6.99851	6.44572	5.57215
vaccinia related kinase 1	AA112979	6.87213	6.2672	6.94119	6.92756	6.24222	5.52545	7.87512	6.24804	5.80513	6.83841	5.88888	5.8693	6.66185	5.84932	5.09987	7.22621	6.73102	5.80814
glutamate receptor, ionotropic, AMPA 2	AA021212	6.1181	6.08904	6.00389	5.88888	6.36647	4.82831	NA	NA	NA	NA	NA	5.02388	5.25227	5.17048	NA	5.55296	5.04343	5.14749
MAP kinase-interacting serine/threonine kinase 2	AA488413	6.99942	6.82329	6.40523	7.12448	6.25383	5.2832	6.85224	5.91889	5.50939	6.51619	6.0845	5.92693	7.03262	6.01859	5.37064	6.7901	6.66441	5.8522
hypothetical protein FLJ10948	N93470	6.33859	6.33859	5.84932	6.83411	5.91889	5.2575	5.83481	6.05912	NA	5.18739	5.3799	5.61313	6.66185	4.84419	4.84419	6.58893	5.97126	5.20401
musashi homolog 2 (Drosophila)	AA235112	6.34914	6.03787	6.10032	6.59987	5.69373	5.76832	5.30827	5.77765	5.41165	5.36129	5.77455	5.6204	6.29895	5.0689	NA	6.2106	5.45104	5.70044
sema domain, transmembrane domain (TM), and cytoplasmic domain, (semaphorin) 6D	AA452824	6.61874	5.63835	6.53379	6.32257	6.04973	5.47646	4.95583	5.3033	5.09987	5.38907	4.91265	4.84419	5.56068	4.95583	NA	6.16542	5.45104	5.03695
*pcrweak* ELOVL family member 5, elongation of long chain fatty acids (FEN1/Elo2, SUR4/Elo3-like, yeast)	H02231	9.32563	8.62425	7.89655	9.47861	8.65556	7.65255	9.03634	8.33231	7.75876	9.84549	9.02256	8.31825	9.62245	8.88586	7.82164	9.30529	8.38891	7.83479
elongation factor for selenoprotein translation	AA677984	8.02748	5.83481	6.19644	6.86171	5.95584	5.35659	NA	NA	NA	5.27811	6.10925	5.11199	6.35263	5.8999	4.7362	6.52649	6.08904	5.49306
MAX dimerization protein 4	AA875977	6.79234	5.98645	5.69373	6.2106	5.21494	5.43372	NA	NA	4.76217	5.9428	5.83481	4.8752	5.46806	4.96981	4.8752	6.31536	5.71703	5.14166
zinc finger protein 28 homolog (mouse)	AA633931	5.72359	6.55536	6.13988	5.0626	5.62402	4.83628	NA	NA	NA	4.89784	4.90527	5.51343	5.2575	4.77912	NA	5.87774	5.32788	5.40268
fatty-acid-Coenzyme A ligase, long-chain 5	AA705516	6.18002	6.20658	5.40268	5.53339	5.45959	5.17615	NA	NA	4.70953	NA	4.70953	NA	4.74493	4.7185	4.8752	5.32788	5.3799	4.96284
chromosome 13 open reading frame 9	AA975785	6.17379	5.87212	6.1591	6.27664	6.27099	NA	5.24702	5.26786	5.65249	5.68358	6.04973	5.80814	5.73657	5.4848	5.04986	6.44731	6.30445	5.33754
*pcrmbweak* dysferlin, limb girdle muscular dystrophy 2B (autosomal recessive)	AI310142	5.20401	6.16961	6.14419	6.30445	5.95324	5.47227	6.55393	5.76832	5.34711	6.03548	6.2691	5.79909	6.03787	5.60947	4.96981	7.08255	6.02828	5.48894
Homo sapiens similar to Phosphatidylinositol 4-kinase alpha (PI4-kinase) (PtdIns-4-kinase) (PI4K-alpha) (LOC375133), mRNA	AI002664	6.57647	5.9135	6.1591	5.86647	5.99146	4.95583	4.98361	5.35186	4.95583	5.82305	6.04263	5.29832	5.79606	5.54126	4.99043	6.08222	6.11368	5.57595
*pcrmballstrong* transglutaminase 1 (K polypeptide epidermal type I, protein-glutamine-gamma-glutamyltransferase)	AI652954	6.3081	5.75257	6.02102	5.8999	5.97889	4.84419	NA	4.70953	NA	5.2832	4.8752	5.2575	NA	4.86753	4.95583	5.96871	5.55683	4.97673
ubiquitin-like, containing PHD and RING finger domains, 1	AA908902	6.68586	6.69827	5.73979	6.8638	5.9428	5.3033	6.76849	6.22456	5.59471	6.30628	5.80513	5.82895	6.45362	6.34036	5.28827	6.64898	5.35659	5.27811
Homo sapiens transcribed sequence with moderate similarity to protein ref:NP_060190.1 (H.sapiens) hypothetical protein FLJ20234 [Homo sapiens]	AI268028	6.64769	6.46303	6.03069	6.27099	5.37528	5.37528	NA	4.62497	4.75359	5.95584	5.43808	5.18178	4.90527	5.1358	NA	6.00881	5.2832	5.21494
*simseq* Homo sapiens tubulin, alpha, ubiquitous	NM_006082	NA	10.1786	9.40656	NA	10.2614	9.43076	NA	9.84443	9.14324	NA	NA	10.1091	NA	10.1819	9.39665	NA	9.96246	9.29817
*pcrmballstrong* serum amyloid A1	H25546	8.51278	7.77444	6.90575	8.88889	7.9882	7.21671	8.54656	7.83755	7.2807	8.48776	7.76811	7.0992	8.35632	7.68662	7.1301	8.81715	8.11851	7.56579
*pcrweak* tenascin C (hexabrachion)	R39239	7.81763	6.608	6.89061	7.52402	6.98008	5.88888	8.46506	7.6454	7.0859	7.932	7.25841	6.56667	7.61874	6.75809	6.11368	7.46566	7.02287	6.73815
zinc finger protein 258	AA280677	6.61874	6.38688	5.94542	6.45362	5.46383	4.89035	8.27843	7.55224	6.00635	6.69827	5.96615	5.68698	6.25767	5.32301	NA	6.48616	6.24222	5.62762
*missing* cytochrome P450, family 2, subfamily B, polypeptide 6	T68287	6.61204	6.16542	6.24804	5.33272	5.38907	5.4848	5.32301	NA	NA	5.81114	5.50939	5.03044	5.42053	NA	NA	5.77765	4.89035	5.21494
glycerol-3-phosphate dehydrogenase 1 (soluble)	AA193116	5.64897	6.29711	5.81114	6.6695	5.57595	5.11199	6.12468	5.826	5.63479	NA	5.27811	5.99645	5.20401	4.61512	NA	6.66313	5.68017	5.57595
actin related protein 2/3 complex, subunit 3 (21 kD)	H73961	7.9452	7.39018	6.90776	7.745	6.81564	6.20658	6.46925	6.20456	6.38182	8.23854	7.64969	6.84055	7.89245	6.98472	5.77765	7.38026	6.39859	6.65929
sphingosine-1-phosphate lyase 1	AA459381	6.1717	6.15698	6.24028	6.20859	5.84644	5.52146	6.63595	5.60947	5.743	5.18739	5.23644	5.22036	5.52146	4.93447	NA	6.52649	5.98896	5.19296
*pcrmissing* retinol binding protein 3, interstitial	AA011014	6.57786	6.52942	6.63463	5.72031	5.42935	5.03695	NA	NA	NA	5.10595	5.40717	5.81413	5.42935	NA	NA	5.34233	5.28827	5.09375
*pcrweak* SNF-1 related kinase	W68396	6.64639	6.60935	6.40357	6.70686	5.81413	4.79579	6.1591	4.81218	5.99894	6.86066	5.54126	5.9162	6.16752	5.32301	NA	5.79301	5.8861	6.05678
*pcrmbweak* tachykinin 3 (neuromedin K, neurokinin beta)	T54351	6.72743	6.32972	6.16961	6.65415	6.26149	5.51745	8.09955	7.58019	6.01616	6.55536	6.2634	5.77765	6.98472	6.03548	5.09375	6.3699	6.74993	6.04501
chondroitin sulfate proteoglycan 6 (bamacan)	W40150	7.29302	6.97821	6.33505	7.29845	6.35611	5.48894	6.43455	5.97635	5.23111	7.19218	6.83626	6.2672	7.06476	6.52503	5.54126	7.07242	6.55108	5.79606
*pcrweak* HMBA-inducible	AA598983	6.92461	6.286	6.30079	5.68017	5.17615	5.12396	NA	NA	NA	NA	5.1358	4.79579	5.11199	4.93447	NA	5.65948	5.49306	4.95583
*pcrweak* ring finger protein 150	AA424754	7.35692	6.44889	5.97126	6.62539	5.89715	5.16479	6.19441	5.84644	4.76217	7.17549	6.31355	5.73657	5.88053	5.48894	4.62497	6.57508	6.02345	5.34711
ATPase, Ca++ transporting, plasma membrane 4	N93024	6.28786	5.54518	5.78383	6.64509	5.99396	4.78749	NA	5.26786	5.33272	NA	5.76205	5.36598	5.59099	4.7185	NA	6.1506	5.7301	5.5835
*pcrmissing* low density lipoprotein receptor-related protein 5	R83038	6.72263	6.22851	6.40688	5.51745	5.62402	4.74493	NA	NA	5.01728	5.98141	5.28827	5.3799	5.33754	NA	NA	6.31173	6.00635	4.72739
frizzled homolog 4 (Drosophila)	AA677200	7.20341	6.66696	6.05444	6.7901	5.99894	4.99043	4.70953	4.70048	5.3033	6.80793	6.16961	5.78996	6.28786	5.83773	NA	6.78897	6.20456	6.2804
KIAA1128 protein	AA282236	8.24249	7.2349	6.51767	8.26668	7.42893	6.42487	6.8773	6.01372	6.06146	7.78904	6.90174	6.12905	7.46221	6.77992	5.65249	7.99632	6.89061	6.76273
hypothetical protein FLJ22490	AA702149	6.97915	6.35437	6.32972	7.0934	5.82895	5.33754	6.60394	5.75574	5.93489	6.24998	6.2672	5.38907	6.69703	6.1506	5.33754	6.35089	5.84932	5.60947
*missing* anti-Mullerian hormone	AA884397	5.45104	6.09357	6.29711	5.73657	5.4848	NA	5.4161	4.65396	5.46383	NA	5.53733	5.59099	5.2933	5.02388	NA	5.80212	5.59099	NA
syndecan 1	AI015641	5.84932	6.76041	6.24222	6.64379	5.76519	5.50939	NA	5.17615	4.97673	5.89715	5.68358	5.56834	6.1506	5.66643	5.00395	6.48464	6.16121	5.42495
MARCKS-like protein	AA961735	7.38088	6.84801	6.53669	7.37651	6.82979	5.7462	7.13409	6.30079	5.9162	7.50108	7.04229	6.44889	7.27656	6.59851	5.7869	7.51589	6.92067	6.12468
tumor necrosis factor, alpha-induced protein 3	R70479	5.4161	6.24998	7.07834	7.40671	6.66058	5.7869	5.76205	6.30445	5.27811	5.18739	5.64897	6.03548	6.07535	5.3799	4.68213	6.75577	5.52943	5.66296
phosphofructokinase, liver	AI261837	6.09131	6.02587	6.06379	6.01616	6.2672	5.54908	NA	NA	4.94164	5.1985	5.61677	5.3845	5.30827	6.11147	NA	5.96101	5.51343	5.62762
Homo sapiens transcribed sequence with weak similarity to protein ref:NP_060312.1 (H.sapiens) hypothetical protein FLJ20489 [Homo sapiens]	AI039702	6.73815	6.58064	6.32077	7.34859	6.63595	6.02102	5.52943	5.19296	5.40268	5.85507	6.23245	5.2933	6.33859	6.07764	5.54126	7.20489	6.9256	5.81711
KIAA1596	AI204384	6.29342	6.16121	6.01859	5.96871	5.34711	4.99043	NA	NA	NA	NA	5.33272	5.26786	5.26786	5.0876	4.63473	5.78996	5.52146	5.18739
protein kinase C, alpha	AA029890	6.62007	6.39359	5.57215	7.14441	6.69456	6.04973	6.84907	6.15486	5.73657	6.58064	6.27099	5.70378	7.35116	6.76157	5.99894	7.35819	6.43455	5.71043
biphenyl hydrolase-like (serine hydrolase; breast epithelial mucin-associated antigen)	R54850	7.05272	7.37526	6.61204	7.25559	6.25958	5.03695	NA	NA	NA	7.6912	6.86901	6.62539	6.63463	5.50126	5.12396	5.83188	6.23832	5.59471
insulin receptor	AA001614	5.7589	6.01859	6.00635	5.60212	5.80814	4.60517	4.74493	5.12396	6.29527	NA	NA	4.91265	4.79579	4.70048	NA	5.76832	6.11368	5.16479
coagulation factor XIII, A1 polypeptide	AA449742	6.64379	5.98394	5.50939	5.72685	5.86079	4.77912	7.14441	6.29895	6.25575	NA	4.83628	5.50939	5.05625	NA	NA	6.16331	5.59099	5.36129
smooth muscle myosin heavy chain 11 isoform SM1-like	R89358	6.44095	6.25575	5.89164	5.82008	5.26269	4.83628	NA	NA	4.74493	5.54518	5.14166	5.2933	5.09375	NA	NA	5.91889	5.60947	5.4848
spastic paraplegia 20, spartin (Troyer syndrome)	R33103	6.39526	6.1506	5.68358	6.96319	5.70711	5.17615	NA	NA	6.62804	5.24175	5.4848	5.40717	5.96615	5.45959	4.67283	6.55393	5.73979	6.09131
ceroid-lipofuscinosis, neuronal 5	AA156959	6.50877	5.826	5.52545	6.53959	5.8944	5.67332	NA	NA	NA	NA	5.37528	5.22036	5.42935	4.72739	NA	6.12687	5.77765	5.15906
*pcrmballstrong* potassium voltage-gated channel, shaker-related subfamily, member 1 (episodic ataxia with myokymia)	AA018214	6.14419	6.50429	6.05678	5.8999	5.2832	NA	6.80572	6.17794	6.58341	NA	NA	5.09375	5.43808	4.91265	NA	6.37843	5.8861	NA
lectin, galactoside-binding, soluble, 4 (galectin 4)	AA130579	6.34564	6.12249	6.4151	5.9135	4.99721	4.96284	6.44095	NA	5.91889	NA	5.26269	5.53733	5.39816	NA	NA	5.4161	5.92426	5.56452
KIAA1005 protein	R38635	7.92262	7.31455	6.82546	6.46303	5.87774	NA	4.75359	NA	4.63473	7.80995	7.20117	6.54535	6.45677	5.15329	4.64439	6.13123	6.30992	5.68017
SWI/SNF related, matrix associated, actin dependent regulator of chromatin, subfamily a, member 5	AA598468	6.72863	6.96508	5.98394	7.41216	6.75344	5.61677	7.62803	7.43897	6.56667	7.46851	7.15227	6.2634	7.61727	6.62804	6.06379	7.1293	7.39018	6.83411
*pcrweak* chromosome 1 open reading frame 9	N36176	7.07412	6.24998	5.77144	6.286	5.7589	NA	NA	5.23644	5.29832	6.04025	6.04973	5.3799	5.84354	5.15906	4.67283	6.15273	5.86363	5.39363
*pcrweak* G protein-coupled receptor 49	AA460530	6.15698	6.32077	5.97381	6.42972	5.78996	5.26269	NA	NA	5.52146	6.31173	6.2519	5.87493	5.56452	5.0876	NA	6.43294	5.9162	5.50533
nuclear receptor coactivator 6	AA864524	6.40357	6.16961	6.52062	6.04973	6.01372	5.07517	6.1203	5.7589	5.56452	5.52943	5.10595	5.20401	5.64545	4.60517	NA	6.25575	5.52943	5.03044
*pcrmissing* maternally expressed 3	N55357	5.7301	6.20658	5.9135	5.80513	5.43372	4.77068	NA	NA	NA	5.26269	5.14166	4.82831	5.22575	4.7185	NA	5.59842	5.1358	5.33272
hypothetical protein MGC2749	AA490850	8.43033	7.65349	6.91274	8.17892	7.53796	6.94601	8.25479	7.44775	6.98841	8.65921	8.128	7.06048	8.10591	7.35052	6.68336	8.47449	7.52726	6.98564
*pcrmbweak* inositol polyphosphate-4-phosphatase, type I, 107kDa	AA457029	6.83626	6.13988	6.69084	6.41182	6.50728	5.90536	5.80513	5.83188	4.75359	6.20859	6.28786	6.13123	6.64379	6.12249	5.51745	6.11368	5.79909	5.50126
*pcrweak* Ras-related GTP binding D	AA644536	6.5582	6.45205	6.06611	6.00881	5.70378	5.22575	NA	5.14166	NA	NA	5.52146	5.12396	4.90527	5.22036	4.80402	6.4708	5.20949	5.2832
KIAA1627 protein	AA866127	6.07993	5.83773	5.71703	5.8861	5.32301	5.45532	NA	NA	NA	4.99721	5.44242	5.00395	NA	5.20949	NA	5.63835	5.51343	NA
*pcrmballstrong* hypothetical protein FLJ13490	AI015462	6.89467	7.06817	5.90808	7.21598	6.06611	5.4161	NA	NA	5.04986	6.58617	6.2653	6.05678	6.19644	5.75574	5.20949	6.61204	6.19236	6.01616
*pcrmbonestrong* golgin-67	AA281572	5.94803	6.33859	5.97635	6.33859	5.84644	5.43372	5.52545	5.3799	5.09375	6.61874	6.31716	5.63121	6.1506	5.743	5.11199	6.56103	5.81711	4.84419
*missing* KIAA1374 protein	R41798	6.64509	6.05444	6.59441	5.92959	5.28827	4.96284	NA	4.98361	5.21494	5.04986	5.88888	5.5835	4.76217	NA	NA	5.57973	5.29832	5.32788
wingless-type MMTV integration site family, member 4	AI267902	8.42266	7.76089	6.93925	8.55718	7.794	6.86901	7.14598	6.69703	6.3315	8.17752	7.35436	6.40523	7.17549	6.60665	5.68017	8.01301	7.41878	6.75577
*pcrmbonestrong* hypothetical protein MGC5370	AI075391	5.93489	6.58479	6.47851	7.53155	6.54391	6.12905	6.57088	5.89715	5.50126	5.96871	6.58203	5.62762	6.98286	6.22258	5.45104	7.20042	6.3081	5.72031
*pcrmbonestrong* makorin, ring finger protein, 1	AI222331	6.07074	5.7869	6.38012	6.80572	5.19296	4.93447	NA	NA	4.70953	NA	5.77765	5.20949	6.61874	5.67332	4.82028	6.16331	5.59842	5.76205
IMP (inosine monophosphate) dehydrogenase 1	R52542	7.5994	6.97821	6.09131	7.04578	6.1181	5.54518	6.97728	6.62804	6.18208	7.41035	6.96319	5.99146	6.79682	5.72359	5.03044	5.80212	6.36303	5.81114
discs, large (Drosophila) homolog 4	R39954	7.57456	6.46303	6.6896	7.0193	6.24804	5.31321	6.11368	6.20051	5.63835	6.93049	6.51026	5.85793	6.33328	5.76205	4.99043	6.56244	7.34923	5.48894
Homo sapiens cDNA FLJ43362 fis, clone NT2RP7017365	AA410454	4.72739	7.41216	5.52943	6.36475	5.20949	5.31321	NA	4.83628	4.76217	NA	5.22036	5.57215	NA	NA	NA	5.79909	4.95583	5.17048
actin related protein 2/3 complex, subunit 1B, 41kDa	AA188179	9.08205	8.35303	7.53636	8.47324	7.87055	6.66696	8.41405	7.5979	7.16704	9.02256	8.17047	7.50604	8.22764	7.64826	6.608	8.7397	7.48099	7.52456
KIAA1052 protein	T99337	5.48894	7.03527	5.56068	5.97126	5.48064	4.81218	6.88653	6.24611	5.88053	4.63473	4.90527	5.26269	4.93447	5.14166	NA	6.2106	5.80212	5.81114
transcription factor Dp-1	N73611	7.36645	6.97073	6.47235	7.30586	6.50728	5.743	7.2937	6.48158	6.42487	7.95367	7.26473	6.80351	7.6516	6.76041	5.50533	7.31322	6.36475	6.49375
*pcrmbweak* RAB36, member RAS oncogene family	N47972	7.85477	7.25912	6.50429	7.49276	6.55108	5.57215	7.5689	7.50494	6.7546	7.92299	7.29166	6.48464	7.08003	5.89164	5.36598	7.17549	7.02997	6.88449
KIAA0963 protein	AA476273	6.41673	6.51915	6.21661	5.69036	5.44242	5.61677	4.96981	4.74493	5.1985	5.68698	5.46806	6.03548	5.30827	4.92725	NA	6.13773	5.60947	5.11199
variable charge, Y-linked	AA406064	5.4161	5.66988	6.30992	5.65948	5.18739	NA	6.68085	5.94542	5.84064	NA	5.22575	4.99721	5.19296	NA	NA	5.71373	5.59842	5.68358
*pcrmbweak* adaptor-related protein complex 1, gamma 2 subunit	T49401	7.1869	6.6174	NA	5.97889	5.35186	5.50939	NA	NA	NA	6.51767	6.54965	5.99645	5.81114	4.60517	NA	4.82831	5.54908	5.50533
*pcrmissing* Kruppel-like factor 13	H97677	6.59167	6.10256	6.70196	5.82008	5.1299	4.77068	NA	NA	NA	5.97126	5.62762	5.2832	5.4161	4.74493	NA	NA	5.18178	5.17048
synapsin II	N50998	6.30079	5.89164	5.69036	6.01372	5.53733	5.23644	5.0876	5.11199	5.48894	NA	NA	5.24702	4.62497	NA	NA	6.05209	5.66643	5.12396
hypothetical protein FLJ10483	H12254	7.30519	7.39142	6.50129	7.62266	6.61473	5.826	6.50429	7.08924	6.40357	7.70661	6.96697	6.19032	7.43956	6.50877	5.82305	7.29574	6.68211	6.16331
collagen, type VIII, alpha 1	AA872420	5.92693	6.02102	5.59471	6.20658	5.87493	4.94876	6.24804	5.57973	5.30827	5.23644	5.94542	4.86753	6.03787	5.37528	4.63473	6.19032	5.93225	5.19296
hypothetical protein MGC8407	H51569	6.36475	6.66313	6.86066	6.94794	6.06843	5.69373	5.77765	NA	NA	6.30992	5.97889	5.37064	6.32615	5.62762	4.7362	6.49677	5.97126	5.76519
*pcrmissing* hypothetical protein FLJ23342	W69427	7.09755	5.95584	5.66988	6.13988	5.35659	5.57215	6.1334	5.88888	5.45959	5.67332	5.76519	5.15329	5.11199	4.89035	NA	5.67675	5.68698	5.31321
hypothetical protein PRO1925	AA708189	6.48616	5.83481	5.90263	6.43935	5.70044	5.33754	NA	NA	NA	NA	5.59099	4.82028	5.273	5.18178	5.03695	6.48768	5.78996	5.60212
epithelial V-like antigen 1	H77297	6.72383	6.6796	5.48064	6.16542	5.0876	5.07517	NA	5.16479	NA	NA	NA	5.41165	NA	5.01064	NA	6.27852	5.8693	5.21494
DKFZP566H073 protein	AA953999	7.87131	7.30921	6.76849	7.96172	7.13728	6.12249	7.30787	6.38856	5.73979	8.35867	7.65634	6.88244	7.72533	7.08255	6.14419	8.03593	7.0992	6.27664
chromosome 6 open reading frame 166	AA984953	7.7178	7.07496	6.17794	7.97143	6.78446	6.20051	7.25488	6.47697	6.23832	7.99699	7.28413	6.62936	7.35692	6.48464	5.99146	7.814	7.02909	6.38351
CDP-diacylglycerol synthase (phosphatidate cytidylyltransferase) 1	AI262674	6.39526	6.09357	6.40026	5.99396	5.86363	5.52545	NA	NA	4.70953	6.18208	5.52545	5.46806	5.4161	NA	4.64439	5.53339	5.62402	5.14749
chromosome 6 open reading frame 56	AA456845	6.87005	6.2519	5.81114	5.99396	5.3799	5.03044	NA	6.65801	NA	NA	5.6058	4.94164	5.44674	5.1299	4.8828	6.11589	5.86647	5.17615
cadherin 19, type 2	AI093975	5.95584	6.27852	5.78383	5.72359	5.43808	5.32301	NA	NA	5.2832	NA	5.86647	4.94876	5.49717	4.97673	4.70048	5.17048	5.50939	6.08222
KIAA1921 protein	AA886905	5.85793	6.1506	6.49828	6.2186	5.92959	5.45959	5.45959	5.33272	5.27811	4.80402	5.46806	5.88053	6.0845	5.21494	5.1358	6.69703	5.81413	6.39859
FAD104	AI298110	6.2634	7.42357	5.82305	7.20489	6.57508	5.92959	5.62762	NA	4.91998	6.76619	6.01372	6.48616	6.73578	6.23441	5.41165	7.08841	5.94017	5.84644
actin filament associated protein	R69356	6.61473	6.31716	5.73334	7.19444	6.24998	5.62762	7.57353	5.57595	5.67332	NA	5.273	5.14166	6.7901	6.12468	5.2832	7.79028	6.24417	5.95064
coatomer protein complex, subunit alpha	N54848	6.27099	5.70378	6.24804	6.07074	5.72359	4.72739	NA	NA	4.99043	5.16479	5.24175	5.24702	5.23644	4.94164	NA	5.26786	5.40717	4.82831
Wilms tumor 1 associated protein	AA598802	6.38856	6.71052	5.97381	7.8148	7.01121	6.2634	7.31655	6.72982	6.38182	7.38337	6.59987	6.09807	7.87778	6.91473	6.31897	7.60639	7.19669	6.55108
HIV-1 Rev binding protein	AA485958	8.90842	8.19285	7.49942	8.9334	8.13388	7.34019	8.34069	7.76174	7.05186	9.02786	8.12593	7.53155	8.80837	7.91608	7.20042	8.68575	7.8808	7.50714
I-kappa-B-interacting Ras-like protein 2	R63173	6.82111	6.58617	5.85793	6.82111	6.26149	5.45104	6.59715	5.79301	NA	6.89972	6.76388	5.67675	6.95177	6.20051	5.72359	7.30317	6.50279	5.99396
MAD, mothers against decapentaplegic homolog 6 (Drosophila)	AA007518	6.71052	6.74641	6.69084	7.57507	6.96602	5.92693	7.74673	7.17396	6.88038	7.12287	6.30262	5.66988	7.48268	6.68711	5.743	6.97728	6.68835	6.34212
SET and MYND domain containing 2	AA114899	6.18415	6.10032	6.05444	5.77765	5.7462	4.67283	6.75344	5.99146	4.92725	NA	5.273	4.84419	4.89035	NA	NA	6.38182	5.3033	5.41165
liver-expressed antimicrobial peptide 2	N91165	9.09212	8.32652	7.70886	7.04316	6.04025	5.34711	7.0193	5.8999	5.42935	9.61146	8.91718	8.2033	6.78219	5.98645	5.40717	6.71901	6.45362	5.20401
*pcrmballstrong* heat shock 70kDa protein 12A	H17950	6.25383	6.07074	5.61677	6.58341	5.8522	5.59099	4.81218	NA	NA	5.81711	5.60947	5.86647	6.32077	5.76832	4.94876	6.38519	6.15273	5.6204
KIAA0789 gene product	R44090	6.04263	6.10256	5.76832	7.05876	5.1358	5.57595	5.50126	4.93447	5.30827	NA	5.35186	4.84419	5.16479	4.89035	NA	5.35186	5.59842	5.24175
UBX domain containing 1	W72263	6.32972	5.7869	6.02345	6.33683	5.42053	NA	5.9162	5.61677	5.43372	5.42495	5.273	5.18739	5.55683	4.84419	NA	6.1591	5.31812	5.45959
mitochondrial ribosomal protein S28	AA427901	6.47543	6.86066	6.03787	6.94505	6.1717	5.61677	6.63726	6.29157	6.09582	6.82979	6.21661	5.95584	6.78106	6.13773	5.48064	7.07157	6.66696	5.43372
REV1-like (yeast)	AA421719	6.48616	6.95559	5.75257	6.19236	5.82305	5.32788	4.7185	4.8828	5.81413	5.66296	5.96101	5.43372	6.15273	4.94876	NA	6.35784	5.9108	5.39363
*pcrweak* KIAA0368 protein	AA916908	6.08222	5.2575	6.2804	5.65948	5.42495	4.76217	5.69373	4.64439	5.30827	5.63121	5.64191	5.81711	5.22036	5.24175	4.70048	6.05912	5.77455	5.45104
sodium channel, voltage gated, type VIII, alpha	W96187	9.51429	8.91247	8.27792	10.3233	9.57241	8.87682	10.6278	9.82298	9.22158	NA	9.99566	9.24937	10.6171	9.85482	9.11921	10.0631	9.33988	8.63266
fem-1 homolog a (C.elegans)	AA678302	6.32077	6.34739	5.92693	6.20254	5.88888	5.01064	4.94876	4.62497	4.99043	5.23644	6.19236	5.66988	5.73657	5.46383	5.36129	5.97889	5.36598	5.31321
*missing* myosin, heavy polypeptide 8, skeletal muscle, perinatal	AA828221	7.06561	5.97381	6.286	6.15273	5.53733	4.96284	6.57647	5.66643	5.4848	4.68213	5.7301	5.45532	4.61512	5.0814	NA	6.70686	6.15486	5.52146
ubiquitin-like, containing PHD and RING finger domains, 1	AA026356	7.24779	7.16162	6.67456	7.78821	6.75344	6.03309	7.91535	7.13728	6.93925	7.25064	6.55678	6.20254	7.47193	6.69703	6.06146	7.68478	7.19519	6.83411
*pcrmballstrong* amino acid transporter system A1	AA988049	8.44699	7.76174	6.99118	8.55526	7.66763	6.50578	8.14497	7.36518	6.90274	8.52437	7.75234	6.92952	8.37793	7.57763	6.70319	8.63124	7.63916	7.07834
SAR1a gene homolog 1 (S. cerevisiae)	AA977449	6.61874	6.44254	6.68461	7.31455	6.50578	5.53733	4.89035	NA	NA	6.70441	6.05912	5.76205	6.11368	5.39816	5.24702	7.13887	6.33505	5.63835
*pcrmbonestrong* chloride intracellular channel 2	AI311800	5.80513	4.7185	5.3845	5.59842	5.03695	5.51343	NA	NA	NA	NA	5.0689	5.50126	NA	NA	5.21494	6.1181	5.65249	4.77912
x 010 protein	AA173938	6.47543	6.12249	6.99026	6.66441	6.13773	4.89035	NA	NA	5.12396	5.8522	6.1334	6.04501	5.94017	5.32301	4.8752	6.19032	5.73334	6.74641
ret finger protein-like 2	AI383538	4.77068	6.42972	5.83188	6.06843	5.50533	5.14749	NA	NA	4.61512	NA	5.3799	5.50533	NA	4.72739	4.61512	5.65599	5.52146	4.98361
DEAD/H (Asp-Glu-Ala-Asp/His) box polypeptide 26	AA922571	6.29527	5.96358	6.02102	5.88888	5.64191	5.65948	NA	NA	NA	NA	4.96284	4.77912	5.18739	5.12396	5.07517	5.75257	5.59099	5.59471
Homo sapiens similar to seven transmembrane helix receptor (LOC346170), mRNA	AI318421	6.50279	5.86079	6.13988	6.11589	NA	4.98361	NA	NA	4.90527	NA	NA	5.36598	5.1358	5.63479	4.82028	6.08677	5.31321	5.24702
*simseq* HLA-C gene	AJ420253	7.55433	7.09506	6.69332	8.03657	7.09672	6.36647	8.11283	7.33629	6.71901	8.3754	7.6406	7.1869	8.34141	7.43071	6.82546	8.03236	7.39388	6.24611
SKI-interacting protein	H17512	6.81014	7.00216	6.21261	7.46851	7.40001	6.2691	6.22258	5.53339	NA	6.57786	6.43294	6.12687	7.02554	6.7417	5.56452	7.11802	6.44889	5.45959
*pcrmbonestrong* cell growth regulator with EF hand domain 1	T61256	8.29105	7.73237	6.95368	8.50431	7.44249	6.73102	8.45276	7.53743	7.10579	8.79951	8.09316	7.40428	8.54578	7.50384	6.81674	8.6019	7.92516	7.12367
MADS box transcription enhancer factor 2, polypeptide B (myocyte enhancer factor 2B)	AA282537	5.75574	6.20658	5.95842	6.34212	5.62762	5.18178	6.10256	5.92693	5.39363	NA	NA	5.10595	5.85507	5.04986	NA	6.13123	5.93754	5.60947
*pcrweak* cyclin H	AA454146	8.01268	7.34472	6.9594	7.17855	6.81235	5.46806	6.81124	5.96101	6.06843	7.94874	7.23921	6.2804	7.446	6.47389	5.71043	7.26193	6.61338	6.01859
*pcrweak* oxysterol binding protein 2	N54265	6.90073	6.49072	5.73657	7.13489	6.32972	5.55683	5.7589	5.50533	4.89035	6.40192	6.04973	5.22575	6.47697	5.63479	4.84419	6.46614	5.72359	5.33754
RAP2C, member of RAS oncogene family	AA045481	6.81344	5.82008	5.45104	6.89669	6.23048	5.53733	NA	NA	NA	6.06611	5.48064	4.96981	6.85435	5.77144	5.42935	6.52356	6.28413	4.98361
signal sequence receptor, gamma (translocon-associated protein gamma)	AA453487	7.64874	6.29527	6.19236	7.64922	6.60123	6.05912	7.41698	6.1334	6.24417	7.257	7.21082	6.12468	7.48717	6.64379	5.84354	7.50494	6.96414	6.63988
retinoblastoma 1 (including osteosarcoma)	AA045192	7.06305	6.83195	6.60665	8.05833	7.10003	6.50578	7.18917	6.37161	6.05444	7.31788	6.85013	6.43133	7.53903	6.76964	6.05209	7.49053	6.87936	6.19441
KIAA1024 protein	N45328	6.23245	5.41165	6.1506	5.92693	5.35186	5.18739	NA	NA	NA	4.94876	5.273	5.98645	5.52146	4.62497	NA	5.90536	5.83481	5.7869
B-cell CLL/lymphoma 11B (zinc finger protein)	H09748	5.89715	6.68586	5.79606	5.52545	5.31812	4.74493	7.34859	7.43071	6.05209	NA	5.40268	5.04986	4.86753	NA	NA	6.46614	5.15906	5.04986
suppressor of potassium transport defect 3	AA127442	6.78672	6.5582	6.05912	6.95655	5.98645	5.47227	NA	NA	NA	6.48311	6.12468	5.90808	6.10702	5.54518	5.32788	6.6958	5.94803	5.63121
leukemia inhibitory factor receptor	AA115300	7.54327	6.60123	5.97126	7.39203	6.69084	6.14847	7.39326	6.93049	6.5903	6.87109	6.62407	5.94017	7.27656	6.6053	6.07993	7.25982	6.78333	6.10256
MBD2 (methyl-CpG-binding protein)-interacting zinc finger protein	H11661	6.11589	6.41836	6.34564	5.94803	5.92158	4.61512	6.38351	5.75574	NA	6.22258	6.01616	5.59842	5.9162	5.826	5.26269	6.55536	5.68017	5.47227
*pcrmbonestrong* zinc finger protein 43 (HTF6)	AA773894	7.98718	7.24922	6.56386	7.51098	6.62539	5.826	7.08255	6.69456	6.02102	8.68677	7.68662	7.06647	7.32975	6.58617	5.55296	7.29845	6.88141	6.63857
small nuclear ribonucleoprotein D3 polypeptide 18kDa	R89363	7.95963	7.44542	6.97167	7.44892	7.10168	5.826	7.82764	6.7901	6.10925	8.48384	7.56528	7.09672	7.53903	6.75577	6.09807	6.85857	7.12367	5.86079
aarF domain containing kinase 1	AA459412	7.06476	6.76849	6.06146	6.29895	6.31173	5.42935	NA	4.76217	4.72739	6.94119	5.92693	5.58725	5.20949	NA	5.45104	6.2804	5.79301	5.83188
WD repeat domain 18	AA962613	6.90174	6.40853	6.16542	6.08904	5.7869	5.33272	6.20658	5.45104	4.85203	6.46303	6.03069	5.81114	5.74939	5.0689	5.2933	6.10925	5.50126	6.15273
zinc finger protein 322B	AA694477	6.62274	6.1717	5.96615	6.24998	5.9428	4.96981	6.32972	5.826	6.02345	6.86276	6.44889	6.49828	6.35784	5.75574	5.20949	5.70044	5.82008	5.50939
*pcrmissing* hypothetical protein FLJ12505	AA885478	6.04263	6.35611	6.22654	5.83188	5.22575	4.70048	5.26269	5.45104	NA	NA	5.56452	5.72685	4.69135	4.66344	NA	6.02102	5.35186	5.04986
*pcrweak* chromosome condensation 1-like	AI015999	6.01859	6.6107	6.31355	5.85793	5.49306	5.0626	4.7362	5.61313	NA	5.12396	5.6058	5.43372	4.77912	5.19296	4.75359	5.69373	5.67332	5.01728
fibroblast growth factor 9 (glia-activating factor)	AA946776	6.10925	5.64897	5.36129	6.88551	6.12249	5.54908	NA	NA	5.00395	NA	5.00395	4.7185	5.59842	5.70044	5.21494	6.71296	6.4151	5.55683
*pcrmissing* hypothetical protein FLJ10038	H96909	6.43935	6.35784	6.2691	6.6995	5.91889	NA	4.94876	NA	5.52943	5.73657	4.70953	4.78749	5.12396	5.48064	5.45104	5.94017	5.65249	5.1358
tumor necrosis factor receptor superfamily, member 14 (herpesvirus entry mediator)	AI245559	6.7511	6.31716	6.2519	5.76519	5.32301	5.0626	4.99721	5.45532	4.98361	4.91265	5.39363	4.66344	NA	4.82028	4.82831	5.78383	5.7301	5.1299
*pcrweak* protein phosphatase 2C, magnesium-dependent, catalytic subunit	AI080633	6.72863	6.55251	6.6174	6.37332	6.61874	5.41165	4.82831	5.52146	5.0814	5.87212	6.22059	5.03695	5.09987	5.55296	5.23111	6.2519	5.52545	4.82028
protocadherin 19	AI350748	6.67077	6.08222	6.51026	6.08677	5.56452	5.47227	NA	NA	NA	NA	5.25227	5.23644	NA	5.1299	4.63473	5.72031	5.28827	4.65396
*simseq* Homo sapiens peptidylprolyl isomerase A (cyclophilin A)	NM_021130	10.0269	9.15757	8.54071	9.97376	9.05392	8.327	10.0447	9.21214	8.55603	NA	9.97427	9.39283	10.2309	9.39108	8.80387	10.287	9.37696	8.79376
S100 calcium binding protein A11 (calgizzarin)	AA464731	9.20924	8.50795	7.61234	9.63907	8.83288	8.06149	9.14995	8.29205	7.6811	9.57053	8.72144	7.85903	9.38471	8.53169	7.86173	9.50889	8.50714	7.86019
glutamate receptor, ionotropic, AMPA 1	H23267	5.64545	5.93489	6.18208	5.9162	5.00395	5.11199	5.743	4.90527	5.34711	NA	NA	5.3845	5.18178	4.96981	NA	6.1717	6.04025	5.56452
*pcrmballstrong* myeloid cell leukemia sequence 1 (BCL2-related)	AA488674	6.79794	6.60259	6.47389	7.53423	6.60259	5.95584	8.55391	8.29205	7.355	6.7511	6.32794	5.89164	7.49165	6.82002	6.02345	7.77317	6.97728	6.46303
melanoma cell adhesion molecule	AA497002	8.43207	7.61825	7.37526	8.55949	7.58579	6.69703	8.77539	8.128	7.42714	8.63799	7.84893	7.20489	8.10137	7.15851	6.3315	8.09621	7.18387	6.73221
HBxAg transactivated protein 2	R00104	8.54442	7.93987	7.17472	8.5568	7.64635	6.73459	7.68524	7.15227	6.54822	8.45681	7.65017	6.93537	7.67043	6.84588	6.43775	8.17695	7.55538	6.92264
*pcrweak* RING1 and YY1 binding protein	AA454193	7.83201	7.257	6.37502	7.61874	6.74288	6.19644	7.1507	6.87316	6.37502	7.81319	6.92756	6.2672	7.5761	6.89871	5.9162	7.26822	6.81454	6.55678
hypothetical protein FLJ13409	AA431964	6.32972	6.23637	6.22456	6.69703	5.97381	4.94164	7.04229	5.6204	5.78996	NA	5.2575	5.72685	6.11368	5.29832	4.67283	6.66823	6.06611	5.743
v-fos FBJ murine osteosarcoma viral oncogene homolog	AA485377	7.67879	6.9976	6.29342	7.69074	6.82763	6.01616	8.48011	7.63046	7.10988	7.45356	6.66185	6.23832	7.62608	6.87213	5.85793	7.61431	7.12206	6.49224
KIAA0399 protein	R26143	6.2653	5.56834	5.32788	6.88755	5.52545	5.18178	NA	NA	4.97673	4.68213	5.09375	5.29832	5.1358	5.48894	5.03044	6.12468	5.86363	4.96981
KIAA0555 gene product	H11718	7.79317	7.32975	7.1301	6.5903	5.8944	5.35186	5.3799	6.05209	5.50126	8.32191	7.60589	7.35883	6.35089	6.08677	4.91265	6.6174	6.34212	5.40268
solute carrier family 15, member 4	AA599138	6.64769	6.12687	6.72982	6.34036	5.32788	5.32788	6.48004	6.39526	5.0689	6.1203	5.80212	5.96615	6.14204	5.76519	4.77068	6.6796	6.2653	5.60947
*pcrmissing* CGI-109 protein	H97565	6.74876	7.17396	6.20456	6.09131	4.89784	4.94164	NA	4.97673	5.22036	5.25227	5.02388	5.52146	4.96284	4.8828	4.92725	5.50939	6.02102	5.37064
succinate-CoA ligase, GDP-forming, beta subunit	AA234519	5.24175	6.35263	6.16331	7.11558	5.64191	NA	NA	NA	NA	5.40268	5.59842	5.93489	6.94119	5.72685	5.40717	6.11368	5.84064	5.2933
Ras homolog enriched in brain	AA482117	8.05896	7.62266	5.86647	8.2923	7.5979	6.80017	8.07745	7.18766	6.59304	8.34996	7.84385	6.8742	8.28526	7.54645	6.87936	8.27817	7.5725	6.86276
hypothetical protein H17	N58073	8.15277	7.6256	6.74993	7.06133	6.45205	5.8999	6.52503	7.0282	6.01127	8.55043	7.74889	7.18159	5.57595	5.68017	5.18739	6.59578	NA	6.16542
kelch-like 8 (Drosophila)	AA490901	6.2106	5.5835	6.25767	5.20949	5.60947	5.7462	NA	NA	4.85203	5.30827	5.1985	5.01728	4.62497	4.85203	5.31812	6.05444	5.09375	5.83188
*pcrweak* homer homolog 3 (Drosophila)	AA983362	6.79122	6.19032	5.77144	5.49717	5.27811	5.20949	5.47227	5.3845	5.5835	5.80513	5.0626	5.15329	NA	5.15329	5.1358	5.76205	5.98645	5.05625
*pcrweak* hypothetical protein MGC46719	AA668310	6.55251	6.04025	5.99645	6.54679	6.20051	5.04343	6.77422	5.87774	6.08904	5.6204	6.05678	5.43372	5.82895	5.41165	4.99043	6.65028	5.99396	5.54126
inducible T-cell co-stimulator ligand	AA872894	6.1334	6.47389	6.46614	5.55296	6.12905	5.59099	6.46459	6.18826	5.17048	5.68017	NA	6.32436	4.94164	5.54518	5.27811	6.4552	5.95584	6.35957
KIAA1043 protein	AI005637	7.21303	6.07993	5.82008	6.18621	5.56068	5.33272	NA	NA	NA	5.50939	5.40268	5.37528	5.95842	5.54126	5.4848	6.6796	5.76205	5.52943
myeloid/lymphoid or mixed-lineage leukemia 3	AI138404	6.52209	6.69456	6.20456	5.70044	6.04025	4.77068	4.94164	5.40717	5.66296	NA	NA	5.40717	NA	5.16479	4.91265	6.32436	5.84064	5.18178
G protein-coupled receptor 24	AA719384	6.25767	7.03439	5.72685	6.00389	5.45104	5.61677	5.55683	5.57595	5.56068	5.37064	5.37528	5.04343	4.86753	4.83628	NA	6.09357	5.72031	5.01728
Homo sapiens transcribed sequence with weak similarity to protein sp:Q9UGJ0 (H.sapiens) AAKH_HUMAN 5'-AMP-activated protein kinase, gamma-2 subunit (AMPK gamma-2 chain) (AMPK gamma2) (H91620p)	AI348498	6.6174	6.21661	5.57973	6.13556	6.01616	4.80402	NA	NA	5.6204	NA	5.55683	4.93447	NA	5.12396	4.8752	5.4161	5.63479	5.39816
*pcrweak* Homo sapiens mRNA; cDNA DKFZp313O1721 (from clone DKFZp313O1721)	AI088175	7.62021	6.64118	6.36475	6.35437	6.45047	5.59842	5.81413	5.826	5.34711	6.53379	5.69036	5.88332	6.00881	5.99396	4.91265	6.48464	5.65599	5.46806
protocadherin beta 7	AI335926	5.76519	6.05912	5.37064	5.81711	5.31321	5.18178	NA	NA	5.03044	5.22036	5.09375	5.0876	NA	4.92725	4.82831	5.99146	5.65948	5.09375
*simseq* Human mRNA for ribosomal protein L32.	X03342	9.99241	9.23308	8.57187	9.74162	8.77833	8.128	9.16398	8.34093	7.75276	10.5449	9.71275	8.97967	9.78296	8.89932	8.15536	9.75144	8.91086	8.26539
BCL2-like 2	AA454588	6.18621	6.4599	5.52545	6.43455	5.96101	4.75359	4.97673	5.29832	5.17615	4.80402	5.74939	5.54908	6.36819	5.50126	5.11799	5.97126	5.62762	4.89784
*pcrmbonestrong* protein phosphatase 2, regulatory subunit B (B56), alpha isoform	R59165	6.38351	6.00141	5.45104	6.88141	6.1181	5.44674	5.65249	5.56452	5.75257	5.14166	4.67283	5.02388	6.80017	6.15273	5.92158	6.608	5.40268	5.62402
upstream regulatory element binding protein 1	AA446600	6.81674	6.80793	6.42162	7.38275	6.55251	5.8999	7.36328	6.60935	6.07074	7.14835	6.11589	6.12249	7.60539	6.82546	6.16121	7.26543	6.55108	6.02587
hydroxysteroid (17-beta) dehydrogenase 3	AA437291	5.57973	5.75257	6.38351	5.3845	4.65396	5.25227	NA	NA	NA	NA	NA	5.01064	NA	4.64439	4.80402	4.84419	5.52545	5.25227
insulin-like growth factor 1 receptor	AA256532	7.03791	6.45834	6.31173	7.19369	6.64639	5.71373	7.47307	6.88755	6.39192	6.28413	6.34914	6.44254	6.76849	5.9135	5.52943	7.07327	6.16331	5.84932
interferon regulatory factor 7	AA443090	6.42325	6.32436	5.95842	6.07535	5.15329	4.82028	NA	NA	5.24702	5.09375	5.41165	4.90527	5.39363	5.1358	NA	6.1334	5.88053	5.85507
*pcrweak* low density lipoprotein-related protein 1B (deleted in tumors)	N64746	6.43133	5.20401	6.17794	6.1203	5.66988	NA	5.27811	5.4161	4.7362	5.33272	6.54965	5.16479	5.63835	5.1299	NA	6.22851	5.57595	5.30827
SMC6 structural maintenance of chromosomes 6-like 1 (yeast)	H97215	6.51471	6.28972	5.96871	5.93225	5.37528	5.12396	NA	NA	NA	4.90527	5.64545	5.18739	5.72685	4.94876	NA	6.66441	5.31321	5.32788
metaxin 1	AA670347	6.48768	5.90536	6.04737	6.38519	5.86363	5.19296	6.70073	6.2804	5.5835	6.38182	5.91889	5.64545	6.32436	5.63835	4.8828	6.61338	6.13123	5.58725
excision repair cross-complementing rodent repair deficiency, complementation group 2 (xeroderma pigmentosum D)	R05503	7.22839	7.19068	6.38519	6.95368	6.52356	5.23644	NA	5.34711	5.63835	7.41156	6.58479	6.20859	6.57228	5.8522	NA	6.38351	6.1506	5.95324
hypothetical protein FLJ21918	AA179812	6.46614	5.99645	5.84644	6.38182	5.56068	5.53339	6.49527	6.16542	6.72263	5.83773	5.56068	5.4848	5.92693	5.23644	5.24175	6.4708	6.3081	6.3699
non-metastatic cells 5, protein expressed in (nucleoside-diphosphate kinase)	AA129736	6.45047	6.03309	6.32436	5.69709	5.98896	5.3033	NA	NA	5.47646	NA	5.53339	5.65249	5.31812	5.76205	5.42935	6.25575	5.63479	5.32788
neuroligin 4	AA479299	6.70441	6.10256	6.22059	5.4848	5.64191	5.22575	5.95064	6.10702	5.83773	NA	5.43808	5.59842	4.68213	5.46383	5.42495	5.86647	5.76205	5.25227
*pcrmissing* KIAA0404 protein	AA875953	6.34212	6.16752	5.56452	5.84354	5.7462	5.47646	NA	NA	NA	5.50126	6.00389	4.96981	NA	5.55296	4.67283	6.06843	5.57595	4.84419
*pcrweak* calsenilin, presenilin binding protein, EF hand transcription factor	H39123	6.66823	5.92959	6.20859	5.80212	6.00141	5.59471	6.72022	6.36303	5.5835	5.96358	5.87493	5.1985	4.82831	5.5835	5.1358	5.67675	5.20949	4.8752
KIAA1416 protein	AA699914	6.96319	5.7869	6.18208	6.00635	6.59304	5.03695	5.88888	6.19236	5.80212	NA	5.15906	NA	4.97673	5.35659	4.89784	6.27852	5.58725	5.37064
hypothetical protein FLJ10201	AA634430	6.29895	5.79606	6.27288	6.21461	6.60394	5.54518	NA	NA	4.67283	6.15273	5.743	6.03309	NA	5.83481	4.80402	6.10256	5.8522	5.1299
lymphocyte adaptor protein	H77461	7.00125	6.88551	6.27099	6.8977	6.05444	5.18739	9.20352	5.53733	6.35437	7.04141	6.02587	5.94017	5.3845	5.70711	5.36129	9.65969	7.36391	7.84267
cytochrome P450, family 2, subfamily S, polypeptide 1	AA971278	7.86634	6.64379	6.64898	7.69485	7.0579	5.72685	7.08087	6.12687	5.83481	7.54274	6.78446	6.29342	6.9921	6.90274	5.71043	6.74993	6.2804	5.55683
placenta-specific 4	H93777	6.61607	7.07157	5.89164	5.97381	5.87493	5.05625	5.66296	5.6058	5.57595	4.86753	5.57215	5.9108	NA	6.05678	4.95583	6.35611	5.57215	5.20949
TU3A protein	AI350508	6.57647	6.53379	6.13773	5.6058	5.0876	4.70048	NA	5.05625	5.03695	5.50939	5.65948	5.63479	4.76217	4.61512	4.61512	5.96615	5.43372	5.32301
dihydrofolate reductase	AA489055	7.65586	7.27448	6.632	8.07465	7.28961	6.45362	7.62217	7.05272	6.67456	8.04911	7.37526	6.77878	8.09468	7.32515	6.64249	8.05706	7.37588	6.86485
ral guanine nucleotide dissociation stimulator	AI131235	6.65286	6.90174	5.7301	6.85541	6.39192	5.63835	NA	NA	NA	6.94698	6.78672	5.97889	6.20658	5.65948	5.52943	6.38688	6.02345	5.37064
ring finger protein 121	AA934709	6.34739	5.8944	6.14847	5.62402	5.95324	5.34233	NA	NA	4.91265	5.31321	5.3799	5.42053	NA	5.03695	NA	6.27099	6.04025	4.97673
psoriasis susceptibility 1 candidate 1	AI582314	5.80513	6.46925	6.59304	6.27288	5.45104	4.7362	NA	NA	NA	5.46383	5.23644	5.31321	5.17048	5.21494	4.91998	5.9135	5.51343	5.34233
interleukin enhancer binding factor 2, 45kDa	AA894687	7.72445	7.46737	6.83733	8.02552	7.22184	6.45205	7.84893	7.29302	6.56526	8.47991	7.66809	7.11964	8.2033	7.41156	6.61473	8.00936	7.49109	6.54247
*pcrmissing* methionyl aminopeptidase 1	H73080	6.30628	6.85224	5.78996	6.37332	5.63479	5.56834	5.28827	5.14166	4.7362	5.9162	5.87212	5.45104	5.98394	5.47227	6.37673	5.97635	6.11589	5.67675
chromosome 18 open reading frame 1	AA489633	5.35659	7.00216	6.12249	6.14633	5.63121	5.50939	4.82028	5.59471	5.0626	5.43808	5.20401	5.80212	5.6058	5.04986	5.273	6.36303	6.15273	6.18002
membrane-bound transcription factor protease, site 1	AA447394	7.06732	6.83841	6.40026	6.84055	6.64509	5.68017	6.86693	6.41836	5.89715	6.98749	6.04973	6.36475	7.45645	6.43775	6.04025	6.93731	6.60123	5.81711
HIV-1 Tat interactive protein 2, 30kDa	AA148230	6.99393	7.1285	6.1591	7.07496	6.22851	5.49306	6.88346	5.99396	5.75574	6.08677	6.73102	5.87493	7.2724	6.32436	5.90536	6.67834	6.11589	6.00141
Homo sapiens transcribed sequence with strong similarity to protein sp:P11686 (H.sapiens) PSPC_HUMAN Pulmonary surfactant-associated protein C precursor (SP-C) (SP5) (Pulmonary surfactant-associated proteolipid SPL(Val))	N63892	6.96885	6.94698	6.77651	6.00141	5.44674	4.85981	NA	5.63479	5.49306	5.84354	6.35611	5.38907	5.56452	5.11799	NA	6.19236	5.94017	5.85793
Putative prostate cancer tumor suppressor	H13424	7.45991	6.99026	5.89715	7.21744	6.60394	5.81413	7.97074	7.21082	6.57786	7.22766	6.68461	5.99146	7.37149	6.39526	5.45532	7.35883	6.54822	6.48311
KIAA0472 protein	N72307	9.17864	8.51659	7.9735	6.89871	5.9428	5.74939	4.89035	5.43808	4.96284	9.48326	8.49392	7.9899	6.62007	5.93489	5.15329	6.2519	5.72359	5.34233
TEK tyrosine kinase, endothelial (venous malformations, multiple cutaneous and mucosal)	H02848	6.12468	6.52796	6.52942	5.56068	6.00141	4.99043	NA	5.0876	4.92725	4.82831	5.42935	NA	5.37064	5.48894	4.67283	6.04737	5.36129	5.35186
*pcrmbonestrong* cytochrome P450, family 2, subfamily J, polypeptide 2	H09076	6.64379	5.07517	6.02587	5.45959	5.65249	5.26269	NA	NA	NA	NA	4.98361	5.48064	5.0626	5.29832	5.24175	6.20658	5.88888	4.7185
DKFZP564I1171 protein	H07934	6.82546	7.28756	6.32436	6.82329	5.98141	5.45532	6.24998	5.46806	5.59471	6.00389	6.19032	5.76205	6.1203	5.93489	5.16479	6.95177	6.06843	5.57595
*pcrmissing* chromosome 1 open reading frame 8	AA598987	7.52348	6.57508	6.17587	6.72982	6.42972	5.83481	NA	NA	4.68213	7.6153	6.64118	6.16961	7.1285	6.50129	5.72685	6.98564	6.52942	5.88888
*pcrmballstrong* KIAA0590 gene product	AA481751	7.07834	6.41017	6.03069	7.44542	6.632	6.38856	7.80547	7.02997	6.54965	7.32909	6.38012	6.20859	7.43956	6.70073	6.1181	7.62608	6.54822	6.27476
ORM1-like 3 (S. cerevisiae)	AA418081	6.1334	6.27664	5.88888	5.45532	5.68698	5.40268	5.96101	5.99645	5.89715	NA	5.66296	5.26786	NA	5.02388	4.96981	5.7589	6.05209	5.24175
phosphorylase, glycogen; brain	AA922705	6.76157	5.71373	5.72685	5.43372	6.07535	5.36598	6.86276	6.42162	6.01127	5.14166	5.66296	5.20949	5.36598	6.04737	4.96981	5.89164	5.98141	5.18178
Homo sapiens transcribed sequences	AA018232	6.92854	6.83303	6.56244	6.35957	6.32077	5.05625	NA	NA	5.4161	6.39526	5.86647	5.21494	6.16331	5.93225	NA	6.10256	5.63121	5.25227
PH domain-containing protein	AA704699	6.93049	6.21661	5.1299	6.03787	5.90808	5.2832	NA	NA	4.83628	5.59099	6.22851	5.32788	5.25227	5.24175	5.44674	6.38012	6.19032	5.92959
*pcrweak* ribosome binding protein 1 homolog 180kDa (dog)	AA437264	5.53339	6.79459	6.22258	7.27932	6.64509	6.03548	7.49554	6.94312	6.65544	6.98657	6.41836	6.09357	7.47136	6.82111	6.20658	7.29709	7.14362	6.02587
SLC2A4 regulator	AA057776	6.51619	6.33683	6.12687	5.99396	5.57215	5.60212	NA	NA	NA	5.63121	5.50533	5.32301	5.02388	5.4161	5.39816	5.45532	5.69373	5.1985
*pcrmballstrong* euchromatic histone methyltransferase 1	AA991241	8.86064	8.05357	7.41457	6.43133	5.83188	5.21494	6.1591	5.3845	5.60212	9.35193	8.41848	7.87702	5.743	5.63835	5.59471	6.47389	6.31173	5.53339
biphenyl hydrolase-like (serine hydrolase; breast epithelial mucin-associated antigen)	AA421820	7.7012	7.14441	6.80793	5.98394	6.42487	5.0689	6.44413	4.64439	6.03548	8.17498	7.59539	6.6733	6.67203	5.70044	5.25227	6.52503	5.8944	5.35186
*pcrweak* carbohydrate sulfotransferase 10	AI362035	6.57647	6.24998	5.54126	5.80212	5.76519	4.8752	NA	NA	4.91265	5.79606	4.98361	5.12396	NA	5.90263	5.43808	5.78996	5.51343	5.09375
*pcrweak* netrin G1	H99487	6.72143	5.88888	6.58755	5.99396	5.41165	5.37064	6.89568	6.47389	5.52545	5.97889	5.92158	5.93754	5.51745	5.41165	5.14749	6.03548	5.76519	5.60212
chromosome 6 open reading frame 32	AI438958	6.80017	6.10702	5.77765	6.13988	5.9135	5.31321	NA	NA	5.39816	4.98361	5.36598	5.37528	5.77455	5.23111	5.34711	6.0845	5.82895	5.17615
protein kinase PKNbeta	AI093640	6.64639	6.48158	6.62007	5.78074	5.33272	4.90527	5.44242	5.45104	5.41165	4.7362	5.20949	5.49717	5.3033	5.61313	5.19296	6.18208	5.63479	5.31812
epidermodysplasia verruciformis 1	AI866462	6.43294	5.80212	5.27811	6.2634	5.45959	5.35186	5.04343	NA	NA	4.92725	5.43808	5.36598	6.23441	5.14749	4.70048	6.11147	5.69373	4.91998
cleavage and polyadenylation specific factor 5, 25 kDa	AA031770	7.93952	7.1507	6.71901	7.91242	7.08171	6.72982	7.54433	7.06987	6.39693	8.50613	7.80221	6.99026	8.19312	7.38088	6.74876	7.88721	7.21008	6.43935
*pcrweak* neuronal pentraxin I	H22445	6.7546	6.34739	5.29832	6.13123	5.5835	5.18739	5.71043	5.73334	5.15906	6.39693	5.62402	5.49306	5.75574	5.24702	5.3845	6.35437	5.46806	5.41165
*pcrmbweak* ring finger protein 39	AA485347	8.62641	7.79688	6.88755	9.02798	8.30227	7.53636	9.36854	8.54617	7.89544	9.30946	8.52655	7.76217	9.32465	8.60703	7.94626	9.06935	8.30177	7.57815
*pcrweak* serine palmitoyltransferase, long chain base subunit 2	AA158255	6.60394	7.15305	6.49375	6.98564	5.72685	5.66988	6.52062	5.7462	5.11799	6.29895	6.16752	5.56068	6.66058	5.89715	5.63835	6.58893	6.32257	5.53733
Homo sapiens cDNA FLJ26120 fis, clone SYN00419	R70506	7.90986	7.23056	6.76619	6.30628	5.61677	5.23111	4.83628	4.96981	5.21494	8.128	7.45356	6.632	6.19032	5.4161	5.04986	6.10032	6.16542	5.81413
HSPC154 protein	H80103	6.68211	6.37332	6.23441	7.24494	6.69827	5.47646	6.59441	5.82895	5.79606	7.02554	6.19032	5.60212	7.02554	6.56103	5.67675	6.77651	6.4677	5.98141
EGF-like-domain, multiple 5	W68084	7.78281	6.40688	6.286	7.05445	6.1334	5.826	7.74846	6.41017	6.25958	6.35957	6.21261	6.34388	6.57228	5.96101	4.86753	6.86797	6.24222	5.8999
X-prolyl aminopeptidase (aminopeptidase P) 2, membrane-bound	AA040387	6.39192	6.44413	6.21261	6.59441	5.50939	5.14166	7.65586	6.64509	6.87213	4.64439	5.68358	5.54908	5.92426	5.51745	4.66344	6.40688	5.63479	5.9135
phosphoribosylaminoimidazole carboxylase, phosphoribosylaminoimidazole succinocarboxamide synthetase	N33274	7.92624	7.02554	6.47697	7.82804	7.1309	6.29157	7.5725	7.01121	6.69084	8.57848	7.5475	7.35372	8.19809	7.53316	6.64639	7.54062	6.77651	6.32794
chaperonin containing TCP1, subunit 7 (eta)	AA676588	8.42156	7.98786	7.20042	8.22067	7.6256	6.87005	8.5452	7.85049	7.19818	9.20221	8.32869	7.66294	8.73263	7.99934	7.22621	8.23111	7.65349	6.81564
START domain containing 9	R42697	6.28227	5.78383	4.81218	6.29157	5.6204	4.89035	5.43372	5.19296	5.23644	4.82028	5.66643	5.38907	5.15329	5.19296	4.99043	6.61204	6.03787	5.43372
*pcrmbweak* mitogen-inducible gene 6	AA400258	7.76089	7.20117	6.28227	7.77947	7.16085	6.35957	7.40245	7.1025	6.69827	7.88683	7.01302	6.30628	7.60788	6.99668	6.24998	7.63046	6.87109	6.66696
protein tyrosine phosphatase-like (proline instead of catalytic arginine), member a	N24848	6.5903	5.82305	5.4848	6.7178	5.77455	5.04343	7.69939	5.56068	6.1203	5.40268	5.7301	5.70711	4.82028	5.26786	5.35186	7.48773	5.72359	5.40717
amyloid beta (A4) precursor protein-binding, family B, member 1 interacting protein	AA436479	6.42972	6.02345	6.25958	5.9108	5.40268	5.37528	NA	5.18178	NA	NA	4.8752	NA	NA	5.02388	5.04986	5.82895	5.6058	5.66643
*pcrmbweak* thrombospondin 3	AA774044	7.6516	6.93634	5.9135	6.43615	6.72263	5.90808	6.08222	5.34711	5.55296	6.76157	6.19848	5.68017	6.05912	5.52146	5.73657	6.22059	6.06611	5.70711
nuclear distribution gene C homolog (A. nidulans)	AA702639	6.54247	6.59167	6.44254	6.96319	6.20859	5.31812	5.79606	5.7462	5.82895	7.07918	6.32615	6.16961	6.90875	5.27811	5.63121	6.47543	5.87493	5.52146
chromosome 14 open reading frame 123	T59873	6.05678	5.94017	6.13123	6.37502	5.50126	4.78749	NA	NA	NA	NA	5.18178	5.35186	5.51745	5.39363	5.00395	6.22654	5.70711	4.96981
*pcrweak* relaxin 2 (H2)	AA935560	6.2186	5.78383	5.0626	5.79301	5.24175	5.16479	NA	NA	5.273	NA	4.93447	5.58725	NA	5.1299	4.83628	5.4161	5.11199	5.24702
DKFZP564C186 protein	AA427857	7.95543	7.21891	6.92067	7.69485	6.88346	6.14204	7.63192	6.62936	6.23832	7.75491	7.26052	6.4892	7.09838	6.53959	5.85793	7.41878	7.09589	6.2653
*pcrmbonestrong* FYN binding protein (FYB-120/130)	AA936866	6.77308	7.34343	6.21261	6.3315	6.01372	4.78749	6.53088	6.11368	6.45047	6.67582	6.39192	5.74939	6.286	6.31716	5.26269	6.32257	5.9162	5.9108
hypothetical protein FLJ21148	AA135422	8.41472	7.72621	7.24779	8.56713	7.90986	7.10661	8.3777	7.70526	6.92756	8.97929	7.93487	7.37149	8.59693	7.88571	7.11151	8.62623	7.74544	7.19968
*missing* colony stimulating factor 2 (granulocyte-macrophage)	AA995402	6.60935	5.61313	5.79909	6.08904	5.65249	5.19296	5.87774	5.17615	5.34233	5.82008	5.44674	5.35186	4.90527	5.07517	4.84419	5.83188	5.0814	NA
hypothetical protein FLJ22557	N35078	6.49375	6.12905	6.03069	5.77144	6.19644	5.50126	5.95324	4.82831	5.32788	5.27811	5.4161	5.29832	4.98361	6.16961	5.15906	6.22654	5.84354	5.11799
anaphase-promoting complex subunit 10	AI401407	6.85751	6.59304	6.22851	6.02587	6.01372	5.3799	NA	NA	5.82895	5.40268	4.91998	5.20949	5.27811	5.46806	5.0876	6.37843	5.9108	6.05678
hypothetical protein FLJ21986	AI093577	6.42649	6.59987	6.29527	5.72031	5.85793	4.70048	NA	NA	NA	4.7185	5.82305	5.49717	NA	5.52146	5.3033	6.33683	5.50533	5.2832
FLJ20259 protein	AI339735	6.34564	6.45205	6.45834	5.9135	6.67708	5.03044	NA	NA	5.22575	5.52943	5.86363	6.48158	6.22851	5.84644	5.41165	6.63726	6.14204	5.72031
*simseq* eukaryotic translation elongation factor 1 alpha 1	BE122899	10.5404	9.86412	9.08182	10.6977	9.92295	9.07395	NA	10.3671	9.69886	NA	10.5737	9.87658	NA	10.3254	9.58823	NA	10.2432	9.57255
RNA binding protein with multiple splicing	W67200	6.27664	7.01212	5.96871	7.60489	6.59441	5.80814	6.63068	6.17794	5.69709	5.71043	5.55296	5.25227	6.99851	6.35784	5.46806	7.5353	6.43935	5.77765
GCN5 general control of amino-acid synthesis 5-like 1 (yeast)	H94857	7.29029	7.14362	5.82895	7.22475	6.33859	6.10479	7.08757	6.31897	6.54535	7.26613	6.71659	6.00635	7.30854	6.66568	6.1334	7.28619	6.06843	6.53088
keratin 7	AA485959	7.44249	6.85857	6.2106	8.1682	7.3994	6.78446	8.1898	7.49332	6.98841	7.50604	7.14125	6.41999	7.90544	7.18235	6.63857	7.74587	7.1452	6.71052
eukaryotic translation initiation factor 4E binding protein 2	N73769	9.52858	8.78432	7.9865	9.45681	8.71194	7.68386	9.03563	8.29155	7.55956	9.78087	8.89823	8.26385	9.47047	8.72323	7.80098	9.23669	8.48818	7.80098
N-acetyltransferase 8 (camello like)	N58170	5.89164	6.02587	5.87493	5.69709	5.26786	5.40268	NA	4.94164	NA	NA	4.76217	4.94164	4.81218	NA	NA	6.03548	5.65599	5.14166
tumor differentially expressed 2-like	AA434390	6.14419	5.83773	5.42495	6.31716	5.7462	5.09987	5.54908	NA	NA	5.78074	4.74493	5.71373	6.29527	5.86079	4.85981	6.18621	6.66568	5.01064
chromosome 21 open reading frame 51	AA150298	6.24804	5.34711	5.99645	6.24611	5.8999	5.36129	6.56526	7.02465	6.30628	5.23111	4.94164	5.91889	5.71703	5.43372	5.15329	5.82305	5.78996	5.42935
interferon, alpha-inducible protein 27	AA157813	8.1371	7.32712	6.76157	6.41999	6.32794	5.43808	7.98854	7.39756	5.75257	8.33663	7.6353	7.10824	5.07517	5.91889	5.20949	6.22851	6.04263	5.76519
pleckstrin homology-like domain, family A, member 2	H68885	7.6039	7.05962	5.71043	8.28803	7.67089	6.65415	8.42178	7.61283	6.95845	8.69818	7.69939	7.19519	8.58336	7.92371	6.95177	8.01434	7.35756	6.59441
*pcrmbonestrong* synaptotagmin XIII	H28729	6.42487	6.90375	6.92952	5.86647	5.53339	5.32301	NA	5.11799	5.1358	NA	5.97381	4.8752	6.16542	5.49717	5.23111	6.30992	5.79909	5.40717
hect domain and RLD 2	R44955	8.8959	8.33783	7.45124	6.12249	6.63332	5.743	6.36475	5.78383	5.23111	9.12794	8.32966	7.60539	5.68017	5.76519	5.56834	6.46614	6.10479	5.68698
Homo sapiens transcribed sequence with strong similarity to protein ref:NP_066301.1 (H.sapiens) basic beta 1 syntrophin; 59-DAP; syntrophin, beta 1; tax interaction protein 43; dystrophin-associated protein A1, 59kD, basic component 1 [Homo sapiens]	AA421048	6.47235	7.10824	5.19296	5.743	5.88332	6.50877	6.01127	5.96615	4.96981	NA	4.67283	5.2832	NA	NA	5.00395	6.20456	5.9108	5.66988
sarcomeric muscle protein	AA418414	6.24998	7.17549	6.13556	5.48064	5.36129	5.54908	7.06305	6.02587	4.85981	NA	6.22258	5.52545	NA	5.4848	4.77912	6.43615	6.07535	5.56068
RAD23 homolog A (S. cerevisiae)	AA476274	7.23418	6.98564	6.08677	7.78281	6.90073	6.16542	7.95367	7.54327	6.81892	8.01698	7.26753	6.63857	7.62852	7.02997	6.41999	7.58121	7.11639	6.12249
zinc finger, DHHC domain containing 9	AA293441	7.50604	6.68085	6.24028	7.09091	6.35089	5.68017	6.89669	6.2672	5.29832	7.30047	6.40357	6.15486	6.72982	5.21494	5.54126	6.86901	6.3613	6.23637
*pcrmissing* chondroitin polymerizing factor	AA437084	6.49375	6.39359	6.77308	6.3315	NA	4.83628	NA	NA	NA	5.46806	4.76217	5.40268	NA	4.93447	NA	5.83773	5.46806	5.42053
Homo sapiens transcribed sequence with strong similarity to protein ref:NP_054866.1 (H.sapiens) HSPC047 protein [Homo sapiens]	AA989217	8.25453	7.40671	6.57228	6.85857	5.60212	4.75359	5.86079	6.01616	5.70044	8.72079	7.74066	7.1293	5.88888	6.19441	5.6058	6.68461	6.18002	5.29832
cysteine and histidine-rich domain (CHORD)-containing, zinc binding protein 1	AA773461	6.65028	6.42649	6.14419	6.90475	5.63479	5.62402	6.91175	6.2186	4.60517	6.97073	6.34036	6.15486	6.96414	5.89715	5.47646	6.42811	6.06611	5.35186
*pcrmbonestrong* chromosome 20 open reading frame 44	AA908831	6.06379	6.42325	6.10925	6.59304	6.18826	5.25227	NA	NA	NA	6.24998	5.94542	5.53339	5.84354	5.52146	5.32301	6.05209	5.43808	4.68213
chloride channel 3	AA451865	7.9865	7.65444	6.71901	6.53524	6.19441	5.743	6.07304	5.80513	5.39363	8.23084	7.90507	7.05186	6.10032	6.10925	6.23441	6.71901	6.33859	5.28827
*pcrweak* G protein-coupled receptor 161	AI192675	6.16542	5.72685	5.02388	5.82895	5.87774	5.42495	NA	NA	4.69135	5.18178	5.3799	4.97673	NA	NA	5.85507	5.77144	5.65249	5.41165
crystallin, zeta (quinone reductase)-like 1	AA863009	6.31897	6.16752	5.743	6.13123	5.34233	5.42053	NA	NA	4.96981	NA	5.83188	4.90527	5.55296	5.4848	5.23111	6.20456	5.9135	4.91265
bromodomain adjacent to zinc finger domain, 1B	AI554653	6.48464	6.19848	6.35784	5.9428	5.35659	5.19296	NA	NA	4.98361	5.50533	4.8828	5.66988	5.90263	5.47646	4.94164	6.02345	5.42495	5.01728
calcium binding protein Cab45 precursor	AI129590	6.28227	5.84354	6.09582	6.51323	5.94542	5.2575	6.81454	6.1203	NA	5.47646	5.80814	5.1985	6.29157	5.70378	5.20401	6.41673	6.09807	6.07993
*pcrweak* signal recognition particle 68kDa	AI366195	7.23129	6.79906	6.07535	6.28972	5.98394	5.45104	6.51026	6.10256	5.8999	7.49942	6.63463	5.94542	6.36475	6.22059	5.69373	6.71296	5.88053	5.22036
ring finger protein 10	H73586	6.86797	7.11883	6.41999	7.21082	6.14204	5.61313	6.27852	5.98645	5.39816	6.53524	6.03069	5.89164	6.71296	6.44254	5.21494	7.09091	6.00635	5.80513
solute carrier family 1 (glial high affinity glutamate transporter), member 3	AA453742	6.66823	6.41836	5.31812	7.37086	6.08904	5.53733	5.2933	4.80402	5.02388	NA	5.56068	6.04025	6.90975	5.53733	4.68213	6.03787	6.2519	5.0876
pleckstrin homology, Sec7 and coiled-coil domains 1(cytohesin 1)	AA480859	6.65801	5.90263	6.43455	6.38012	5.73657	5.50126	6.13988	4.96981	5.05625	NA	5.14749	5.81711	5.93754	5.64545	4.82028	6.65544	5.64545	6.01372
CBF1 interacting corepressor	R53998	6.56386	6.23441	6.286	7.07918	6.29895	5.66296	6.46303	5.8693	5.82305	5.0814	5.78996	5.70711	7.05618	6.2804	5.8944	6.44889	6.42162	5.98141
*pcrweak* hypothetical protein FLJ10290	N69302	7.42178	7.26123	6.40026	7.29912	6.59304	6.03069	7.18766	6.60935	6.1181	7.86288	7.05618	6.6053	7.31255	6.48768	5.9162	7.12287	6.27476	5.87493
phosphatidylserine decarboxylase	W69460	6.54247	5.52545	6.70196	6.10702	6.59441	5.70711	5.17615	5.44242	4.89784	5.68017	4.89784	5.826	5.98896	NA	NA	5.75257	5.71043	5.48894
hypothetical protein FLJ11712	R68581	6.36819	6.36647	6.18208	5.84932	5.78996	5.50533	NA	4.66344	4.72739	NA	5.36598	5.50939	5.61313	5.50939	5.03044	5.82008	5.60212	5.38907
v-maf musculoaponeurotic fibrosarcoma oncogene homolog (avian)	AA043501	5.67332	6.17794	5.95842	6.05209	5.49717	5.20949	7.90618	6.92756	6.35611	NA	4.90527	5.41165	4.96981	5.09987	NA	6.58755	5.93754	5.15906
*pcrweak* G protein-coupled receptor kinase 2-like (Drosophila)	N23898	7.43838	7.16704	5.743	7.26962	6.80572	5.86079	7.49942	7.06732	6.54391	8.47762	7.69667	6.87833	7.38647	6.67708	5.743	7.03527	7.3025	5.89164
hypothetical protein dJ473B4	T62844	6.64898	5.51343	6.12249	6.91672	6.58617	5.67332	6.08904	5.80814	5.43372	6.05912	5.81413	5.56834	5.90808	5.91889	4.99721	6.92952	6.88038	5.52545
KIAA1543 protein	AA445996	6.56808	6.62141	6.18002	5.84644	6.16961	5.4161	NA	4.65396	4.83628	5.57595	5.76205	5.12396	6.04501	5.8944	5.1358	6.18002	5.89164	5.36598
keratin, hair, basic, 5	AA022951	6.08904	6.33683	5.97635	5.50939	5.5835	5.24175	6.86276	6.68711	6.06843	NA	NA	4.82831	NA	5.02388	5.15906	6.32436	5.9162	4.91998
hypothetical protein FLJ10462	AA479308	6.40853	6.85224	6.45205	5.8999	5.15906	5.9162	7.04925	6.50429	5.43372	5.57595	6.40523	5.69709	5.85793	5.62762	5.20401	6.48158	6.29342	5.03044
SKI-like	AA844447	8.01268	6.25958	6.36475	7.18917	6.73578	5.59842	8.52079	8.24065	7.35883	6.51175	6.14633	5.80814	7.31588	6.60259	5.86647	7.21964	6.80351	4.91265
endomucin	N36136	6.12687	6.1334	5.68017	6.11147	5.23644	4.62497	NA	4.86753	5.57215	NA	5.20949	5.17048	NA	5.43808	4.77912	5.75574	5.93489	5.68358
mitochondrial ribosomal protein L50	AA700090	7.20415	7.5369	6.85224	6.89467	6.22851	5.27811	7.69166	6.49375	NA	7.04229	5.7462	6.26149	6.63332	6.48768	5.85793	7.17702	6.08904	5.78383
sperm associated antigen 6	AA629242	5.87212	5.94803	6.41999	5.4848	5.68358	5.31321	NA	NA	NA	4.89035	4.65396	5.75574	NA	4.96981	5.47227	5.76205	5.7301	5.22036
CGI-119 protein	AA634291	7.02997	7.05445	6.3613	6.78784	6.05209	6.16121	7.81883	7.1301	6.23832	6.08904	6.23048	5.37064	5.68698	5.14166	5.47227	6.6896	6.33328	5.52943
13kDa differentiation-associated protein	AA994811	7.29506	6.96319	6.59987	7.45298	6.81235	6.2186	6.86901	6.2106	5.93754	7.54115	6.48616	6.18208	7.24208	6.65544	6.35089	7.49721	6.70564	6.04973
nuclear receptor subfamily 5, group A, member 2	H72864	6.53088	6.10256	6.68211	6.09357	5.30827	5.0814	5.59099	5.45104	5.44242	5.48894	5.2575	4.92725	NA	5.63835	4.77068	6.24222	5.82008	4.92725
CD1B antigen, b polypeptide	AI336342	5.78383	6.22851	6.38351	6.04263	5.92959	5.20401	NA	NA	5.80212	NA	5.40268	5.1299	5.79909	5.37528	5.60212	6.29342	5.76519	5.31812
mitochondrial ribosomal protein 63	AA995572	7.49554	7.0579	6.10256	7.57507	6.82763	5.80814	6.21661	6.29342	5.96101	6.94119	6.50728	6.22851	7.11477	6.22456	5.86079	7.35883	6.86485	6.02587
semenogelin II	AI675504	6.01859	5.743	6.59851	6.21261	6.20051	4.8828	7.27794	6.4151	6.02828	NA	5.28827	4.93447	NA	5.00395	5.17615	6.42811	5.23111	4.94164
phosphoprotein associated with glycosphingolipid-enriched microdomains	AA938646	6.1591	6.22258	5.86363	6.29527	5.72359	5.3799	5.53733	4.82831	NA	5.59099	5.63835	5.07517	NA	4.99043	4.81218	6.48616	5.78074	5.34711
EphA4	AI798411	6.38012	6.89669	6.52942	6.11589	5.8999	5.51745	NA	NA	NA	5.89715	5.39363	5.39363	4.79579	5.48064	5.15329	6.20456	5.56834	5.32788
proteasome (prosome, macropain) 26S subunit, non-ATPase, 5	AA112486	8.80762	7.9645	7.56372	8.57641	7.76853	7.06817	8.11133	7.51534	6.7511	9.11965	8.4253	7.57507	8.29879	7.57917	6.88244	8.07558	7.2233	6.73221
*pcrweak* collagen, type XVIII, alpha 1	N81029	6.49527	6.19032	6.20456	6.02828	5.69036	4.94164	5.68017	6.21261	5.54518	6.09807	NA	5.57973	5.72359	5.70711	5.33272	5.76205	5.98896	5.23111
phosphatidylinositol binding clathrin assembly protein	AA441930	7.56112	6.87005	6.59851	7.52023	6.7511	5.40268	7.09008	6.3613	5.51745	7.45876	6.65929	6.32077	7.22621	6.63068	6.06379	7.14677	6.8977	5.94017
RNA-binding region (RNP1, RRM) containing 1	AA459363	6.42811	5.87493	5.61313	6.12905	6.31897	5.67675	5.11199	4.60517	5.04986	5.15906	5.42495	5.31321	5.25227	5.21494	5.0814	6.06146	6.04263	5.49306
collaborates/cooperates with ARF (alternate reading frame) protein	H59114	6.31355	7.33629	6.16331	6.85961	6.70319	6.05912	6.57786	5.88332	5.52146	6.27288	5.77765	5.36598	7.00125	6.1334	5.54908	6.77079	6.40026	5.50126
*pcrmballstrong* cytochrome P450, family 4, subfamily F, polypeptide 12	T98002	6.72982	6.46303	6.47697	7.1285	6.43615	5.55683	6.55536	6.31355	5.33754	6.99118	6.11589	6.08904	7.01481	6.16961	5.35186	6.91274	6.33859	5.78074
hypothetical protein FLJ30932	AA476221	6.55678	5.90263	6.04501	5.86363	5.46383	5.42935	NA	NA	5.01064	NA	5.70711	5.14166	NA	5.2575	NA	5.36598	4.70048	5.24175
*pcrmbonestrong* Thy-1 cell surface antigen	AA496283	7.06817	6.65157	6.22654	7.56164	6.87005	6.05678	7.35628	6.71538	6.32794	7.27725	6.91473	6.38012	7.49276	6.83518	6.35437	7.14045	6.52062	6.49375
Homo sapiens transcribed sequence with strong similarity to protein pir:S50861 (H.sapiens) S50861 cyclin-dependent kinase 5 regulatory chain p35 - human	AA442853	6.32257	5.78383	5.8861	6.2653	6.04025	5.0626	7.32581	6.92854	6.00881	NA	5.54518	5.76519	5.3799	5.63479	5.37528	6.58479	5.98394	5.53733
*pcrmbonestrong* erbb2 interacting protein	AA446451	6.67456	6.15698	5.89164	7.26822	5.9108	5.68358	5.95842	5.84932	5.14749	6.54965	6.35089	5.40717	6.91771	6.18208	5.11199	6.66568	6.94698	5.273
hypothetical protein DKFZp434F0318	AA432292	5.97381	6.59167	6.43133	6.19236	5.31812	5.2575	NA	5.70378	5.37064	NA	NA	4.8752	4.82028	4.90527	5.1358	5.76205	6.06611	5.15329
*pcrmballstrong* solute carrier family 30 (zinc transporter), member 3	AA621201	7.73631	6.78897	6.3699	7.36581	6.67203	6.1717	6.29157	5.88888	6.3081	6.7334	6.63988	5.52943	7.20117	6.46459	6.02587	7.26753	6.70686	6.05912
KIAA0494 gene product	AA418888	6.56808	6.37332	6.07074	6.76619	5.65599	5.22575	6.29711	NA	5.62402	6.49527	6.25958	5.35659	6.85013	5.52545	5.09987	6.42325	6.03787	5.45104
unc-13 homolog B (C. elegans)	AA416685	6.84694	6.33683	6.23245	7.41276	6.40357	5.17048	8.52337	7.27863	6.55536	6.67456	6.12468	5.90536	6.74052	6.43935	5.69036	7.19744	7.17931	5.52146
ATP/GTP binding protein 1	N49574	6.50129	7.35883	5.87774	6.53524	6.03069	5.59842	5.65599	5.92959	5.68017	6.42487	NA	5.8944	6.35089	5.97381	5.27811	6.81344	6.17794	5.71373
hypothetical protein FLJ10199	AA707008	6.77422	7.15618	6.32257	6.30262	6.22456	5.88888	7.32581	6.62539	6.28786	6.33505	5.83481	5.65599	6.05678	6.02102	5.87774	6.82655	6.35089	5.34233
KIAA1344	AA609723	6.91374	6.3081	5.45959	7.05099	5.80814	5.52545	NA	5.43372	5.67332	5.84644	5.90808	5.45532	6.9594	5.80513	5.09987	6.67834	5.9162	5.57973
phosphoglycerate kinase 1	AA426516	7.24423	6.69332	6.52062	7.4061	6.98749	6.00881	6.00141	5.59842	5.96358	7.31522	6.22258	6.00141	6.88551	6.54535	6.11147	7.01481	6.14633	5.94803
hypothetical protein FLJ11184	AA903385	6.72022	6.84055	6.61473	7.0193	6.60259	5.92693	6.59441	6.22258	5.82305	6.66696	6.25767	6.31897	6.99577	6.35784	6.10479	6.92952	6.26149	6.40688
myosin VA (heavy polypeptide 12, myoxin)	AA236807	6.85118	6.02587	5.63835	6.79347	6.36303	4.65396	5.26269	4.98361	5.36129	5.39816	5.72359	5.43808	5.73657	5.59099	5.58725	6.22059	5.69709	5.23644
sushi-repeat protein	AI362134	6.54247	6.37502	6.42649	5.97381	5.78383	5.40717	NA	NA	NA	5.19296	5.96871	5.82895	5.96871	5.43808	5.41165	5.61677	5.56068	5.39363
*pcrmissing* chromodomain helicase DNA binding protein 5	AI369154	6.94505	5.52943	6.43935	6.68211	6.10256	5.69373	NA	NA	NA	6.12468	5.58725	5.63835	6.09357	5.66643	5.77765	5.95842	5.56452	4.98361
diazepam binding inhibitor (GABA receptor modulator, acyl-Coenzyme A binding protein)	AI688440	7.80995	6.97635	7.17778	7.88571	7.05445	6.59987	8.0684	7.13887	6.44095	8.40782	7.29709	7.05962	8.06778	7.26962	6.48158	8.00803	7.37776	6.93245
polyglutamine binding protein 1	AI066504	6.79122	6.57508	6.1506	6.90274	6.1717	6.06611	7.05704	6.23048	5.44674	6.72383	6.45047	6.03548	6.30445	6.17587	5.47227	6.92461	5.51745	5.56068
tubulin, alpha 2	AA626698	10.5561	9.79015	9.00945	10.4485	9.84485	8.90422	10.1375	9.42497	8.76935	NA	10.1544	9.26502	10.2714	9.67029	8.70317	10.1483	9.39291	8.72972
tyrosine 3-monooxygenase/tryptophan 5-monooxygenase activation protein, beta polypeptide	H62527	8.26822	7.63916	7.15462	7.51207	6.76157	6.18415	7.28893	6.86066	6.08904	9.25033	8.38754	7.71646	7.34407	6.75693	6.07993	7.38337	6.59304	5.82008
interferon-induced protein with tetratricopeptide repeats 5	N98563	6.78897	6.09807	5.95324	6.86276	6.30992	5.50939	5.9135	5.43808	5.10595	5.8693	5.44674	5.46383	6.30445	5.96358	5.18178	7.35628	5.99645	5.76205
hypothetical protein FLJ10404	W84558	7.10332	5.56068	6.24028	6.12905	5.82305	5.17048	5.77455	5.67332	5.26269	6.42487	6.16542	5.96615	5.61677	5.16479	4.89784	6.23832	5.51745	5.22036
hypothetical protein FLJ20010	H59141	6.32615	5.84354	NA	6.42162	5.49306	6.09582	5.69373	5.67332	5.55296	NA	5.03044	5.7869	5.76519	5.48894	5.09375	6.22654	6.22258	5.46383
hypothetical protein CG003	W58342	5.99645	6.01616	5.826	5.97889	5.05625	5.32301	4.67283	5.1299	5.04343	NA	NA	5.50126	5.4848	5.23111	5.33272	6.0845	5.70711	5.14166
zinc finger protein 282	AA457153	6.48768	5.45532	5.66296	5.88888	6.29895	5.33754	5.85507	5.66643	5.03044	6.2653	5.67332	5.22036	5.82008	5.47227	4.7362	6.93925	5.58725	5.78996
Homo sapiens transcribed sequence with strong similarity to protein sp:P43897 (H.sapiens) EFTS_HUMAN Elongation factor Ts, mitochondrial precursor (EF-Ts) (EF-TsMt)	W47015	6.86171	5.84644	5.47227	6.77765	6.34564	5.75574	6.72503	6.22456	5.45532	5.82305	5.57595	5.68698	6.52356	6.31536	5.67675	6.76388	5.8861	6.21661
protein tyrosine phosphatase, receptor type, O	R42433	6.50877	5.8944	5.83773	6.01616	6.83841	5.98394	NA	4.97673	5.01728	6.34036	5.94803	5.52943	5.33272	6.27664	5.47646	6.28786	5.76832	5.02388
serine racemase	AA432108	6.95368	6.30262	6.54535	7.02287	6.51471	5.80212	7.65586	6.88038	6.32257	6.37673	6.04973	5.71703	6.6174	5.85793	5.63835	7.24351	6.38351	6.12468
transcription factor RAM2	AA486418	7.12448	6.50728	6.49677	6.63726	6.13773	5.85507	6.71174	5.76519	5.40268	7.34278	6.78333	5.87212	6.66441	6.21261	5.42935	6.87109	6.52503	5.75574
hairy/enhancer-of-split related with YRPW motif 2	N46845	6.48004	7.1507	6.2672	6.6174	5.96615	6.10479	NA	4.90527	5.65599	5.49717	6.05678	5.3799	6.20859	5.57973	5.28827	6.18415	5.92426	5.61677
CSRP2 binding protein	AA456639	6.32077	6.98379	6.41017	6.44095	6.1334	5.16479	NA	NA	5.17048	5.78074	6.35784	5.23644	5.26786	4.81218	5.04986	6.31355	5.65948	5.54126
cAMP responsive element binding protein-like 1	AA709158	6.93342	6.45677	6.53088	6.24804	6.01616	5.78996	7.04229	6.95273	6.53233	6.0845	5.65249	5.84064	6.18621	5.09375	4.74493	6.71174	5.96101	5.11799
hypothetical protein FLJ37818	AA708329	6.2186	6.18415	6.06843	5.93489	5.01064	5.20401	6.25575	6.95464	6.15698	4.80402	5.4161	4.94876	NA	5.3033	5.07517	5.47646	5.65249	5.87493
transforming, acidic coiled-coil containing protein 1	AA598796	7.67183	7.24708	6.36303	7.36771	6.37843	6.32972	5.4161	5.46806	5.49306	7.63675	7.08087	6.51175	7.15149	6.50129	5.8861	6.87316	6.13123	5.5835
hypothetical protein FLJ22609	AA705035	7.96346	7.14992	6.63463	7.35883	6.80239	5.49717	7.20415	6.67834	6.18621	8.43229	7.65539	6.92166	7.64108	7.00488	5.97381	7.41578	6.63595	6.38351
*pcrweak* E3 ubiquitin ligase SMURF2	H96557	9.15144	7.2145	6.608	5.97635	6.93634	5.62762	5.41165	5.0876	NA	9.51133	7.64635	7.2724	5.26786	6.03548	4.78749	5.69373	5.47646	5.0626
*pcrmissing* synaptojanin 2 binding protein	AA888224	6.5582	6.73221	5.50533	6.04501	5.44242	4.7362	5.0876	5.23111	4.82028	4.7362	4.75359	5.1358	NA	5.273	4.85203	5.72031	5.35659	5.65948
KIAA0625 protein	AA147170	7.31322	7.05359	6.1334	7.63723	6.8773	6.52062	7.39756	6.84907	6.18621	7.88345	7.43838	6.54391	7.71423	6.74288	6.04737	7.44892	6.52062	6.03309
*pcrmissing* solute carrier family 7 (cationic amino acid transporter, y+ system), member 1	AI362952	6.33328	5.91889	6.15273	5.60947	5.69036	5.1358	5.92693	5.9162	5.91889	NA	5.30827	5.61677	NA	4.77068	5.20401	6.05912	5.24702	5.72359
cell division cycle 27	T58431	5.95842	5.9162	5.33754	6.16752	5.56068	4.70048	NA	NA	NA	NA	5.11799	5.59471	5.03044	NA	4.93447	6.39526	5.82008	5.0689
HLA complex group 4	AI400452	6.89871	6.98101	5.97381	6.2691	6.36475	5.74939	7.0775	6.25958	5.34233	5.68017	5.69709	5.35659	5.50533	5.45959	NA	6.56667	6.32436	5.7301
Ig superfamily receptor LNIR	AI147256	6.74993	5.87212	6.1181	6.20859	5.35186	5.34233	6.67203	6.04501	4.91265	5.49717	5.3799	5.39816	5.56834	5.26269	5.24702	5.96615	5.63121	4.80402
tubulin, alpha 2	AA626698	10.1062	9.40179	8.48508	9.70905	9.17668	8.05579	9.69622	8.91193	8.31654	10.5392	9.70741	8.93129	9.4547	8.9405	7.85748	9.7878	8.92917	8.46231
signal recognition particle receptor ('docking protein')	AA598621	8.3816	7.87512	7.28139	8.6945	7.9219	7.18235	7.99699	7.5353	6.6958	8.55005	7.78072	7.1317	8.42376	7.71468	6.94794	8.31581	7.73587	7.08339
myosin phosphatase-Rho interacting protein	AA497027	7.19293	6.44254	5.28827	7.21671	6.58617	5.89715	7.38399	6.80128	6.17379	7.47986	6.74052	5.87212	7.32449	6.62804	5.75257	7.31389	6.58479	5.89715
zinc finger protein 500	R22054	7.18766	6.95273	6.608	6.40688	5.84354	4.89784	4.94876	6.51915	5.24175	7.23129	6.69332	6.53959	6.02587	5.4848	4.67283	6.04501	5.78383	5.65599
NPC1 (Niemann-Pick disease, type C1, gene)-like 1	N53757	6.25575	6.25383	7.01392	6.31897	5.80212	5.3845	NA	5.04343	NA	NA	4.65396	NA	5.36129	5.40268	4.65396	5.47227	5.6058	5.34711
ATP-binding cassette, sub-family A (ABC1), member 6	AA099357	6.7546	6.13123	6.19236	5.80513	5.7869	5.16479	NA	5.22575	4.79579	NA	NA	5.38907	5.0626	5.4161	4.7362	6.06146	5.66988	4.80402
corin	AA126468	6.11368	5.75574	5.7869	6.09807	5.92959	NA	5.17048	5.56068	4.98361	NA	4.8828	4.94876	NA	5.1985	4.98361	5.73657	5.2933	6.12905
LIM domain only 7	H22826	7.32975	6.71538	5.79301	8.03528	7.26892	6.48768	7.79317	7.01481	6.40192	7.30115	6.55393	5.88053	7.85205	7.01031	6.17587	7.83162	6.84055	6.32794
sarcospan (Kras oncogene-associated gene)	AA620859	6.49677	5.8944	6.1591	5.73334	5.55296	5.42495	NA	NA	NA	NA	5.7301	4.91998	6.1591	5.47227	4.82028	6.27099	5.76832	5.42053
zinc finger protein 219	AA479906	6.24804	6.10479	6.32077	6.07535	6.35957	5.0814	NA	NA	NA	NA	4.84419	5.48894	5.86363	6.1181	5.25227	6.18208	5.71043	4.64439
hairless homolog (mouse)	R54061	6.9489	6.66058	6.08677	7.04316	6.24222	5.77144	7.2233	6.18415	5.89164	7.09755	6.33683	5.47227	7.28961	6.38519	5.743	6.91473	6.51471	5.81413
KIAA1387 protein	N59148	7.38895	7.05704	6.19644	7.51316	6.56103	6.18415	7.99058	7.54856	6.79347	6.60394	6.67708	5.59842	7.26613	6.72383	5.95324	7.71378	6.9344	6.47697
KIAA0746 protein	AA453769	6.04973	6.2653	5.37528	6.97354	6.34212	5.17615	7.10906	6.35611	6.04025	5.56452	6.38012	5.00395	6.88346	6.25575	5.54518	6.2634	5.94542	6.14633
RNA binding motif, single stranded interacting protein 2	AA708161	6.69208	6.67456	6.27476	7.1301	6.31173	5.58725	5.97889	6.07535	5.62762	6.72503	6.18826	5.8999	6.82546	6.30628	5.71373	6.74524	6.35263	5.7869
*pcrmbweak* SUMO-1-specific protease	AA421309	7.01661	7.08339	6.55108	7.46908	6.7511	5.9108	7.50108	6.87109	6.54103	7.42237	6.70319	6.29711	7.05962	6.44413	5.37528	7.46623	6.29527	4.84419
*nogrow* DKFZP547E1010 protein	AA628232	6.7334	6.78446	5.95584	6.70196	5.90808	5.47646	5.64897	5.72359	5.75574	6.15486	5.54908	5.66643	6.39526	6.00635	5.20401	6.65415	6.28972	5.80814
thyroid hormone receptor-associated protein, 240 kDa subunit	AA122265	7.22766	6.46147	6.05912	6.72022	6.40026	5.5835	NA	6.23832	5.05625	6.1203	5.89164	5.82895	6.27288	6.13123	5.2575	7.03703	6.27476	5.47227
*pcrweak* hypothetical protein FLJ11323	AA775600	6.69332	5.99894	6.0845	6.19644	5.81711	5.62762	5.57595	6.28227	5.73334	6.10479	5.76205	5.56452	5.52146	5.47646	NA	6.35437	7.07834	6.33683
early B-cell factor	AA917497	6.28786	6.16121	6.36647	5.99645	6.1506	5.20949	4.72739	5.04986	5.03044	NA	5.70378	5.77144	5.3799	5.39816	4.75359	6.49375	5.67332	5.04343
thyroid hormone receptor interactor 12	R45115	6.52796	6.49979	6.60394	7.01751	6.38012	5.743	5.60947	5.29832	5.45104	6.18002	6.04025	6.09582	6.58479	5.96358	4.85203	6.55678	6.08677	5.01064
H.sapiens mRNA for trpc2 transcript (possible pseudogene)	AI313316	6.55962	6.31716	6.22059	5.81413	5.59842	5.41165	5.65599	5.12396	5.11199	5.04343	5.02388	5.02388	5.22575	5.2832	5.20949	5.88053	5.71043	5.37064
apolipoprotein A-II	AA961402	5.87212	5.64191	6.10032	6.00881	5.74939	5.52943	NA	NA	NA	5.68358	5.78383	NA	5.34233	5.27811	4.97673	6.22851	5.79909	5.64545
zinc finger protein 22 (KOX 15)	AI569810	5.75257	5.86647	5.69373	6.19032	6.13773	5.47227	6.86901	6.35611	6.92756	5.48894	5.39363	5.11199	6.19848	5.01064	5.54126	5.76205	5.73979	6.64118
epidermal growth factor receptor substrate EPS15R	AI192302	7.03703	5.88332	5.63121	6.29157	6.24417	5.46383	NA	NA	4.7362	7.12528	6.90575	6.05912	6.27476	6.00635	5.20401	6.00635	5.79606	5.36129
*simseq* eukaryotic translation elongation factor 1 alpha 1	BE122899	10.5515	9.91002	9.19938	NA	10.3239	9.34854	NA	10.2832	9.66078	NA	10.6679	9.9681	NA	10.6176	9.63181	NA	9.97152	9.38135
zinc finger protein 268	T57877	6.44413	5.92158	5.75257	6.3081	6.32436	5.15906	5.60947	NA	5.0876	5.14166	6.81344	4.98361	5.61313	5.91889	5.00395	5.65599	6.9575	5.01064
glycogenin	AA411679	6.48004	6.63332	5.35659	6.85224	6.08677	5.42935	7.59488	6.70686	6.39526	5.00395	5.826	5.78383	NA	5.35186	5.04343	6.69208	6.32436	5.42053
lectin, mannose-binding, 1	H74190	7.7476	7.43603	6.9976	8.01994	7.18841	6.40026	7.41095	6.21661	6.45047	7.53262	6.92067	6.17794	7.49776	6.86797	5.95842	7.76853	7.36074	6.52356
histone 1, H2ac	AA452933	9.61521	8.90707	8.05991	9.99593	9.3183	8.47073	10.2771	9.55563	8.80627	10.5637	9.718	8.81848	10.5337	9.76146	8.89014	10.0823	9.29569	8.53444
*pcrmballstrong* apoptotic chromatin condensation inducer in the nucleus	H75862	6.98934	7.35692	5.79301	7.30653	6.74759	5.82895	7.1554	6.10479	5.86079	6.85435	5.33272	6.05678	7.34923	6.52942	5.80814	7.17778	6.48004	5.97126
*pcrmballstrong* polymerase (RNA) II (DNA directed) polypeptide K, 7.0kDa	AA458646	7.93128	7.26543	6.49979	8.48032	7.81843	6.8222	7.94058	7.35116	6.77651	8.05007	7.39265	6.89568	8.36567	7.57661	6.77308	8.19644	7.67508	6.99026
*pcrmbonestrong* Homo sapiens mRNA; cDNA DKFZp586O031 (from clone DKFZp586O031)	W99328	6.79682	6.94601	6.30628	7.63627	6.99668	6.66313	8.34972	7.66809	6.74993	7.56268	7.21744	6.3699	7.88458	7.17778	6.33505	7.33563	6.9594	5.71703
Homo sapiens transcribed sequences	AA447514	6.73815	6.32972	6.20456	6.54965	6.79682	5.7301	7.70751	6.23048	6.68835	5.90808	5.84932	5.65249	6.58479	5.28827	5.44674	6.67834	6.03069	5.79301
protein tyrosine phosphatase, non-receptor type 13 (APO-1/CD95 (Fas)-associated phosphatase)	AA679180	6.57925	6.89264	6.55678	6.82979	6.11368	5.53339	7.14992	4.89784	5.52545	6.95081	6.92756	5.92426	7.03878	6.29342	5.59471	6.95368	6.68586	5.54126
calpain, small subunit 1	AA676484	8.47449	8.05325	6.95655	8.77709	8.04527	7.14125	8.62659	7.79688	7.44717	8.71128	8.16678	7.4793	8.7203	8.10319	7.29166	8.89027	7.88983	7.40853
reticulon 3	AA427921	6.45205	6.09131	5.65948	5.63479	5.86363	5.54908	5.22575	5.23644	5.85507	6.20658	5.37064	4.74493	5.60947	5.45532	4.99721	6.03548	6.24611	5.42053
poly(A)-binding protein, cytoplasmic 1	AA179010	6.68211	6.64509	6.19236	5.51343	5.56834	5.59471	NA	NA	4.96981	NA	5.18178	4.96284	NA	4.8828	4.7185	5.49717	5.80814	5.41165
syntaxin 17	N74247	7.49832	7.18917	6.20254	6.57925	6.52942	5.56068	7.26683	6.19236	6.54247	7.38399	7.04403	5.86079	6.31173	6.15698	5.0689	6.6174	5.83773	5.90263
kraken-like	R45964	6.52942	6.18208	7.19594	6.71174	5.37064	4.82831	8.0183	5.81711	5.71043	NA	5.19296	6.30262	4.91998	5.14166	NA	6.28227	5.73657	4.96284
*pcrmballstrong* solute carrier family 7 (cationic amino acid transporter, y+ system), member 2	AA845584	6.96224	6.32972	6.23048	6.16752	5.86647	4.93447	NA	NA	4.99043	6.38182	5.8861	5.67675	5.68698	5.20949	4.95583	6.25958	5.35186	5.23644
*pcrmissing* HLA-B associated transcript 8	N32981	6.53088	5.88332	5.63479	5.5835	5.32301	4.96284	6.99851	7.11883	5.92158	4.72739	5.04343	5.04343	5.5835	4.99721	NA	6.52503	6.49224	4.94876
*pcrweak* chromosome 14 open reading frame 34	H08208	6.40026	6.25383	5.97126	6.03309	5.51745	5.05625	NA	NA	4.69135	6.21261	5.42495	5.28827	5.57595	5.12396	NA	5.86079	5.68358	5.31321
similar to CGI-96	AA779609	6.56667	5.86079	6.01859	5.78996	5.55296	5.65249	5.03044	5.15329	5.1985	5.01064	5.56068	5.73979	NA	4.78749	NA	5.77144	5.38907	4.72739
hypothetical protein FLJ14351	AA625899	7.84698	6.90776	6.47697	5.96101	6.33859	5.04343	6.40688	6.07993	NA	7.56941	7.26333	6.34739	NA	5.66296	NA	6.25575	5.92693	5.5835
potassium voltage-gated channel, Isk-related family, member 3	AI017405	7.47873	6.64639	6.2653	6.55108	5.73334	5.35186	5.9108	5.37064	5.35186	7.0639	6.29895	5.62762	5.82008	6.04737	5.22575	6.3081	6.05209	4.65396
Homo sapiens transcribed sequence with moderate similarity to protein sp:P12947 (H.sapiens) RL31_HUMAN 60S ribosomal protein L31	H78039	9.30137	8.59674	8.04077	9.32438	8.50106	7.83795	8.89878	8.18144	7.64204	10.0577	9.20513	8.43142	9.46823	8.69735	7.8411	9.32233	8.46443	7.74197
tryptophan rich basic protein	AA099383	7.03615	7.48661	5.83481	6.58203	6.09357	5.52943	NA	NA	4.64439	6.7334	6.56948	5.73979	6.01616	5.56452	5.37528	6.66696	6.41346	5.65599
hypothetical protein HSPC016	AA996174	7.80832	7.24566	5.93754	8.09316	7.37588	6.43294	7.85825	7.52726	6.23637	8.5543	7.86902	6.6896	8.16166	7.31721	6.4599	7.92443	7.34213	6.14204
zinc finger protein 230	AI675534	5.80513	6.28413	6.34564	6.36303	7.04839	5.37064	NA	NA	NA	5.0626	5.35659	5.42053	5.86647	6.01372	4.99721	5.11199	5.93489	5.04986
*pcrweak* pre-B-cell colony-enhancing factor	AI335002	6.16961	6.19032	6.38351	6.7178	5.76205	5.49717	NA	5.63835	5.11799	5.9108	5.46383	5.15906	6.09582	5.92426	4.74493	6.43294	6.12905	NA
*simseq* eukaryotic translation elongation factor 1 alpha 1	BE122899	NA	9.99424	8.83419	NA	10.2245	9.42174	NA	10.5332	9.82098	NA	NA	9.46335	NA	10.6349	9.75168	NA	10.1809	9.49349
thrombospondin 1	AA464532	8.43685	7.65112	6.62274	9.6906	8.85238	7.93272	10.1756	9.02666	8.51839	9.24174	8.19616	7.08255	9.32715	8.63391	7.78655	9.44225	8.39638	7.71913
*pcrweak* protein phosphatase 1, catalytic subunit, alpha isoform	AA443982	7.43838	7.22984	6.36819	6.14633	6.05912	5.50939	6.91672	6.56948	5.87493	6.80461	6.15273	6.02587	6.06146	5.9108	5.2933	7.35947	6.36647	6.22258
collagen, type IX, alpha 3	AA017526	6.6995	6.50877	6.18826	7.04054	5.82008	5.87493	6.95081	6.51323	6.2106	6.32615	5.76519	5.31321	5.35186	5.82305	5.1985	6.78784	6.03548	5.23111
*pcrmballstrong* limkain b1	AA521490	6.91075	6.45205	6.63068	6.77079	6.12249	5.83481	7.1325	6.37673	5.1299	5.78074	5.81711	6.1506	6.30445	5.65948	5.24702	7.1025	5.96101	5.2832
echinoderm microtubule associated protein like 2	R27580	6.4552	5.86363	6.81783	5.96615	5.93754	5.45104	NA	NA	NA	5.46806	5.32788	NA	5.44674	6.3315	5.11799	5.94803	5.76832	5.1985
*pcrmbweak* colony stimulating factor 1 receptor, formerly McDonough feline sarcoma viral (v-fms) oncogene homolog	R92609	7.17242	6.87213	6.07304	7.05962	6.41999	6.01616	7.92769	7.41276	6.90475	7.29912	6.94601	6.2634	7.07412	6.6174	5.98394	6.98657	6.63595	6.48158
CREB binding protein (Rubinstein-Taybi syndrome)	W89077	6.7334	6.30079	6.02828	6.92067	6.71538	6.27852	5.84064	NA	4.81218	6.33505	6.04025	5.48064	6.14847	6.37673	5.52943	7.06219	6.04737	5.77765
*pcrmbonestrong* Homo sapiens, clone IMAGE:3858719, mRNA	AA443587	8.76546	8.20522	7.45472	6.66568	6.68085	5.96615	NA	NA	5.25227	9.37518	8.77925	7.86902	6.58203	5.94017	5.40717	6.60259	5.82008	5.1299
craniofacial development protein 1	AA682613	5.64191	6.06611	6.47851	6.63595	5.53733	5.81114	7.24779	6.00389	5.95324	4.8752	5.32301	6.06843	6.29527	5.78383	5.49717	6.73221	6.33328	4.95583
tumor necrosis factor receptor superfamily, member 6	AA293571	6.79347	7.28961	5.63835	7.55799	6.62539	6.18621	8.03204	7.38895	6.62672	6.14633	6.16961	5.80513	6.98008	6.57786	5.8522	7.42833	6.92756	6.18415
PDGFA associated protein 2	AA496147	7.01751	6.47851	6.43455	6.83411	6.10032	5.64897	4.65396	5.28827	NA	6.62007	6.37502	6.08677	6.38856	6.12687	5.05625	6.39859	5.71043	5.23111
*pcrmbonestrong* Mst3 and SOK1-related kinase	N22323	6.96414	6.73578	6.12249	6.88038	6.45362	5.12396	NA	NA	5.01064	6.09582	6.19441	5.75574	6.27476	5.78074	NA	6.43775	6.22456	5.75574
membrane component, chromosome 11, surface marker 1	AA609731	5.49717	6.12905	5.67675	6.75809	5.99396	5.1358	NA	NA	6.51026	NA	5.14749	5.61313	5.50533	5.50939	5.18739	4.7362	5.68358	6.48616
chromosome 7 open reading frame 2	AA205320	7.58832	7.1869	6.74993	7.62803	6.85961	6.12468	7.51969	7.1293	6.13556	7.82285	7.2233	6.59441	7.83913	6.99118	6.06611	7.09423	7.17778	6.40688
transition protein 1 (during histone to protamine replacement)	AA707545	7.81035	7.33694	6.98749	8.07931	7.41638	6.34036	6.76964	5.50126	6.7093	7.82365	6.97073	6.54965	7.41095	6.85751	5.9162	7.82564	6.88857	6.91075
OGT(O-Glc-NAc transferase)-interacting protein 106 KDa	N47604	6.45362	5.86647	5.78996	6.25575	5.31812	5.4161	7.05876	5.50533	5.84932	NA	5.66643	5.48894	5.58725	4.91998	NA	6.41017	5.58725	5.3799
coatomer protein complex, subunit epsilon	AA776942	7.04229	6.92658	6.29157	7.09838	6.12905	6.18208	7.91462	7.06987	6.69456	7.5353	6.77878	6.25383	7.2937	6.36303	5.80212	7.02909	6.62141	6.05209
*pcrweak* metallophosphoesterase 1	R39198	6.58203	6.90776	6.45834	5.88888	5.97889	NA	NA	NA	4.82028	5.2832	5.52943	NA	5.01728	NA	NA	5.69373	5.82305	5.16479
LSM5 homolog, U6 small nuclear RNA associated (S. cerevisiae)	AA456033	6.52209	6.78446	6.10702	6.35611	5.59842	5.47227	4.94164	4.74493	5.4848	5.4161	6.27664	5.15329	5.8944	5.35659	NA	5.80212	5.83188	5.25227
KIAA0907 protein	AA902459	6.43775	6.67203	6.11147	6.12905	5.73979	4.75359	NA	NA	NA	6.03069	5.89715	5.14749	5.64545	NA	NA	6.47697	6.12468	5.53339
zinc finger protein 297	H15719	8.10289	7.1869	6.62274	7.91059	7.32647	6.30262	8.23111	7.20042	6.81235	8.34901	7.33106	6.93049	7.99497	7.12528	6.41836	7.94449	7.52294	6.8773
likely ortholog of rat GRP78-binding protein	R36152	6.42972	7.57866	6.25383	6.41346	6.03548	5.0626	NA	NA	4.65396	6.04737	6.45834	5.98896	5.35659	5.93225	4.95583	6.00141	5.84644	5.09375
Homo sapiens mRNA, chromosome 1 specific transcript KIAA0496.	AI362779	6.57088	6.61338	5.96871	6.37673	5.8861	5.3799	5.60947	5.72359	5.71373	6.01859	5.58725	5.72359	5.85507	5.56834	NA	6.32436	6.23245	5.07517
ELYS transcription factor-like protein TMBS62	AI688780	7.49053	6.44254	6.37502	7.06305	6.34212	5.57973	NA	5.04986	NA	6.93828	6.87109	5.46806	6.65929	6.24222	5.5835	6.70441	6.68336	5.66988
solute carrier family 12 (potassium/chloride transporters), member 7	AI492956	6.22456	7.47591	5.98645	6.12905	6.35957	5.30827	5.60212	NA	5.31321	5.97889	6.05209	4.95583	5.83481	5.57973	5.36598	6.38351	6.01616	5.32788
phosphoinositide-3-kinase, catalytic, alpha polypeptide	W72473	6.23637	6.51175	6.50279	7.629	7.94378	6.52062	NA	NA	4.67283	4.91998	5.1358	5.84644	6.78559	7.79317	5.60947	6.19644	5.79301	5.1985
transporter 1, ATP-binding cassette, sub-family B (MDR/TAP)	AA487429	6.06843	5.56452	6.29711	6.36647	6.14847	5.46806	7.09091	6.54822	5.94542	4.62497	5.00395	5.25227	5.45532	5.05625	5.14749	6.40688	6.24417	5.43372
*missing* hypoxia-inducible factor 1, alpha subunit (basic helix-loop-helix transcription factor)	AA598526	6.89264	5.67675	5.57973	5.65948	5.72031	5.92426	5.8522	6.09131	5.54908	4.82831	5.57595	5.28827	5.19296	4.99043	5.7462	6.00389	5.35659	5.6058
interleukin enhancer binding factor 3, 90kDa	AA449762	7.4742	6.94601	7.09257	7.20117	6.63857	5.86079	NA	NA	NA	7.23634	6.52356	6.13123	7.2233	6.63068	5.63835	7.25488	6.10479	5.95064
tripartite motif-containing 10	N68292	6.67834	6.9187	5.36129	6.32436	5.70044	5.7462	5.63479	NA	4.82831	5.01728	NA	5.36598	NA	4.77068	4.8828	5.81413	5.56452	5.44242
*pcrweak* syntaxin 17	AA126825	7.33759	6.80904	6.33683	6.16961	6.17587	5.57595	7.16085	6.31173	4.70953	6.48004	6.18826	5.63835	6.17794	5.03695	5.22575	6.94698	6.14204	4.90527
CGI-09 protein	AA464166	7.43011	7.40974	6.4892	5.22036	5.44674	5.57595	7.72002	6.94022	6.5903	7.40123	6.81344	6.66568	6.2106	5.11799	5.26786	6.44889	5.82305	6.63332
general transcription factor IIH, polypeptide 2, 44kDa	W72437	6.35089	6.31173	6.49224	6.38012	5.80212	5.72685	7.33954	6.55108	6.15698	6.07074	5.92959	5.73657	6.06843	5.38907	5.45532	6.35437	5.8693	5.52146
emopamil binding protein (sterol isomerase)	N67038	7.6039	7.06476	6.42487	8.16792	7.374	6.70686	8.12504	7.20712	6.44095	8.04431	7.19519	6.27099	8.22524	7.6009	6.80351	7.84581	7.09008	6.42972
hypothetical protein DJ1042K10.2	AA460372	6.04501	6.03309	6.2804	6.37502	6.38182	4.8752	NA	NA	NA	5.43372	5.63835	6.02102	6.02828	6.10925	5.0626	5.93754	5.20949	4.97673
syndecan 3 (N-syndecan)	AA167273	6.42325	7.39326	6.11368	5.88888	5.8944	5.69709	6.60123	5.57595	5.66643	5.54126	6.6107	5.84354	5.8693	5.9108	NA	6.5903	6.12249	5.0876
*pcrmissing* angiopoietin-like 1	AA621478	6.76504	6.34388	5.9135	5.84354	5.68698	4.76217	NA	NA	NA	5.47227	5.00395	5.09375	5.29832	5.11799	NA	5.57215	5.38907	4.82028
integral inner nuclear membrane protein	AA456679	6.99118	6.39024	5.95584	7.1333	5.93225	5.71373	5.56068	NA	5.25227	6.13988	5.90808	5.41165	6.77878	6.35611	5.64897	6.81014	6.30445	5.65599
syntaxin 4A (placental)	AA732931	7.93916	7.14362	6.06611	6.1591	6.1717	5.50126	NA	NA	NA	8.31972	7.39879	6.80128	5.88888	5.80814	5.05625	6.36647	6.45834	5.74939
pannexin 1	AA428957	7.51043	5.97635	6.23832	6.75227	6.65544	5.73657	NA	NA	NA	6.77422	5.3845	6.12468	6.40688	6.00389	4.93447	6.95464	5.73657	5.55296
cytoskeleton associated protein 2	AA504130	8.24433	7.70886	7.16007	8.24643	7.31455	6.2804	7.69348	7.14125	6.07304	8.17611	7.56941	6.72743	7.68524	6.89568	6.07304	7.92841	7.4313	6.99393
Homo sapiens clone IMAGE 21785	AA779919	6.43935	6.4552	5.32788	5.82008	5.54518	4.80402	6.2634	6.00389	5.01728	5.21494	5.79606	5.19296	5.11799	NA	NA	6.22851	5.63121	5.36598
expressed in T-cells and eosinophils in atopic dermatitis	H99721	6.36303	6.22654	6.10479	6.39024	5.64897	5.0814	NA	NA	NA	6.2519	5.8861	5.31321	6.80128	5.63121	5.0876	6.68835	6.00389	5.57973
hypothetical protein LOC126075	AA923567	7.53209	6.24611	5.79301	6.71417	5.83188	5.0876	NA	NA	5.35659	NA	6.0845	5.45104	6.1334	5.39363	4.68213	6.69827	6.25767	5.72685
ADP-ribosylation factor 4-like	AA878652	6.84268	6.63595	5.2575	6.45362	6.32972	6.12249	5.69036	5.62762	4.94876	6.68211	6.37332	6.00389	5.69709	5.68358	NA	6.59441	6.22456	5.66296
*pcrweak* oligodendrocyte lineage transcription factor 2	AI360012	5.64191	5.85793	7.22694	5.90536	6.45362	5.10595	NA	NA	NA	NA	5.15906	5.2832	4.72739	4.60517	NA	NA	5.42053	5.42495
translocation associated membrane protein 1	H01495	7.9219	7.49109	6.48311	7.41938	6.68461	6.21461	7.18007	5.9135	5.42495	8.34925	7.6774	6.67077	7.47704	6.53959	5.80814	7.67925	6.9976	5.88053
NADPH oxidase 1	AI681730	6.31173	5.7589	5.91889	6.44572	6.18415	5.38907	5.2933	5.18178	5.1358	5.62402	5.45104	5.0626	NA	5.83773	5.0814	6.25383	6.3081	5.63479
testis specific, 14	AI306152	6.67582	6.31173	6.24998	6.76504	5.8861	5.32788	7.24993	6.6733	5.86647	NA	5.54908	5.05625	5.9162	5.79301	5.35659	6.08677	6.34739	5.61677
*simseq* Human hypoxanthine phosphoribosyltransferase gene	M26434	7.70165	7.1869	5.96101	7.13887	6.56103	5.82305	6.77422	6.33505	6.25383	7.85632	7.10085	6.49375	7.23129	6.60665	6.16961	7.20341	6.71538	5.79909
major histocompatibility complex, class II, DO beta	AA158396	7.25276	6.91274	6.41673	7.87588	7.0076	6.78559	6.65801	NA	4.83628	7.1554	6.94119	5.96101	7.26333	6.65286	6.00141	7.77191	6.60394	5.55683
sialyltransferase 1 (beta-galactoside alpha-2,6-sialyltransferase)	AA598652	5.79909	6.30628	6.49979	5.97889	5.70378	5.95064	7.63916	6.53233	6.24028	NA	4.7362	5.28827	5.65948	5.11799	4.82028	6.19848	5.8861	4.85203
adenine phosphoribosyltransferase	AA598510	6.68336	6.2653	6.01616	6.19236	5.76205	5.19296	7.80832	6.28786	5.68698	6.56948	6.05678	5.55683	6.24417	5.51745	4.89784	6.13988	5.92158	5.54126
poliovirus receptor-related 3	R62781	7.74932	6.66185	5.89715	7.35116	6.78219	5.92693	7.50384	6.87005	6.30445	6.51323	6.23048	6.27852	7.19143	6.58479	5.92959	7.5761	6.80572	6.05678
DKFZP434B168 protein	N62684	4.80402	6.10702	6.19236	6.47235	5.68698	5.14749	NA	NA	NA	6.04501	5.8522	4.93447	5.67675	5.63835	4.75359	6.18208	6.12249	5.29832
Homo sapiens clone ZI25H08 mRNA sequence	AA004816	5.7869	6.34036	6.20859	5.3033	5.42053	5.15906	NA	NA	NA	4.82028	5.50533	5.92959	5.03044	5.18178	5.00395	5.41165	5.04343	NA
transducin-like enhancer of split 3 (E(sp1) homolog, Drosophila)	W32778	7.56631	7.14835	6.41836	6.81344	6.6107	5.70044	NA	NA	NA	6.90274	5.26786	5.43808	6.66058	6.16752	5.69373	6.68711	5.92959	5.85507
dual specificity phosphatase 4	AA444049	5.94803	5.57973	6.16331	6.36303	6.22456	5.2832	NA	NA	NA	NA	5.32301	5.22575	6.01616	4.91265	5.24175	6.09131	5.743	5.11799
glycoprotein A repetitions predominant	AA122287	6.51471	6.13123	6.4892	6.49828	6.21261	5.15906	NA	NA	NA	5.6204	5.59099	5.24175	6.25575	5.78074	5.03695	6.78106	5.8944	5.32301
Opa-interacting protein 2	N50079	8.08795	6.50129	6.58893	7.29709	6.64898	5.56068	5.53339	NA	NA	6.84907	6.20254	5.62402	7.02019	6.41836	5.2933	6.83195	6.20859	5.71703
*pcrweak* ubiquitin ligase mind bomb	AA487510	7.57405	6.97167	5.98645	6.88346	6.20051	4.8752	6.17587	5.0814	5.2933	7.05876	5.9428	5.66296	6.98564	6.07304	5.29832	6.48158	6.18002	5.64897
UDP-Gal:betaGlcNAc beta 1,4- galactosyltransferase, polypeptide 3	AA424578	7.11639	6.31897	6.16331	6.72863	6.00881	5.7462	6.75227	6.49979	6.09357	6.61204	5.71043	5.48894	6.4552	5.69036	NA	6.6174	6.08222	5.37528
ring finger protein 25	AA447724	6.49527	7.06305	6.20456	6.96602	6.22654	5.68017	NA	NA	4.70048	6.92658	6.44095	5.88888	6.50578	5.63835	4.94876	6.74993	5.95584	5.49306
barrier to autointegration factor 1	AA035095	8.25114	7.48156	6.77079	8.51419	7.42714	6.77878	8.28703	7.46279	6.65415	8.94742	7.97831	7.49832	8.46863	7.72798	6.65157	8.34996	7.80792	6.61607
hypothetical protein FLJ12760	N26486	7.11883	7.11639	6.78219	7.02731	6.32615	5.0876	6.4552	4.95583	4.94164	7.24351	7.21818	6.29711	7.03527	5.98896	4.85203	7.26822	6.29157	6.17379
baculoviral IAP repeat-containing 6 (apollon)	AA677406	6.81783	6.98472	5.85793	6.86901	5.90263	5.10595	NA	NA	NA	6.01127	6.2519	5.1985	6.34036	5.21494	4.80402	6.62007	6.06843	5.42935
SWI/SNF related, matrix associated, actin dependent regulator of chromatin, subfamily c, member 1	AA133216	6.81235	6.61338	6.43133	6.75577	5.84932	5.45532	6.54103	5.0876	NA	6.39526	6.61338	5.92426	6.71659	5.67675	5.04986	6.99942	6.286	5.76205
collagen, type XXVII, alpha 1	AA705772	6.74288	6.58479	6.04025	6.65544	5.63835	5.1299	NA	5.11199	5.33754	6.17379	6.1334	5.76205	5.99396	4.94164	NA	6.94698	6.30262	5.68698
*pcrmbweak* absent in melanoma 1-like	AA970836	6.12905	6.17794	5.77455	5.79909	5.0814	NA	NA	NA	5.3799	5.8861	5.07517	5.39816	5.273	NA	NA	5.48064	5.78996	5.31812
dynamin 1-like	AA237029	8.15737	7.4524	7.03615	8.29754	7.30653	6.49527	7.58325	5.56068	5.31812	7.70796	7.0579	6.34212	7.22621	6.1506	5.65948	8.13006	7.03791	6.32436
KIAA0373 gene product	AI334985	6.42325	6.73459	6.50279	6.52503	6.48768	5.32788	NA	5.33754	5.05625	6.70686	6.04025	5.36598	6.37161	5.18178	5.17615	5.77144	6.38688	5.63479
casein kinase 2, beta polypeptide	AA994790	8.97145	8.38252	7.62413	9.68937	8.82923	8.09773	8.48818	7.6029	7.04491	9.24638	8.33447	7.61727	9.05579	8.24591	7.49942	9.23737	8.44784	7.86672
proteasome (prosome, macropain) 26S subunit, non-ATPase, 13	AI651748	7.72002	7.18917	6.2106	6.62804	6.04501	5.69373	NA	4.82028	5.19296	6.66823	5.86079	5.99396	6.53233	6.12468	5.8693	6.55251	6.10702	5.78996
KIAA1632 protein	AI274148	6.34212	6.4677	6.33328	6.12468	6.29895	5.0689	4.61512	NA	5.09375	5.78074	5.743	5.42053	5.66643	5.23111	5.21494	6.38519	6.28413	5.43372
RNA binding protein S1, serine-rich domain	AA496879	8.95828	8.41117	7.28893	9.23659	8.464	7.66856	8.86503	8.18423	7.46508	9.60292	8.79845	7.62511	9.32188	8.55699	7.77317	9.13917	8.2388	7.70346
*missing* zinc finger protein 38 (KOX 25)	AA088434	7.48212	6.6796	6.28413	8.6512	6.92067	6.4892	4.63473	NA	5.15906	7.09423	5.83773	5.81413	8.01036	6.34388	5.92158	6.2691	6.16542	4.82028
RNA binding motif protein 6	H50677	5.86079	6.54103	6.52209	6.93925	6.47235	5.61313	7.13728	5.94017	5.70711	5.86363	5.24175	5.96615	6.90975	6.45205	5.57973	7.13489	6.1506	5.94017
carbamoyl-phosphate synthetase 2, aspartate transcarbamylase, and dihydroorotase	R85414	7.28961	6.58341	5.90263	6.92952	6.23637	5.44674	7.1309	6.45834	6.32794	7.30787	6.00881	5.52146	7.08255	6.1334	5.57973	7.07834	6.68461	6.03787
zinc finger protein 146	AA504351	6.71174	6.17587	5.84354	6.13123	6.62804	5.41165	7.8462	4.66344	5.52146	5.66643	5.45532	5.25227	6.49979	6.03787	4.98361	5.96358	5.90263	5.41165
*pcrmbweak* hypothetical protein FLJ13910	N59542	7.77359	7.2563	7.06561	7.88721	6.99851	6.27288	8.2247	7.21008	6.16542	8.22898	7.38647	7.04578	7.86978	7.20638	6.13123	7.84385	7.18992	6.92952
abl-interactor 2	N94992	7.74975	7.30586	6.53088	6.65415	5.88053	5.71373	6.97821	6.09807	5.743	8.30003	7.50384	6.9921	6.44095	5.88332	5.14166	6.59441	6.08677	5.57595
*pcrmballstrong* heparan sulfate (glucosamine) 3-O-sulfotransferase 3B1	W95041	7.35308	7.36645	NA	7.11883	6.59167	5.23644	7.43838	6.96697	5.95324	7.446	6.77194	6.41017	6.7511	6.03309	5.34233	7.81682	7.38337	6.43935
*pcrmballstrong* hypothetical protein FLJ13639	AA131681	7.6857	7.18235	5.69036	6.98657	5.45104	4.65396	4.67283	5.42495	5.77144	7.41035	7.02198	6.44254	4.92725	NA	NA	6.632	6.23245	5.58725
pregnancy specific beta-1-glycoprotein 3	N32768	6.2186	5.99645	6.28972	6.32972	5.46806	5.3033	NA	5.17615	5.60947	NA	5.31812	4.94876	NA	NA	NA	6.19441	6.17794	5.11199
protein kinase, cGMP-dependent, type I	AA668959	5.76832	6.01372	6.03309	9.07749	7.59689	8.11672	NA	NA	NA	NA	5.28827	5.35186	8.50532	7.33433	7.37651	6.1203	5.84064	5.40268
endothelial cell-specific molecule 1	W46577	5.98896	6.4552	5.7589	5.64545	5.64545	5.32301	6.18002	6.35437	5.92693	NA	5.16479	5.03695	NA	5.20401	4.72739	6.42325	5.97889	5.3799
*pcrweak* FLJ46154 protein	AA004887	6.25958	6.25383	4.90527	5.71703	5.44674	5.45104	4.78749	5.34711	5.73334	NA	5.50939	4.91265	5.65599	6.03069	5.52545	5.19296	5.66643	5.5835
PRP4 pre-mRNA processing factor 4 homolog B (yeast)	AA598779	5.79909	5.82895	5.53339	5.67332	5.24175	NA	NA	NA	NA	NA	5.26269	4.85981	NA	NA	NA	6.12687	5.71703	5.58725
*pcrweak* chromosome 6 open reading frame 85	R49329	6.76504	5.90263	5.44242	5.8861	5.95324	4.96284	4.67283	5.69373	NA	5.58725	5.64545	5.03695	5.64897	5.20401	NA	5.73657	6.1181	5.15329
*pcrweak* trophinin	AA598982	6.57228	7.11233	6.14204	6.09807	5.76519	5.23644	5.87493	5.77765	5.25227	5.52146	6.24417	5.88053	5.2933	4.85981	NA	5.44242	5.72685	5.63479
PTD016 protein	N51514	6.76273	6.33683	6.35611	6.70196	6.01616	5.1985	NA	5.20949	NA	5.23644	5.36598	5.40717	5.49717	5.5835	NA	6.2519	6.25383	5.86363
thioredoxin-like 2	H17927	7.99733	7.34213	6.82871	7.93128	7.30384	6.3315	8.12207	7.29574	6.44254	8.69215	7.8648	7.28139	8.12829	7.12367	6.40357	8.16423	7.54009	6.59578
nuclear factor (erythroid-derived 2)-like 3	AA779843	6.96035	6.58479	5.88888	7.33889	6.23048	5.02388	7.08506	6.30079	5.75574	6.36475	6.27664	5.68698	6.32972	6.01127	NA	6.57508	6.22456	5.57215
*pcrmissing* protein phosphatase 1B (formerly 2C), magnesium-dependent, beta isoform	R39089	6.76964	6.64898	6.38351	6.66313	5.89164	5.0626	6.02587	5.7589	5.2832	6.55678	5.72031	5.8522	5.86363	5.41165	NA	6.35957	6.07535	5.45104
*pcrmissing* forkhead box A1	AA991871	6.75693	6.31355	6.42325	6.64639	5.51745	5.25227	NA	5.23111	5.10595	4.98361	5.03044	5.34233	5.31321	NA	NA	5.40268	5.1985	5.16479
ribonuclease P (30kD)	H82277	6.89163	6.93731	6.0845	6.70808	6.24804	5.56068	NA	5.95064	5.59842	6.55393	6.28413	5.71373	6.49072	5.66988	5.15906	6.31173	6.1506	5.57595
arginase, liver	R93602	6.34036	5.67675	6.41017	5.64191	5.65599	4.70048	6.6733	7.15462	6.01616	5.29832	5.1299	5.59471	5.01064	NA	5.02388	7.30921	7.92045	6.77537
DKFZP434F122 protein	AA906798	7.9882	7.73456	6.23245	7.70841	6.98101	5.86079	5.92158	5.94542	5.57215	7.98071	7.1301	5.88888	7.27863	6.81344	5.69373	7.2086	6.41836	6.68586
erythrocyte membrane protein band 4.1 like 4A	T89355	6.97354	6.19848	5.5835	6.89568	6.03309	5.1299	5.73334	5.67675	5.53733	4.77068	5.93225	5.38907	6.13556	5.40268	5.48064	5.79301	5.76519	5.45532
*pcrweak* potassium voltage-gated channel, Isk-related family, member 3	AI221445	6.57925	5.99894	5.48894	6.06379	5.58725	5.35659	NA	5.37528	NA	5.1299	5.42495	5.27811	4.99721	5.21494	5.46806	6.32257	5.56452	5.17048
ribosomal protein L6	AA629808	10.1154	9.32367	8.22282	9.95845	8.99962	8.24958	9.41206	8.59674	7.91936	10.3366	9.51863	8.3163	9.68172	8.87515	8.07122	9.98553	9.11074	8.44441
KIAA1046 protein	R78541	5.67332	5.86363	5.92959	7.91717	7.25205	5.67332	NA	NA	4.70048	NA	4.94876	5.18739	5.8693	7.11314	5.48894	6.2691	6.1181	5.36129
tribbles homolog 2	AA458653	5.82008	5.83481	5.71373	5.67332	5.57215	5.5835	NA	5.3845	5.12396	NA	5.15906	4.62497	NA	4.65396	NA	6.10256	5.71043	5.46383
alcohol dehydrogenase 5 (class III), chi polypeptide	AA453776	6.17794	5.87493	5.84064	6.31355	6.00389	5.1299	5.20401	5.34233	5.27811	NA	4.89784	4.78749	5.53733	5.01728	4.99721	6.27099	5.92693	5.23111
fibroblast growth factor 2 (basic)	R38539	6.22654	7.01212	6.12249	7.2717	6.286	5.74939	7.10579	6.57786	6.17794	7.22402	6.22258	5.9135	7.20042	6.44254	6.07074	7.4668	6.71659	6.42649
zinc finger, DHHC domain containing 2	R09490	6.73221	7.02643	6.38012	7.25064	6.12905	5.66988	6.07304	5.79606	5.01064	6.49828	6.11589	5.69036	5.99894	5.8522	5.36129	6.57508	5.86647	5.59471
SET translocation (myeloid leukemia-associated)	N52911	8.16877	7.42833	6.81235	7.97074	7.25134	6.35263	7.36328	6.37843	6.2106	8.58279	7.8694	7.14756	7.82244	7.12367	5.89715	8.14931	7.12125	6.39526
KIAA1078 protein	AA146963	6.63857	6.04263	6.27476	5.8944	6.72263	5.32788	6.99942	6.42487	5.82895	5.58725	5.20949	5.56068	6.05678	5.9108	4.66344	6.16961	6.01372	5.4161
zinc finger protein 262	AA001835	6.96319	6.33683	6.00881	6.05209	5.67332	5.40268	6.10925	5.826	5.26269	6.35957	5.46806	5.67332	5.83773	5.20401	NA	6.64379	5.73334	5.85507
coronin, actin binding protein, 1A	AA047478	6.6896	6.12249	7.22694	6.11589	5.33272	5.9108	5.20401	NA	NA	6.43775	5.56834	6.03548	6.11589	5.5835	4.97673	6.52796	5.8944	5.8693
ankyrin 3, node of Ranvier (ankyrin G)	AA677185	6.16542	6.36303	5.47646	6.15698	5.87774	5.45532	NA	4.91998	5.05625	4.7362	5.66643	5.47646	5.8944	5.78383	5.02388	6.42811	5.85507	5.60947
DKFZP564G092 protein	N32787	7.21082	7.41518	6.34914	6.79459	6.38688	5.32788	6.45834	6.42972	6.2106	6.97915	6.73221	5.7589	6.64769	6.36475	5.81413	7.08003	6.73578	6.14633
hypothetical protein FLJ14213	AA191480	5.826	6.25575	5.83188	6.04263	5.63121	5.55296	NA	NA	4.93447	NA	5.58725	5.1358	NA	5.28827	4.77068	6.11368	5.70711	4.80402
osteopetrosis associated transmembrane protein 1	AA609262	6.62274	6.75344	6.06379	6.77308	6.25767	5.75257	5.70711	5.43372	6.15698	6.22851	5.69373	5.9108	5.63479	5.27811	4.70953	6.58893	6.25767	5.67332
giant axonal neuropathy (gigaxonin)	AA084323	6.33505	6.14847	4.83628	6.29157	5.50533	4.92725	6.23245	5.42053	4.89035	5.66296	5.25227	5.40268	NA	5.3845	5.43808	5.93489	5.97889	5.17048
serine protease inhibitor, Kazal type, 2 (acrosin-trypsin inhibitor)	AA625888	6.286	5.93754	5.65249	6.13556	5.45532	4.81218	6.72863	6.2804	5.58725	5.71373	5.69709	5.12396	4.91998	5.09375	NA	6.29157	5.6058	5.4848
WD repeat endosomal protein	N64681	6.15273	5.62402	6.37332	6.80239	5.88888	5.14749	6.13773	5.1358	6.04737	5.88053	5.67332	5.50126	5.8944	5.27811	5.11799	6.2519	6.03069	5.44674
*pcrmballstrong* isocitrate dehydrogenase 1 (NADP+), soluble	AA666366	7.67925	6.93731	6.20658	7.50549	6.73102	5.70378	5.82008	5.81413	5.62402	7.62949	7.23706	6.35611	7.0184	6.05209	5.30827	7.09423	6.48464	5.82008
KIAA0725 protein	R38928	6.43935	6.74406	5.92959	7.02643	6.07993	5.70711	6.45047	5.67675	5.22575	6.45677	6.18208	5.49717	6.21261	5.89715	4.62497	6.60259	6.14419	6.18621
*pcrweak* CLIP-170-related protein	H20519	6.63988	6.69332	5.8999	5.27811	4.8828	4.96284	4.92725	5.0626	5.64191	6.09582	5.47646	4.90527	NA	4.7185	4.64439	5.84064	5.69036	5.95842
UDP-N-acetyl-alpha-D-galactosamine:polypeptide N-acetylgalactosaminyltransferase 12 (GalNAc-T12)	AA994913	6.47851	5.39816	5.57973	5.93754	5.2832	NA	NA	5.17048	NA	5.16479	5.68017	5.7462	5.0814	5.37528	NA	5.48894	5.9108	5.39363
2',5'-oligoadenylate synthetase 1, 40/46kDa	AA146773	6.59851	6.04973	6.2106	7.46965	6.04737	5.49306	NA	5.68358	4.95583	6.34212	6.28227	4.95583	6.64639	6.12468	5.18178	6.42649	6.76041	5.52943
cell adhesion molecule with homology to L1CAM (close homolog of L1)	H15267	5.70378	5.71703	6.03069	5.8522	5.58725	4.86753	NA	4.63473	4.98361	5.54126	4.98361	NA	4.76217	5.37528	NA	5.87493	5.84644	4.94876
signal transducing adaptor molecule (SH3 domain and ITAM motif) 1	AI147724	6.53669	6.05912	6.47389	6.8533	6.18002	6.34739	5.86363	5.45104	4.85203	6.46614	5.46383	5.90536	6.08904	5.77144	5.02388	6.87213	6.19032	5.19296
*pcrweak* protein phosphatase 2 (formerly 2A), regulatory subunit A (PR 65), beta isoform	AA490971	6.31536	6.27476	5.9162	6.10032	6.54103	5.32788	NA	NA	5.31321	NA	5.63479	5.23644	6.12687	5.67675	4.74493	6.38182	5.26786	5.71703
YY1 associated factor 2	AI475927	6.93925	6.40192	5.7589	6.09582	5.65599	5.49717	NA	4.78749	4.74493	NA	5.70378	5.51343	5.24175	5.1358	5.0626	5.66643	5.81413	6.15486
major histocompatibility complex, class I, A	AA644657	8.3542	7.73149	7.29777	8.63764	7.83043	7.22257	8.71801	7.77654	7.41156	8.82659	8.14613	7.30047	8.70897	7.979	7.21818	8.90896	8.10742	7.37776
*pcrmissing* DEAD (Asp-Glu-Ala-Asp) box polypeptide 5	H27564	6.55393	6.18002	6.60935	5.80513	5.17615	4.66344	NA	NA	5.3799	5.84354	5.84064	5.63121	5.69036	NA	NA	6.2653	5.54126	4.94876
similar to RIKEN cDNA 4933424N09 gene	N73827	6.30628	6.0845	5.76205	6.45362	5.69709	5.46806	5.50533	5.68358	6.01616	NA	5.2575	4.61512	5.69373	5.44242	5.60947	6.22258	5.82895	6.21461
*pcrweak* pyruvate dehydrogenase (lipoamide) alpha 1	T65758	7.54274	6.89669	6.52209	7.76004	6.94022	6.01127	7.662	7.15618	6.40192	7.49942	6.88959	6.42972	7.88646	7.17702	6.34739	7.61382	7.11802	6.23048
pleiomorphic adenoma gene-like 1	AA463204	6.36303	6.97541	5.81413	6.87213	6.03309	5.2933	5.64897	5.4161	5.31321	6.37843	6.632	5.53733	6.54679	5.78074	4.76217	6.93049	5.84354	5.81711
zinc finger, RAN-binding domain containing 1	W49715	6.44889	6.40853	6.52209	6.71538	6.2106	6.02345	6.02102	5.62762	5.86079	6.18621	5.83481	5.56068	6.50429	5.67675	5.32788	7.02554	6.38856	5.95584
*pcrmissing* CREBBP/EP300 inhibitory protein 1	N54914	7.72312	5.56452	6.85435	6.22654	5.48894	5.81114	4.84419	4.7185	4.80402	6.57368	5.71703	5.54908	4.86753	4.7185	NA	5.37528	5.64545	5.53339
KIAA1357 protein	W84751	6.26149	5.7301	6.99118	5.80814	5.28827	5.41165	4.60517	5.273	5.29832	4.61512	5.57595	5.30827	NA	NA	NA	5.92426	5.71703	4.96981
chromosome 6 open reading frame 64	AA447579	6.67708	5.98645	5.70378	6.54679	5.38907	5.70044	6.6796	6.07304	5.34711	6.2653	6.10702	5.46383	5.23111	5.23111	5.24175	6.57786	5.94017	5.42053
*pcrmbonestrong* caspase 10, apoptosis-related cysteine protease	H80712	6.37673	6.27664	6.22456	6.15698	5.67332	5.17048	6.72503	6.12249	6.14633	NA	4.92725	5.72031	NA	NA	4.83628	6.57647	5.63835	5.41165
*pcrmissing* apolipoprotein A-I	R97710	6.3613	5.8861	6.24222	5.73979	5.54126	5.55683	6.72863	6.19848	6.07074	5.44674	4.76217	5.44674	NA	5.0814	5.17615	6.0845	5.85507	5.29832
CGI-65 protein	R43449	6.49072	6.07304	5.88053	6.35263	5.85793	5.78074	7.05962	6.2634	6.01616	5.87774	5.77765	5.26786	6.18002	5.94542	5.8999	6.68211	6.2519	5.7462
Homo sapiens transcribed sequence with weak similarity to protein ref:NP_055301.1 (H.sapiens) neuronal thread protein [Homo sapiens]	AA416547	6.00141	6.40192	6.1591	6.42162	6.10032	5.68698	NA	NA	5.09375	5.77144	5.58725	5.26269	4.81218	6.66696	5.69373	7.78697	5.96871	6.1203
cytochrome c oxidase subunit VIb	N71160	7.75491	7.40367	6.74288	7.37901	6.82655	6.06611	7.48661	6.8638	6.2186	8.02911	7.34601	6.6896	7.3473	6.79459	5.97889	7.66435	7.12448	6.55251
T-LAK cell-originated protein kinase	AA476576	7.60788	7.20042	6.51323	7.59186	6.80239	6.21661	7.20117	6.48768	6.08222	7.52941	6.88141	6.38182	7.33237	6.54822	5.86647	7.59237	6.79234	6.15698
*pcrweak* HSPC056 protein	R31524	6.65157	6.43294	5.45959	6.16331	5.45104	4.67283	NA	NA	4.95583	4.61512	5.7462	5.33272	5.47646	5.1299	5.20949	6.3081	6.16542	5.4848
GCN5 (general control of amino-acid synthesis, yeast, homolog)-like 2	AA430506	6.77992	5.93489	6.23441	6.4552	6.40357	5.80814	4.75359	5.35659	4.95583	6.10702	6.06611	5.56452	5.86647	5.30827	4.65396	6.42487	5.54518	6.49677
*pcrweak* SP110 nuclear body protein	AA504832	6.86797	6.92952	6.04737	6.11147	6.04501	5.39363	NA	4.72739	5.62762	5.96615	5.93754	5.38907	NA	4.92725	4.94164	6.25575	5.54126	5.73334
Homo sapiens mRNA; cDNA DKFZp686J23256 (from clone DKFZp686J23256)	H15675	6.66185	6.47851	6.55536	6.90274	6.35437	4.82831	6.09131	6.73459	5.17048	6.47543	5.92959	6.04973	7.1317	6.47697	5.93225	6.99851	7.13489	5.56068
*pcrmbonestrong* KIAA1582 protein	AA701863	7.75191	7.32975	6.76157	6.89061	5.80212	5.79606	5.76832	5.07517	5.01728	8.09682	7.37776	6.58893	6.50578	5.81413	5.11799	6.64898	5.78383	5.52545
hypothetical protein DKFZp762E1312	AA936181	7.814	6.51026	6.59167	6.57368	5.79301	5.77144	5.04986	5.87212	5.69373	6.14419	5.98896	6.27476	NA	5.82305	4.63473	6.08904	5.99396	5.9428
glutaryl-Coenzyme A dehydrogenase	AA259123	6.07074	6.51323	6.3699	6.50728	6.55962	5.2575	5.78383	5.88332	4.66344	6.64769	6.20859	5.64191	6.3613	5.9162	5.26786	6.43294	6.53669	5.67332
oligophrenin 1	AA706097	6.2804	5.56452	6.1506	5.9162	5.82895	4.99721	5.57973	5.20949	5.15329	5.33272	5.54518	5.60947	4.62497	5.34711	NA	6.06146	5.74939	4.99721
*pcrmissing* ferredoxin 1	AI362119	6.45834	5.60947	7.01031	5.3799	6.16961	5.12396	5.57215	4.96981	NA	5.99396	6.28972	5.0689	4.80402	5.19296	4.84419	6.70686	5.11199	5.0814
nuclear receptor subfamily 0, group B, member 1	AI681514	5.83481	6.04501	5.87212	7.08171	6.32436	5.3845	NA	5.61313	5.26786	NA	4.86753	5.02388	5.51745	5.42935	4.98361	6.98841	5.40717	5.19296
Homo sapiens mRNA similar to RIKEN cDNA 2700049P18 gene (cDNA clone MGC:57827 IMAGE:6064384), complete cds	AI271431	5.69373	6.90174	6.2672	5.69709	5.84932	5.59842	6.56808	5.35186	4.85981	4.75359	5.97381	5.90263	5.24702	5.20949	4.89784	6.38688	5.86647	5.2832
tubulin, gamma 2	AA126760	7.82124	7.28139	6.58064	7.82405	6.93537	5.68017	7.12367	5.98394	5.72685	8.5713	7.82604	7.19143	7.87131	7.14441	6.48464	7.22911	7.17855	5.86363
MADS box transcription enhancer factor 2, polypeptide C (myocyte enhancer factor 2C)	AA234897	6.32436	5.61313	5.92426	6.48768	5.96615	5.39816	NA	NA	4.80402	NA	5.10595	4.95583	6.25575	5.97635	5.39363	6.38182	5.91889	5.2832
E74-like factor 2 (ets domain transcription factor)	AA447783	6.22258	6.33683	6.47697	6.30262	6.00635	5.62402	NA	5.05625	5.19296	6.21461	5.20949	5.52545	5.35186	5.79909	NA	5.8999	5.78996	5.54908
parathyroid hormone	W37306	6.22851	6.55108	6.11368	5.96101	5.53339	5.33754	NA	4.79579	NA	NA	5.86363	5.15329	NA	4.83628	4.91998	6.01127	5.17048	5.61677
3-hydroxyisobutyryl-Coenzyme A hydrolase	AA521228	5.98645	6.17379	5.57215	6.28972	5.5835	4.77912	NA	4.8828	4.82028	NA	NA	5.71043	NA	4.94876	4.62497	6.08222	5.44674	5.92426
pancreatic polypeptide 2	H67736	5.1985	5.45104	5.59099	6.12905	5.36598	5.58725	NA	5.12396	5.35659	NA	5.2832	4.85203	NA	5.2832	4.86753	5.64897	5.56834	5.55296
angiomotin like 2	R67355	7.07157	6.4552	6.23637	8.38412	7.61481	6.77194	7.99968	7.14125	6.68835	7.4061	6.91473	6.1334	7.86557	7.21303	6.60123	8.09255	7.17472	6.20051
chromosome 9 open reading frame 34	N67678	6.13123	6.39024	6.56808	5.8999	6.06611	5.73657	5.6204	5.71043	5.34711	6.46925	6.11368	5.28827	5.14166	NA	6.03548	6.49828	5.61313	5.273
pinin, desmosome associated protein	W57983	7.03527	6.30445	6.51471	7.45182	6.79794	6.34914	6.07074	6.01127	5.30827	6.85646	6.33683	5.92959	6.52356	5.92158	5.38907	7.35564	6.6995	5.58725
Fc fragment of IgG, receptor, transporter, alpha	AA430668	5.57595	6.52062	5.86363	6.04263	6.15273	5.50533	5.74939	5.66643	5.53339	5.01728	6.03787	5.04986	NA	4.83628	4.96981	6.24998	5.67675	5.04986
Homo sapiens transcribed sequence with moderate similarity to protein ref:NP_060265.1 (H.sapiens) hypothetical protein FLJ20378 [Homo sapiens]	H29292	6.10925	6.82002	6.56103	6.76157	6.75577	6.00635	5.17048	5.35186	5.36129	6.24222	6.57925	5.60947	6.51619	NA	5.50939	6.19236	5.64191	5.17048
TFIIA-alpha/beta-like factor	N32789	6.81344	5.78074	5.8861	6.37843	5.97381	5.273	6.84907	5.76519	5.36129	5.37064	5.2832	5.14166	5.8861	NA	5.3033	7.04316	6.11147	5.77765
solute carrier family 12 (potassium/chloride transporters), member 8	AA598947	9.04935	8.44548	7.42893	7.21744	6.63332	6.38856	6.97541	6.42487	5.90536	9.42747	8.52655	7.62608	7.0775	6.23441	5.65599	7.01121	5.743	5.52545
phosphatidylserine receptor	AA459945	6.40026	5.80212	5.73657	6.83411	5.9135	5.66643	6.79794	5.70378	5.32301	6.29895	6.55962	5.53339	6.56526	5.75574	5.64897	6.92264	6.16752	5.81711
GRB2-associated binding protein 1	AA456435	6.63332	6.31536	5.65599	5.43808	5.65249	5.53339	6.18208	5.46806	6.66568	NA	5.36598	5.19296	5.3033	5.66643	5.51745	6.06843	5.73657	NA
*pcrweak* Arg/Abl-interacting protein ArgBP2	H02525	7.11558	6.56103	6.60935	6.67834	6.71417	5.76832	6.30992	5.87493	5.48894	NA	5.43372	5.7301	6.31716	5.69709	5.7589	7.39756	6.32257	5.9428
protein phosphatase 6, catalytic subunit	N26515	7.56579	6.7546	6.33328	7.22839	6.43294	5.98645	7.03527	6.14847	5.84644	6.56103	6.29527	5.95842	6.92363	6.22851	5.81114	7.31522	6.41836	6.43294
phospholipase C-like 2	AA677432	6.28786	5.7301	6.16752	6.41017	5.2575	5.41165	5.82895	NA	5.33754	5.5835	5.82305	5.22036	5.46383	5.0689	5.31321	6.44413	5.66988	5.55296
*pcrmissing* myoneurin	AA634199	6.83518	5.9135	6.31716	5.96871	5.57595	5.9428	6.38012	5.65948	6.09807	5.97889	5.61677	5.45104	5.39816	5.66643	5.30827	6.34914	5.72359	6.44254
Homo sapiens transcribed sequences	AA682277	6.82329	6.18002	6.27099	6.95273	6.04263	5.68017	5.53733	5.11199	6.24611	6.72743	5.78996	5.24175	5.70711	5.79301	5.76519	6.72383	5.76519	6.18826
Homo sapiens, clone IMAGE:5294645, mRNA	AA975494	5.96871	6.52062	5.78383	6.29342	5.75574	5.37528	5.16479	NA	6.40853	5.26269	5.44242	5.09375	NA	5.23111	5.52943	6.09582	5.2933	5.9162
*pcrmbweak* SMC4 structural maintenance of chromosomes 4-like 1 (yeast)	AA283006	7.62315	6.68586	6.90675	7.33041	5.85507	5.84354	6.79234	6.03069	5.30827	7.40306	6.45834	6.02102	6.87213	5.9162	6.05209	7.38833	6.52209	6.02102
surfactant, pulmonary-associated protein D	AI002217	6.91374	9.7508	8.00136	6.01372	5.2832	5.25227	5.65249	4.97673	5.09987	6.71296	9.48227	8.06652	5.76519	5.67675	5.59099	6.02828	5.7462	5.18178
dopachrome tautomerase (dopachrome delta-isomerase, tyrosine-related protein 2)	N27147	6.28786	5.78383	5.97381	5.92426	5.79301	5.89164	5.39816	6.02345	NA	6.0845	5.273	5.2832	NA	4.95583	NA	6.24804	6.12468	5.80513
protein tyrosine phosphatase, non-receptor type 6	AI652285	7.33759	5.5835	5.96358	5.94542	5.47646	4.96981	7.16085	5.28827	5.22036	5.34233	6.04025	5.37064	5.2575	5.16479	NA	7.26263	6.33683	5.64897
KIAA1350 protein	AI276062	6.70196	5.88053	6.04263	6.17794	7.35116	5.66296	6.30445	5.87774	4.90527	5.72359	5.64897	5.36129	5.77765	NA	4.70048	6.84162	6.40357	5.95584
*simseq* beta-2-microglobulin	M17987	9.59451	8.86545	7.90618	9.85198	8.98507	8.21933	9.54223	8.76904	8.14148	10.2224	9.35997	8.52714	9.88293	9.11757	8.25505	9.85193	9.06138	8.37977
steroid sulfatase (microsomal), arylsulfatase C, isozyme S	H15155	6.65286	6.28972	5.77144	6.87626	6.03787	5.1985	6.14204	5.78074	5.37064	5.53733	5.84932	4.83628	5.68017	5.51745	5.04986	5.95584	6.14204	6.32257
holocarboxylase synthetase (biotin-[proprionyl-Coenzyme A-carboxylase (ATP-hydrolysing)] ligase)	AA455043	5.97126	6.78897	6.2634	6.6174	5.51343	5.51745	NA	5.70711	4.79579	NA	5.9108	5.20949	5.36129	5.50939	4.97673	7.06476	6.21261	5.8693
breakpoint cluster region	AA419342	6.83087	6.13988	5.72685	6.90375	5.77144	4.75359	5.1299	5.1299	5.07517	NA	5.40268	4.99043	NA	5.58725	5.34233	5.84354	5.8693	5.95842
component of oligomeric golgi complex 2	AA504455	6.81014	6.23832	5.84064	6.30079	6.22456	5.07517	6.29342	5.97381	5.24702	5.96101	5.8944	5.54908	6.13556	5.78074	5.70711	6.28227	5.77144	5.57215
*pcrmbweak* Homo sapiens transcribed sequence with moderate similarity to protein sp:P02096 (H.sapiens) HBG_HUMAN Hemoglobin gamma-A and gamma-G chains	N55205	6.70319	6.45205	6.60259	6.15273	5.9108	5.56834	5.57215	5.81711	5.2575	5.39363	5.80212	5.52146	5.49306	5.46383	5.3033	6.58479	6.50728	5.78383
serum/glucocorticoid regulated kinase	R36085	6.42649	6.29711	6.50578	7.38585	6.46459	5.97635	6.62407	6.06146	5.59099	6.08904	6.1334	5.23644	6.75344	6.18002	5.2575	7.11477	5.98141	5.40268
cytochrome b reductase 1	AA150422	6.08904	6.10702	5.92426	6.56808	6.02102	5.35186	5.43808	5.09375	5.22036	6.01372	5.68017	5.3033	NA	5.37528	4.80402	6.53379	5.77765	5.66296
nudix (nucleoside diphosphate linked moiety X)-type motif 15	H54263	8.6505	7.95683	7.30384	7.02909	6.05444	5.5835	5.71373	5.57973	5.54126	9.39491	8.45255	7.91644	6.35784	5.57215	5.50533	6.57786	6.48004	5.03044
inhibitor of kappa light polypeptide gene enhancer in B-cells, kinase epsilon	AA022666	5.84932	6.25958	5.68698	6.19848	5.72685	4.8828	NA	5.53339	5.24175	NA	5.65249	5.04986	5.1299	4.69135	5.18739	6.04263	5.54518	5.49306
*pcrmissing* CpG binding protein	T60082	6.78219	6.1591	5.77455	5.9428	5.2832	5.22575	NA	4.90527	5.55296	5.53339	5.88332	5.11799	5.19296	NA	5.56068	6.08677	5.07517	5.78996
folate receptor 3 (gamma)	W47362	6.24028	5.88888	6.47543	6.40688	6.03787	5.51745	5.50533	4.69135	5.12396	5.24175	5.63835	4.94876	5.88332	5.4848	NA	5.96358	5.51745	5.32301
KIAA0892 protein	AA192268	6.59987	5.90536	5.59471	6.94312	7.11721	5.57973	5.57595	5.32788	5.23111	4.8828	5.21494	5.34233	NA	NA	5.26786	6.30628	5.92693	5.02388
*pcrweak* ring finger and WD repeat domain 1	AA410469	6.78784	6.5903	6.38012	6.23637	5.90263	5.56068	6.14847	5.60212	5.76205	6.6896	5.88332	5.63479	5.54126	5.7301	5.03695	6.27852	6.03309	6.01616
gamma-aminobutyric acid (GABA) A receptor, alpha 2	R16175	6.2672	5.84932	5.98141	6.07304	5.64545	6.40026	6.17794	5.0626	5.8522	NA	5.3845	4.92725	NA	5.42495	4.62497	5.68698	5.30827	5.74939
synuclein, gamma (breast cancer-specific protein 1)	AA443638	6.60123	6.04025	5.9108	6.09582	5.63121	5.54518	NA	NA	5.48064	5.58725	6.1334	5.52146	5.38907	5.11199	5.11199	6.48158	5.7589	5.47646
BTB (POZ) domain containing 7	N48062	6.06611	5.87774	6.68835	6.10925	5.56452	NA	NA	NA	NA	5.59471	5.52943	5.59471	5.25227	5.23111	5.64897	5.96101	5.44674	4.99043
Homo sapiens cDNA clone IMAGE:5286019, partial cds	AA279422	6.83841	6.23832	5.68698	6.91473	6.57088	5.80513	NA	NA	NA	6.30262	6.01616	5.53339	6.25575	NA	5.61677	7.16858	6.46925	5.8693
uncharacterized bone marrow protein BM039	AA702803	7.63434	6.73815	6.54103	7.48717	6.72263	5.85507	6.74993	7.22984	6.39359	7.5761	7.02731	6.76504	7.43071	6.56667	5.743	6.99851	7.15774	5.83188
Enah/Vasp-like	R20625	8.02911	7.75276	7.07581	6.32972	6.83411	6.36819	6.93537	6.36819	6.20859	8.48941	7.64588	6.90274	5.40717	5.66643	5.22036	5.98896	6.14204	5.03695
stearoyl-CoA desaturase (delta-9-desaturase)	AA985118	9.73086	9.07441	8.47261	10.1084	9.29633	8.51158	10.1622	9.3508	8.73263	10.3361	9.49507	8.75653	10.4334	9.65246	8.90775	10.305	9.50785	8.67163
*pcrmissing* H factor 1 (complement)	AA953249	6.56386	5.99146	6.35784	6.07074	5.47227	5.78383	NA	5.01728	4.68213	6.13773	6.10479	6.11368	NA	4.96981	5.52146	5.69373	5.59099	5.00395
oligodendrocyte myelin glycoprotein	N47511	6.01127	6.40523	5.50126	5.73334	5.98394	5.53733	5.45532	NA	4.66344	4.76217	6.20456	5.03044	NA	5.32301	5.19296	5.76519	5.99146	5.26786
BH3 interacting domain death agonist	AA936138	6.69084	6.83841	6.25767	6.68711	6.84162	5.30827	5.8693	5.79909	4.75359	6.39024	5.68698	5.63479	6.01372	6.17794	5.34711	6.76964	6.09582	NA
protein phosphatase 2 (formerly 2A), regulatory subunit B'', alpha	R74400	6.2691	6.87626	6.72982	5.96358	5.25227	5.33754	5.23644	5.72031	4.91998	5.22036	4.77912	4.69135	4.77068	5.18178	5.24175	5.7869	6.19032	5.22036
hypothetical protein LOC285002	AI198570	6.20051	6.632	5.47646	5.96101	5.20401	5.35659	NA	4.75359	NA	NA	6.08222	5.63835	NA	4.70048	NA	6.08904	5.36129	5.31321
*simseq* Homo sapiens ribosomal protein S18 (RPS18), mRNA.	NM_022551	10.4773	9.61601	8.84477	10.3956	9.63076	8.74767	10.6039	9.81608	9.12074	NA	10.4262	9.75777	NA	10.2893	9.37314	10.4383	9.65676	8.96188
protein phosphatase 1, catalytic subunit, beta isoform	R26186	7.02019	6.8533	5.59471	7.80139	7.11883	6.16121	8.05643	7.72268	6.76157	6.18621	5.89715	5.14166	7.28551	6.84801	6.14204	8.57942	8.4551	7.70075
*pcrmbonestrong* ubiquitin D	N33920	6.2186	5.76832	6.17379	6.18002	6.03548	5.52943	NA	5.30827	4.85981	NA	5.2832	4.82831	NA	4.82831	5.16479	6.16752	5.90808	5.45532
adenylosuccinate lyase	AA455931	6.6053	6.43294	6.24028	6.34739	6.59578	5.37528	6.20658	6.85541	5.39816	6.42972	6.41836	5.36129	7.0859	6.43455	5.88332	6.35089	6.66058	5.3033
phosphatidylinositol-4-phosphate 5-kinase, type I, gamma	AA482251	8.48838	7.9498	7.22548	7.92985	7.15618	6.52062	7.18917	6.53669	5.60212	8.44699	7.84737	6.98193	7.36518	6.85751	6.42325	7.6256	6.95177	6.2653
zinc finger protein 407	T67479	6.60123	6.71538	6.47543	6.09131	5.87774	5.35186	NA	4.8828	NA	NA	6.17379	5.99645	NA	NA	6.2106	5.26269	5.1299	5.71373
elongation factor RNA polymerase II-like 3	AA464143	7.0184	5.79909	5.88053	6.98749	6.49828	5.60947	6.66823	5.90263	4.99721	5.95584	6.05678	5.50533	6.1506	5.68698	5.52146	6.50129	5.90263	5.8944
*pcrmballstrong* scaffold protein TUBA	AA453501	6.49979	6.08904	5.53733	6.44889	5.74939	5.63479	4.91265	5.22575	5.78074	5.2933	6.03309	5.38907	4.64439	5.20401	4.85203	6.48158	6.46614	5.88888
*pcrmballstrong* centaurin, beta 5	AA025268	7.10579	6.9187	6.58617	6.73578	6.18208	5.97889	5.51745	5.81711	5.40268	7.31721	6.65544	6.09582	5.56452	5.7462	5.76519	7.02465	5.98645	5.42053
vacuolar protein sorting 41 (yeast)	AA143559	6.46925	6.04263	6.6796	6.44731	5.87212	5.17615	5.14166	5.1358	5.55683	5.73979	5.76205	5.37064	6.22851	6.03548	5.56068	6.47543	5.84064	5.94542
*pcrmissing* hypothetical protein FLJ13732 similar to tensin	T74023	6.87626	5.93489	4.92725	6.08222	5.52146	4.96981	NA	6.35437	5.10595	5.61677	5.56834	5.45532	5.37528	4.7185	5.1299	5.91889	6.22258	NA
KIAA0893 protein	AA045518	7.22694	7.19143	6.44731	6.38856	5.62402	4.93447	NA	5.31321	5.69036	5.51745	5.60947	5.5835	5.1358	NA	NA	5.73979	5.46383	5.44674
chromosome 21 open reading frame 108	AA150920	7.54539	6.57647	6.38856	5.94542	5.66988	5.39816	5.87774	4.63473	5.87493	5.95584	5.84064	5.28827	4.67283	4.68213	5.0689	6.18208	6.18621	5.76519
*pcrweak* transportin 3	AA455456	6.48004	7.34148	6.18002	6.16331	6.09582	4.77912	5.63121	5.42935	5.20949	6.0845	6.23245	5.97126	5.42053	6.12249	5.62762	5.9162	5.3799	5.15906
amyloid beta (A4) precursor protein-binding, family B, member 2 (Fe65-like)	AA866113	6.58479	6.16752	6.12905	6.71052	5.95324	6.08904	5.68017	NA	5.3033	5.48064	5.48894	5.17615	5.77765	4.64439	5.18178	6.74406	6.01859	5.66296
ribosomal protein S23	AA634008	6.2653	5.9162	5.8944	6.01859	4.99043	4.91998	NA	NA	5.59471	NA	5.6204	5.28827	NA	5.37064	5.10595	6.00635	5.24175	4.82028
karyopherin alpha 3 (importin alpha 4)	N62192	7.1285	6.98008	6.41182	7.51589	6.80904	6.27288	7.10906	6.50877	6.3613	6.73102	6.38856	5.9108	6.632	6.27664	5.25227	7.11721	6.27852	6.22851
*pcrweak* hypothetical protein FLJ14753	AA481152	7.26193	7.29912	6.34388	7.29438	6.90776	5.94803	7.81157	6.5582	5.18178	8.07683	7.28276	6.64639	7.34923	6.6695	6.13773	7.36455	6.65801	6.52796
chromosome 11 open reading frame 5	AA776702	6.286	6.69084	6.05209	5.83481	5.27811	5.17048	5.1358	NA	5.37064	5.23644	5.34233	4.8828	NA	4.96981	5.00395	5.67675	5.52146	5.47227
hypothetical protein FLJ20421	H45298	6.65028	6.20658	6.74406	6.24417	5.3799	4.80402	6.34036	5.96871	5.55296	5.90263	5.86079	6.20254	4.89035	5.86647	5.37528	5.43808	5.81114	4.80402
Homo sapiens, clone IMAGE:6061696, mRNA	AI014703	6.77878	6.40688	6.78106	6.63595	6.43294	5.7462	NA	4.91998	5.32788	6.00635	5.69709	NA	5.96615	6.32436	5.67675	6.36475	5.53339	5.273
NADH dehydrogenase (ubiquinone) 1 alpha subcomplex, 2, 8kDa	AI017426	8.01301	7.52618	6.98934	8.25583	7.69303	6.70808	7.99968	7.12769	6.58064	8.73841	8.00202	7.15149	8.32748	7.46566	6.97261	8.45744	7.72886	7.16007
*pcrmissing* anaphase-promoting complex subunit 7	AA448800	5.95324	6.10702	5.96871	5.53339	5.7462	4.7362	5.77455	5.85793	6.18002	5.61677	5.28827	4.8752	NA	NA	NA	5.37528	5.37528	5.31321
Homo sapiens transcribed sequence with strong similarity to protein sp:O60269 (H.sapiens) Y514_HUMAN Hypothetical protein KIAA0514	AI139146	7.45876	6.77765	6.20254	6.21661	6.00141	4.86753	5.63121	7.52078	5.17615	6.81344	6.11368	5.8944	5.4848	4.64439	5.39363	6.14204	5.66296	5.07517
chromosome 6 open reading frame 111	AA677622	6.09582	6.40357	5.35659	6.33328	5.92158	5.15906	NA	NA	5.14749	5.42935	5.01064	5.20401	5.64897	6.286	5.33754	5.56834	5.81413	5.2832
*pcrmballstrong* NIMA (never in mitosis gene a)-related kinase 7	AI221843	6.35784	6.59167	6.46459	6.22258	5.87493	5.05625	NA	NA	5.0626	5.69036	5.80814	5.826	5.61677	5.8861	4.89784	5.2832	5.90536	5.09987
*simseq* Human glyceraldehyde-3-phosphate dehydrogenase	AU077138	NA	10.5242	9.74115	NA	10.4736	9.68508	NA	10.4504	9.77406	NA	NA	10.4153	NA	10.6658	9.87781	NA	10.5762	9.82812
guanylate binding protein 2, interferon-inducible	W72748	6.30262	6.05678	5.37528	6.51767	5.79606	5.65948	4.90527	5.23644	5.4848	NA	5.54908	5.2832	6.19236	5.75574	5.17048	6.07764	6.11589	6.09582
*pcrweak* SRB7 suppressor of RNA polymerase B homolog (yeast)	AA130633	8.76624	8.05579	7.25982	8.58933	7.8973	6.91274	8.20385	7.43011	6.71659	8.751	8.12976	7.27794	8.56006	7.72312	6.81235	8.68812	7.78945	7.27101
*pcrweak* proteolipid protein (Pelizaeus-Merzbacher disease, spastic paraplegia 2, uncomplicated)	R45264	8.21906	7.61085	7.30384	7.95928	7.31588	6.77992	7.76896	7.54327	6.52796	8.46695	7.76684	6.86589	8.10228	7.53956	6.68711	8.28349	7.55014	6.53524
galactose-4-epimerase, UDP-	AA280832	5.71373	5.78383	6.07764	6.5903	5.78074	5.6058	6.06146	5.83773	5.4161	5.12396	5.22036	6.20254	NA	5.54518	5.09375	6.43935	6.04263	5.00395
*pcrmbonestrong* chromosome 6 open reading frame 111	W94539	6.63463	6.39192	6.34212	6.95845	6.62141	6.22059	5.9428	5.54126	5.35186	5.80513	5.51343	5.71373	6.34212	5.96101	5.50939	6.62141	6.23637	5.88053
myeloperoxidase	R05801	6.28786	6.63726	6.09807	5.96871	5.42935	5.6204	4.85981	5.65249	5.2933	NA	5.66643	5.31321	4.8828	NA	4.99721	6.02828	6.07304	5.5835
chromosome 6 open reading frame 135	AA454008	6.57228	6.89568	5.88332	6.70808	6.06146	5.30827	5.92158	5.27811	5.4161	6.16331	5.99396	5.743	6.05444	5.52545	5.53339	6.99851	5.88053	5.92693
*pcrweak* beta-site APP-cleaving enzyme	AA136283	7.18766	6.08677	5.1358	5.77455	5.85507	4.89784	4.91998	5.66643	5.0626	5.69036	5.79301	5.11799	4.99721	4.99721	5.36598	5.8861	5.24702	5.35659
protein phosphatase 1, regulatory (inhibitor) subunit 8	N66208	6.65286	6.2519	6.75344	6.50279	6.49072	5.9162	NA	NA	5.78996	4.61512	5.40268	NA	6.38012	6.17794	5.56834	6.19644	5.72685	5.66296
secretory leukocyte protease inhibitor (antileukoproteinase)	AA683520	7.24993	5.97889	5.97126	7.38026	6.88755	6.01616	7.36897	7.00941	5.98394	6.89061	6.37332	5.95842	7.56941	6.91968	6.22654	7.36201	6.6174	5.68358
ring finger protein 111	H16745	6.51026	6.31897	6.65157	7.09838	6.58203	5.9162	5.52146	5.43808	5.21494	6.30628	5.65249	5.55683	6.19848	5.80814	6.25383	7.31389	6.43294	5.83188
*pcrmissing* TRAF and TNF receptor associated protein	AA488650	6.23441	5.98141	5.93489	5.73979	5.56834	5.23644	NA	5.29832	5.41165	5.68358	4.93447	5.37064	NA	NA	5.14749	NA	5.0876	5.52545
*pcrmbonestrong* hypothetical protein FLJ10851	R59722	7.55119	6.69332	6.44254	6.70319	6.00881	5.2933	6.91572	5.63835	5.34711	6.33683	6.04501	5.49717	7.06732	6.35784	5.58725	6.74993	6.24417	5.69373
WD repeat and FYVE domain containing 1	AA450338	6.51619	6.72743	5.30827	6.43133	5.54908	4.7362	NA	NA	5.2933	5.76519	4.92725	5.29832	5.0814	NA	5.09375	5.4161	5.18739	5.40268
likely ortholog of mouse polydom	R33858	6.04263	5.90536	6.53524	5.9162	5.53339	5.79909	NA	NA	4.91998	4.77068	5.3799	4.82028	4.85981	4.68213	5.63835	5.69709	5.68698	5.28827
cofilin 2 (muscle)	W47364	8.0684	5.89164	6.55251	7.35947	6.48768	5.82305	6.87833	5.77455	5.97381	6.36819	6.39024	5.65249	6.78333	6.55536	5.59842	7.02997	6.29527	6.02828
*missing* proteasome (prosome, macropain) subunit, alpha type, 4	AA206497	6.82979	5.99894	6.28413	5.83481	5.43372	5.01064	NA	NA	NA	4.96981	4.85981	5.2575	NA	NA	4.82831	6.09357	5.79909	4.82831
golgin-67	H15102	6.22059	6.63988	6.18208	6.88959	6.57508	5.98394	NA	5.4161	5.22036	7.31588	6.28972	5.97381	6.89163	6.50728	5.82895	6.48311	5.98896	5.46806
sorting nexin 5	AA700764	6.25383	6.4151	5.81711	6.13556	5.77144	5.20401	NA	NA	NA	5.80513	5.38907	5.34711	5.15906	4.96981	4.95583	5.67332	5.89715	5.45959
chromosome 6 open reading frame 80	AA937126	7.38026	6.18415	5.96871	6.91374	6.20658	5.62402	7.18083	6.68586	5.90536	7.78281	6.56667	6.39024	6.82437	6.27852	5.87493	7.20042	6.77422	5.35186
*pcrweak* solute carrier family 6 (neurotransmitter transporter, GABA), member 13	AI241088	6.02828	6.26149	5.76205	6.06146	5.6204	4.75359	NA	NA	5.34233	5.56068	5.25227	NA	5.3799	5.47227	5.05625	6.20658	5.59471	5.45104
diacylglycerol kinase, iota	AA707274	6.26149	6.09357	6.2804	6.29895	5.20949	4.68213	NA	NA	NA	4.92725	5.2575	NA	NA	NA	4.81218	5.74939	5.83188	5.73334
golgi associated, gamma adaptin ear containing, ARF binding protein 1	AI356189	7.27101	6.84482	5.98896	7.10332	6.64639	6.45205	7.99632	7.55171	6.73815	7.1309	6.64769	6.37332	7.00941	6.44889	5.97381	8.69868	8.24801	7.75148
*pcrmissing* protocadherin 11 Y-linked	AA865592	5.59842	5.04343	6.29895	5.50126	5.6058	4.89784	6.1203	5.5835	5.51745	5.26269	5.66296	5.01728	NA	NA	5.0876	5.46806	5.48894	5.52943
*pcrmballstrong* BarH-like homeobox 1	AI292221	6.03069	5.8944	5.34233	5.94542	6.48616	5.19296	6.34739	5.23644	5.73334	5.40717	6.17587	4.85981	5.03695	5.9162	5.17048	6.3081	5.8861	5.58725
transgelin 2	H08564	10.0525	9.19644	8.49883	9.59131	8.74241	8.08395	9.76014	8.97588	8.28627	10.6327	9.84161	9.06277	9.8622	9.07544	8.34284	9.60272	8.78569	7.99699
ribosomal protein S6	N91584	10.3409	9.56163	8.77137	10.4581	9.81842	8.97335	10.2025	9.42392	8.71473	10.6194	9.9294	9.1885	10.6398	10.0006	9.13605	10.2563	9.48296	8.66285
*pcrmbonestrong* dedicator of cytokinesis 1	W02657	5.79301	6.24222	4.96981	6.33505	5.72359	6.66696	NA	5.0814	5.81711	NA	5.42935	4.7362	NA	5.1358	4.82831	5.92158	5.59471	5.60212
Homo sapiens, Similar to DNA segment on chromosome X and Y (unique) 155 expressed sequence, clone IMAGE:4430810, mRNA	AA496902	6.2106	6.2804	6.09807	6.07993	6.10256	5.63835	5.76205	5.6204	5.44674	4.94876	5.59471	5.56834	5.50126	5.0876	4.84419	6.24028	5.44674	5.39363
dual-specificity tyrosine-(Y)-phosphorylation regulated kinase 4	AA450003	7.89096	7.15149	6.48004	7.39695	6.3613	5.96358	6.53524	5.69036	5.89164	7.62071	7.12206	6.51915	6.81674	6.57786	5.826	7.33954	7.08171	6.29527
eukaryotic translation initiation factor 2C, 2	R17005	6.06379	6.28413	5.50126	6.53814	6.04025	5.32301	5.48894	4.96981	5.52943	NA	5.29832	4.96284	5.49306	NA	5.0876	5.84064	5.4848	6.10702
hypothetical protein MGC54289	H57959	7.43897	5.95584	6.45362	6.13556	5.90808	4.94876	6.73697	5.50533	5.0689	NA	5.54126	5.54908	5.4161	4.7185	5.34711	6.95655	6.2691	5.26786
SEC22 vesicle trafficking protein-like 1 (S. cerevisiae)	H99650	6.96035	6.63726	5.96101	7.82963	6.90575	6.38688	6.99118	6.67203	5.69373	6.80128	7.03351	5.84644	7.16007	6.54247	6.02345	7.56424	6.84055	6.23048
polypyrimidine tract binding protein 2	N59335	6.44731	5.65599	5.96615	6.14847	6.22456	5.83188	4.96284	4.72739	4.94164	5.0814	5.2575	5.67332	5.88053	6.25767	5.8999	5.94017	5.73979	5.26269
*pcrmissing* ornithine decarboxylase antizyme inhibitor	AA676515	7.40914	7.12044	6.06379	6.76619	6.02587	6.17794	5.29832	5.65249	5.31321	7.35947	6.40688	5.82008	6.28972	5.99396	5.15906	6.6733	5.48064	5.58725
KIAA1277 protein	T51630	6.2519	5.09375	6.59715	6.11147	5.98394	6.49224	6.40688	5.8944	5.09375	6.00389	6.33859	4.8752	6.48004	5.02388	5.96871	6.32436	5.56068	5.27811
EH-domain containing 4	AA412509	7.6454	6.40192	6.05444	7.3994	6.39192	5.9162	6.71296	6.10256	5.60212	6.43294	6.73459	5.86079	7.02909	6.46925	6.13988	6.76964	6.23048	6.38688
TATA box binding protein (TBP)-associated factor, RNA polymerase III, GTF3B subunit 2	N91109	5.79909	6.87936	6.15486	6.30445	5.77765	6.07764	NA	5.26786	5.44674	5.35659	5.77765	5.04986	6.28786	5.68698	5.62402	6.02345	5.61677	5.62402
chromosome 22 open reading frame 4	AA255552	6.62007	6.1181	6.03548	6.1203	6.03069	5.80814	7.10168	6.62141	6.17379	NA	NA	5.2832	5.36129	5.09987	5.51343	6.46459	5.9108	5.44242
DKFZP564I052 protein	AA452831	6.86485	7.19293	6.37843	7.46221	6.48768	5.32788	7.26962	6.46459	6.58617	6.68336	5.04343	6.04973	6.73102	6.36647	5.52146	7.26052	6.82002	5.82895
UDP-GlcNAc:betaGal beta-1,3-N-acetylglucosaminyltransferase 3	H03436	6.69456	5.6058	6.1334	5.69373	6.1591	5.18739	6.1181	5.74939	5.93489	5.40268	5.42053	5.10595	4.83628	4.92725	5.0626	6.04737	6.00389	6.09582
ninein (GSK3B interacting protein)	AA677968	6.90174	7.06647	6.33683	7.17931	7.02465	5.97889	4.79579	4.77068	5.33272	7.06305	6.632	6.16121	6.84588	6.66313	5.70711	6.78333	5.88332	5.64191
*pcrmissing* protease, serine, 12 (neurotrypsin, motopsin)	AA683308	6.63332	6.21461	6.43455	5.78996	5.35186	5.77455	5.87212	5.07517	NA	NA	5.50939	5.57595	4.91998	4.81218	5.76832	6.03069	5.39363	4.97673
FUS interacting protein (serine-arginine rich) 1	AA633847	6.06843	6.57647	6.65929	6.40523	6.03069	5.30827	6.88551	5.85793	5.80513	6.20658	5.9108	6.99393	5.25227	5.38907	5.80513	6.81783	6.06379	5.67675
chromosome condensation 1	AA705507	6.94312	10.5558	10.2363	6.48311	5.93225	5.97126	NA	NA	NA	8.39548	9.65143	9.52464	6.84055	5.61313	5.273	6.19236	5.92693	5.03044
pleckstrin homology-like domain, family A, member 3	AA975612	7.21744	6.81014	7.1309	6.62007	6.59851	5.0814	5.65948	6.06843	5.42935	6.2519	5.94017	4.67283	6.27099	6.14419	5.63121	6.90776	6.71417	5.9428
*pcrweak* arginyltransferase 1	AI308855	7.03439	6.12468	6.93634	6.75577	5.57973	5.83773	7.21891	6.6896	6.76619	7.32581	6.47389	6.06146	6.83303	6.18208	5.65599	6.74524	6.29157	6.50877
zinc finger protein 167	AA994468	5.83188	5.9162	5.8861	5.78383	5.72685	4.92725	5.23111	5.19296	NA	NA	5.7301	5.22575	NA	5.45104	5.4848	6.45362	6.04973	4.89035
tumor necrosis factor (TNF superfamily, member 2)	AI242177	5.9135	6.3315	5.99894	5.73657	5.92158	4.77912	5.37528	5.22036	5.78996	5.69373	5.63121	5.43808	6.10256	5.52545	5.3799	6.33505	5.05625	5.42935
*pcrmballstrong* myoneurin	AA923198	6.58479	6.2634	6.45677	6.14204	5.86363	5.47646	NA	NA	NA	5.36129	5.28827	5.5835	5.40717	5.15906	5.11199	6.21661	5.62402	5.05625
REC8-like 1 (yeast)	AI268110	6.05912	6.44413	6.08677	5.76519	5.17048	5.01064	NA	NA	NA	5.18739	5.49717	5.23644	5.64545	5.1299	5.25227	5.0876	5.57973	4.60517
*simseq* Homo sapiens tubulin, alpha, ubiquitous	NM_006082	NA	10.5787	9.69689	NA	10.0635	9.16545	10.564	9.75232	9.06021	NA	NA	10.2803	NA	10.0724	9.10587	NA	9.96895	9.1716
*pcrmballstrong* SHB (Src homology 2 domain containing) adaptor protein B	AA427595	8.80207	7.97178	7.31322	9.51863	8.81596	7.95823	9.18471	8.40447	7.64444	9.03121	8.18256	7.48268	9.63096	8.86347	7.98548	9.43468	8.57471	7.90064
F-box only protein 34	R14855	6.70686	6.21461	6.286	6.62274	6.27099	5.65948	6.19848	5.49717	5.59099	6.39859	6.11589	5.70711	6.97915	6.37502	5.743	6.81783	7.12287	5.21494
major histocompatibility complex, class II, DP beta 1	AA486532	5.98141	6.06379	5.93754	5.51745	5.40268	5.273	4.94876	4.78749	5.18178	NA	NA	5.1358	NA	NA	5.04343	6.49224	5.92426	5.93754
cytochrome c, somatic	R52654	8.67778	8.02682	7.56631	8.63994	7.80016	7.24922	8.826	8.01764	7.38337	9.62146	8.77354	8.16593	9.13043	8.24617	7.56268	8.66077	7.85399	7.20117
putative NFkB activating protein HNLF	H96878	6.9594	6.37673	6.06843	6.36475	6.04263	5.9135	7.05186	6.34388	5.47646	6.75577	5.89164	5.68358	7.21671	5.89164	5.68358	7.03966	6.71052	6.37843
*pcrweak* cytochrome P450, subfamily XIX (aromatization of androgens)	R32428	6.90776	6.53959	5.57215	6.286	5.75574	5.04986	5.64545	5.03695	5.26786	5.0689	6.1591	4.81218	5.36129	5.32788	5.19296	5.72359	5.94017	5.64545
*pcrweak* lung type-I cell membrane-associated glycoprotein	AA149827	6.1181	6.17379	5.65249	5.94542	5.69036	4.72739	4.63473	5.31812	5.21494	NA	5.0626	4.77912	6.14633	5.71373	5.65599	6.03548	5.57973	6.11589
*pcrweak* Rhesus blood group, CcEe antigens	N53959	7.02108	6.96414	6.68211	5.56834	5.2832	4.7185	5.01064	4.94164	4.72739	5.37528	6.28786	5.30827	NA	NA	4.82028	6.18208	5.84932	4.68213
pumilio homolog 1 (Drosophila)	T56948	6.35611	6.66823	6.1717	7.16627	5.92158	5.77455	5.68017	5.0689	5.36598	5.83773	5.89715	5.7462	6.63463	6.01859	5.92959	6.16752	5.86363	5.8861
hypothetical protein MGC10327	T54164	6.81235	5.80814	6.03069	6.63332	6.03309	5.90808	6.7546	5.3033	5.86079	5.64897	5.50126	5.72685	6.05209	NA	4.90527	6.66568	5.81114	5.9108
SIN3 homolog A, transcriptional regulator (yeast)	AA188233	7.50108	6.3613	6.04501	7.18841	6.47851	6.23441	7.22839	6.6107	6.2634	7.27586	6.48464	5.92426	7.35372	6.95845	6.22059	7.07072	6.56386	6.31173
*missing* ADP-ribosylation-like factor 6 interacting protein 4	AA158375	6.2106	6.45677	5.79909	5.45104	5.61677	5.34711	NA	NA	NA	5.96615	5.53339	5.20401	NA	4.90527	4.75359	6.07993	5.60212	5.02388
reticulon 2	H06249	7.21744	6.54103	5.92693	7.47534	6.76849	5.68698	7.25488	6.59578	5.93489	7.54327	6.79571	6.20859	7.29234	6.4892	5.8944	7.39879	6.7546	5.96871
aldehyde dehydrogenase 1 family, member B1	R93551	7.01392	6.51915	6.30445	7.6256	7.26683	6.91274	NA	4.8828	5.743	6.85857	6.15698	6.1334	6.73221	6.66823	5.54126	7.25559	6.54965	5.9428
*pcrweak* geminin, DNA replication inhibitor	H51100	7.82724	7.44132	6.70073	7.24208	6.75693	6.02102	NA	NA	NA	8.03528	6.71417	6.20658	7.25205	6.27476	5.99146	7.03086	6.46925	5.80212
cerebral protein 11	AA677167	6.89163	6.70319	6.15486	6.56948	5.83481	5.61313	6.77651	5.92959	5.43372	6.07535	6.03787	5.56068	5.39816	5.01064	5.23644	6.37843	5.82008	5.69373
succinate-CoA ligase, ADP-forming, beta subunit	AA282208	6.76504	6.71052	6.34739	7.00216	6.4599	5.99396	7.2145	7.08171	5.95064	7.41457	6.52062	5.95324	6.81124	5.95842	5.60212	6.63332	6.56948	5.76832
sphingosine kinase 2	AA702497	7.66294	6.41182	6.70319	6.61204	5.68017	5.9108	NA	NA	4.62497	NA	6.33328	5.11799	NA	5.273	5.0876	6.24417	5.66296	5.20949
DEAD (Asp-Glu-Ala-Asp) box polypeptide 43	AA883800	6.00881	6.00635	5.92959	5.70711	5.36129	5.45532	6.76734	6.32257	5.82895	NA	4.94876	5.17615	NA	NA	5.38907	6.10032	5.79606	5.59099
RAS, dexamethasone-induced 1	AI014398	7.84031	7.23346	6.9976	8.17583	7.55276	6.46303	7.86173	7.26613	6.2634	8.52178	7.7411	7.11477	8.23589	7.2937	6.77878	8.39954	7.58782	7.23418
microphthalmia-associated transcription factor	AI002457	7.02198	6.68586	6.40357	6.98564	6.66441	5.98394	5.8522	NA	5.1358	7.42178	6.66568	6.27852	6.64639	6.35784	5.57973	6.92854	6.29711	5.59842
protein tyrosine phosphatase, non-receptor type 13 (APO-1/CD95 (Fas)-associated phosphatase)	R46609	5.14749	6.35784	5.84354	7.25064	6.32257	5.33754	NA	NA	5.2933	5.52943	5.9162	5.45532	5.52146	5.04986	5.61313	6.4599	5.7301	5.8999
solute carrier family 7 (cationic amino acid transporter, y+ system), member 9	AI261833	6.20051	5.86079	6.83411	5.79909	5.48064	5.42053	NA	5.29832	NA	NA	5.34711	5.32301	NA	4.91998	5.09987	5.80814	5.77455	5.40268
adipocyte-specific adhesion molecule	AI038014	7.12125	6.608	6.17379	7.37588	6.10702	5.71043	5.95324	6.17379	5.43808	7.16935	5.95064	5.43808	7.19818	6.81235	5.35659	6.81454	6.32077	6.05209
Homo sapiens transcribed sequence with strong similarity to protein ref:NP_002576.1 (H.sapiens) pre-B-cell leukemia transcription factor 1; Pre-B cell leukemia transcription factor-1 [Homo sapiens]	AI198871	6.18415	6.23832	6.29527	6.1181	5.89164	6.05209	NA	NA	5.27811	NA	6.03069	5.31321	NA	4.65396	NA	5.53733	5.61313	5.01728
protein kinase C, beta 1	AA479102	5.84644	6.75693	6.59987	6.61473	6.2186	5.7462	5.43808	5.63835	5.1358	4.98361	6.34036	4.96981	5.48894	5.03695	5.33754	6.83195	5.66643	5.26786
bleomycin hydrolase	AA417881	6.68461	6.08222	6.05912	6.20456	5.67332	5.52545	5.33754	5.48894	5.50939	4.79579	5.23111	5.6204	6.52503	6.08222	5.29832	6.13556	5.60947	5.54908
insulin-like growth factor 2 (somatomedin A)	N54596	6.06146	6.16121	6.37332	7.54961	6.32257	6.23441	NA	4.96284	4.95583	4.8752	5.39816	4.78749	5.98645	5.67332	4.70048	6.63463	5.87212	5.14749
coatomer protein complex, subunit beta 2 (beta prime)	T53792	7.64683	7.08757	6.19236	7.89952	7.22037	6.4599	7.33563	6.16121	6.19032	7.67925	6.9613	6.37332	7.6153	6.9187	6.32257	7.629	7.1293	6.36303
glycoprotein M6B	R42852	6.65544	5.87212	7.13887	6.12468	6.0845	5.3845	NA	NA	4.78749	4.74493	5.01728	5.3033	5.23644	4.89784	5.24175	6.13773	5.3799	5.71043
KIAA0805 protein	W46420	6.46303	6.75577	6.57368	5.64545	5.83188	5.03695	NA	6.20254	5.41165	4.8828	5.92158	5.63479	5.57973	5.34711	5.3033	5.2933	6.65028	5.8693
hypothetical protein FLJ22313	H52062	7.90433	7.15618	6.79571	7.0076	6.38182	6.40026	6.75809	5.84354	5.51745	8.06212	7.33629	6.5582	6.81564	6.77878	6.10032	6.56103	6.24222	6.04501
POU domain, class 6, transcription factor 1	N63968	6.16121	5.78383	5.97126	6.23245	5.73657	5.43372	4.7185	5.44242	5.46806	5.273	5.4848	4.94876	6.48464	5.43808	5.50126	6.50279	5.80513	5.93225
neurofilament 3 (150kDa medium)	AA400329	6.62804	6.17587	6.03069	6.10479	5.76205	5.53339	NA	5.01064	NA	NA	4.94164	5.40268	6.21461	5.50939	5.24702	5.86079	5.52943	6.03548
RIC3 protein	R56055	5.93489	6.34914	6.09582	6.32077	5.68017	5.42495	5.98394	5.273	5.44674	NA	5.41165	5.4848	NA	4.7362	5.69709	6.00881	5.30827	5.35186
UPF3 regulator of nonsense transcripts homolog A (yeast)	AA608512	9.14804	8.41892	7.48941	7.63337	7.03615	6.46147	7.48941	6.78672	6.4677	9.90788	9.1146	8.33014	7.82604	7.18463	6.34914	7.6029	6.89669	5.87774
poly(A) binding protein interacting protein 2	AA053129	7.30182	6.83626	6.31716	7.18311	6.49224	5.66643	6.65801	5.62402	5.53733	7.67879	6.88653	6.08904	7.14992	6.81014	6.13773	7.00397	6.4892	5.64191
membrane-associated nucleic acid binding protein	AA424900	6.56244	6.15486	5.83481	6.2186	6.05444	5.2575	6.51767	5.68017	5.44674	NA	5.62762	5.40268	5.97126	4.75359	5.2575	6.53524	5.84064	5.54126
protease, serine, 8 (prostasin)	AA872020	6.52209	6.28972	6.02102	6.44572	6.09357	5.31812	NA	NA	NA	5.03044	5.77765	5.0689	5.54126	5.63835	5.65948	6.36819	5.43372	5.45959
SOCS box-containing WD protein SWiP-1	N53236	7.745	6.88038	6.6053	7.48324	6.632	6.17794	7.20341	6.77079	6.12468	7.21671	6.4677	6.04025	7.38771	6.80239	6.00881	7.65017	6.95081	6.64639
*pcrmissing* chromosome 19 open reading frame 10	AA485249	6.65415	6.03787	6.05209	6.07993	5.58725	NA	NA	NA	5.11799	4.80402	5.90536	5.73334	4.75359	4.70048	4.95583	5.82895	5.17615	5.59099
ninein (GSK3B interacting protein)	AA481281	6.66568	6.85541	6.13556	6.286	5.48894	5.24175	NA	6.54247	4.78749	5.44242	6.4708	5.45104	NA	5.53733	5.3033	6.11368	6.51323	4.94876
*pcrweak* DKFZp434J1813 protein	AA644111	6.79459	6.31173	6.23832	5.62402	5.27811	4.91265	7.57507	NA	5.49717	5.32788	5.63121	NA	5.04343	4.89784	5.66988	6.50877	5.84064	5.44674
nestin	AA866029	6.56948	6.37332	5.50939	7.01751	5.6058	5.79606	NA	NA	4.77912	6.11589	5.78074	5.12396	NA	4.79579	5.31321	6.24804	5.63479	5.23644
CGI-72 protein	AI015442	6.95177	6.81892	6.19032	6.64379	6.53088	5.31321	5.48064	5.32788	5.94542	6.67203	6.4599	5.9135	6.39693	6.56667	5.24702	6.73221	5.98141	5.55683
beta-amyloid binding protein precursor	AA143062	6.608	6.72623	6.59715	7.44015	6.68711	6.20658	6.49072	6.04737	5.50126	7.03878	6.6174	6.34212	7.24922	6.43615	5.64191	6.99668	6.69827	6.16752
SLC2A4 regulator	R40962	8.08887	8.50472	7.56786	NA	5.3799	5.23111	6.28413	5.82895	5.98394	7.75061	8.20221	6.93731	5.39363	5.35186	5.61677	5.86363	5.826	5.50533
*pcrmissing* zinc finger protein 174	AI300914	6.63857	6.41673	5.85507	5.8999	NA	5.7301	4.75359	5.19296	5.57595	4.99043	5.22036	5.27811	6.19848	5.71373	4.79579	5.47227	5.75574	4.95583
ubiquitin-conjugating enzyme E2-like	AI084686	7.08924	6.05678	6.72623	6.94505	5.95842	5.60212	6.2804	6.00881	5.45104	6.44889	6.03787	6.00141	6.19032	5.80212	6.40523	7.1507	6.32436	5.89715
*pcrmbweak* DnaJ (Hsp40) homolog, subfamily C, member 1	AI222069	6.632	6.61204	5.03044	5.32788	5.90263	5.44674	NA	5.14749	4.85981	5.16479	5.7462	4.99721	4.85203	4.68213	4.75359	6.15486	5.35186	5.33754
mitochondrial translational initiation factor 2	H18070	6.22851	6.92264	6.27476	7.11802	6.90875	6.22059	6.95845	5.53339	5.50533	6.97915	6.03787	5.44242	7.19369	6.52062	5.95064	7.37588	6.03069	5.62762
claudin 10	AA457739	5.3033	5.87774	6.37673	5.98896	5.42495	4.97673	NA	NA	NA	NA	5.14749	5.20949	6.03069	5.50126	5.32301	5.94542	5.65249	5.33754
Homo sapiens, clone IMAGE:5402962, mRNA	AA128278	6.20254	5.95842	6.51619	6.38856	5.83773	5.826	5.62762	5.41165	5.63121	NA	5.76519	4.93447	5.26786	5.1358	NA	6.19032	5.83481	5.42935
syntrophin associated serine/threonine kinase	AA479623	5.4161	6.31355	6.01616	5.80513	5.94803	5.81413	5.95324	6.35437	5.30827	5.17615	5.81114	5.86363	4.82831	5.18178	5.12396	6.39192	6.43615	5.28827
*pcrweak* hypothetical protein FLJ20311	T99312	8.01863	7.55433	6.70808	7.25276	6.89163	5.7462	7.42237	6.98286	6.1203	8.29953	7.37149	6.53669	7.43897	6.76734	6.27099	7.5863	6.69827	5.51745
transportin 2 (importin 3, karyopherin beta 2b)	R08897	7.79729	7.19068	6.79234	6.59851	6.48616	5.8944	5.69709	6.19441	4.90527	8.2968	7.40184	6.58755	5.7462	5.0814	5.68017	6.62007	5.84932	5.14749
mitochondrial ribosomal protein S10	AA457737	7.57917	6.63068	6.08222	7.56008	6.97261	5.92426	7.38523	6.64898	5.97635	7.39018	7.0282	6.48464	7.55171	7.21377	6.59304	7.41337	6.51471	6.21661
importin 7	AA126755	6.33505	6.55108	6.22059	7.35436	6.49072	6.23832	6.79122	6.18826	5.76832	7.06219	6.40523	5.64545	7.03527	6.47543	5.6058	7.12769	6.43775	5.81413
dystonia 1, torsion (autosomal dominant; torsin A)	AA394148	6.25575	6.81124	5.79909	6.41673	6.24998	5.45959	5.15329	5.53733	NA	5.95324	6.19644	5.52545	6.31355	5.67332	5.0876	6.15698	5.80513	5.6204
*pcrmballstrong* solute carrier family 12 (potassium/chloride transporters), member 4	T56745	6.8638	6.24222	6.07764	7.18159	6.32077	6.16542	6.92952	6.07074	5.55296	6.23441	5.61313	5.273	6.87213	6.30079	6.07304	7.37963	6.85541	6.09131
*pcrmissing* huntingtin interacting protein B	AA165325	6.81124	6.32794	5.42053	6.39192	5.44242	5.48064	6.20254	5.79909	5.01064	6.06843	5.36598	5.60212	5.35186	5.2832	4.68213	5.60212	5.4161	5.31812
thymosin, beta 4, Y-linked	N50556	7.68662	7.16627	6.47389	7.61431	6.95081	5.72359	8.06778	7.26683	6.64118	8.86036	8.18423	7.45703	7.91425	7.31189	6.65286	7.89767	7.48212	7.04925
*pcrweak* synaptosomal-associated protein, 29kDa	R51504	7.61776	7.03174	6.59167	7.51534	7.17931	6.48464	7.69348	6.6174	6.39359	7.41878	6.81564	6.22258	7.57712	6.78333	6.19441	7.65634	7.14598	6.24998
*pcrmissing* lectin, galactoside-binding, soluble, 2 (galectin 2)	AA872397	6.88141	6.01616	5.53733	6.21261	5.57215	6.04973	NA	NA	5.54908	4.66344	5.45104	5.65249	4.8752	5.2933	5.66296	5.0814	5.62402	5.02388
histone methyltransferase DOT1L	R90930	6.97167	6.20051	5.23111	6.81235	6.30628	5.0876	6.52503	5.54908	5.5835	5.77144	4.79579	5.53733	5.97635	6.44413	6.02345	6.86797	6.07535	5.24175
pre-B-cell leukemia transcription factor 3	W48726	7.84424	6.1181	6.18826	6.32257	5.45532	5.53733	5.66988	5.37528	5.71043	6.18208	5.1985	5.97635	5.12396	5.03044	4.7185	5.76205	5.84064	5.80513
NPC1 (Niemann-Pick disease, type C1, gene)-like 1	AA676945	5.94542	5.95324	6.56244	5.87774	5.54126	5.42495	NA	5.03044	5.03044	NA	5.40717	5.17615	5.26269	5.1299	NA	6.10925	5.71043	5.55683
pellino (Drosophila) homolog 1	H72756	6.82655	6.52796	6.02828	6.82546	6.39024	5.96358	5.91889	5.63835	5.03695	5.68358	5.96101	5.50533	6.18621	5.63835	5.24175	6.56244	5.50939	5.72359
*pcrweak* DKFZP434F091 protein	AA969787	6.16752	6.10256	5.89164	6.04263	5.50126	5.63479	5.53733	5.26786	5.2933	6.1506	5.67675	5.65948	6.15486	5.37528	5.0814	6.46147	5.65948	5.51343
*missing* selenoprotein S	AA970766	6.44572	6.32615	5.03044	5.71043	5.73657	5.3845	NA	5.26269	5.97126	4.8828	5.48894	5.39816	5.26786	5.33272	5.30827	5.98896	5.3033	5.48894
heat shock 27kDa protein 2	AI245337	6.2653	5.94803	5.71373	6.28972	5.70378	4.91265	NA	5.90536	4.72739	NA	5.4848	5.31321	5.51745	4.80402	4.98361	6.07993	6.31897	5.1358
hypothetical protein FLJ20003	AA457043	7.36138	6.78784	6.40523	7.39203	6.29527	5.88888	6.88653	6.51915	5.99645	7.6019	7.01302	6.44095	7.46851	6.81892	5.8944	7.30988	6.63332	5.75574
histone 1, H2am	AI095013	9.27397	8.63569	7.78156	9.88257	9.02738	8.33207	9.75464	8.89041	8.26745	10.2432	9.392	8.40066	10.2796	9.46955	8.68406	9.85451	9.05963	8.31777
*pcrweak* hypothetical protein FLJ20512	AA876257	6.89972	6.45362	5.0626	5.76832	5.55296	5.0814	NA	5.2933	5.44242	5.94017	5.97635	5.1358	5.47646	5.54908	5.22575	5.86079	5.60212	5.39363
WD repeat and FYVE domain containing 1	AI298822	7.75791	6.84482	6.39859	7.19444	6.27099	5.8861	6.4151	6.14204	5.46383	7.01481	6.19848	5.94017	6.29895	6.14633	5.52545	7.09174	6.51915	5.87212
*pcrmballstrong* RAP2A, member of RAS oncogene family	W32474	7.42178	7.04752	6.38012	8.20495	7.41698	6.72022	8.3864	7.60788	6.91771	8.19946	7.45356	7.08674	8.48529	7.81278	6.81124	7.99328	7.47193	6.7901
cyclin G2	AA489647	6.43775	6.30445	6.40853	6.74052	5.92693	5.42053	6.2653	5.76519	5.99396	4.94164	5.6058	5.47646	6.68586	5.93225	5.39363	6.49828	6.11368	6.03309
peroxiredoxin 6	AA598874	9.063	8.46358	7.54062	9.44328	8.61305	7.86211	9.10798	8.30474	7.59689	9.50502	8.76405	8.02943	9.435	8.6041	7.79441	9.36709	8.50532	7.84228
*pcrweak* phosphoenolpyruvate carboxykinase 2 (mitochondrial)	AA186901	8.24827	7.49387	7.24208	8.13271	7.62021	6.01127	7.2807	6.74052	6.42972	8.35561	7.42357	6.95845	7.60937	7.24566	6.16752	8.02976	6.83948	6.52503
regulator of G-protein signalling 5	W60846	5.70378	6.17379	6.34564	5.97889	5.64191	5.37064	NA	5.09987	5.86647	NA	4.76217	5.19296	NA	NA	4.8752	5.75257	5.22036	5.86647
prostate differentiation factor	N26311	6.37161	6.56526	5.50939	6.12249	5.76205	5.72359	5.56068	5.39816	5.35186	5.76832	5.56068	5.04986	5.53339	5.68358	4.80402	6.38519	5.29832	5.75574
zinc finger protein 350	AA427528	5.77144	7.1107	5.56452	6.43775	6.12905	7.11477	6.6995	6.56948	5.59099	7.23706	6.12468	5.63479	6.50728	6.27099	6.46303	7.20266	6.7546	5.45532
eukaryotic translation initiation factor 2, subunit 2 (beta, 38kD )	R93622	7.61628	7.11477	6.57925	7.43485	6.78672	5.89715	7.48997	6.84375	5.98141	8.2769	7.5606	6.70196	7.52994	7.32251	6.55678	7.52078	6.97354	6.42162
Nck, Ash and phospholipase C binding protein	AA625859	6.50429	6.67077	6.25383	7.45472	6.61874	5.96615	7.50769	6.43935	5.65948	6.39024	6.07304	5.00395	7.19293	6.75344	6.10032	7.51534	6.64898	5.8522
thyroid hormone receptor interactor 8	H09113	7.19669	6.90174	6.13556	7.09174	6.10032	6.24417	6.78446	5.9108	5.69709	7.22037	6.59304	5.97381	7.10661	6.82763	6.18208	7.26403	6.2186	5.88332
HCR (a-helix coiled-coil rod homologue)	R37026	8.60025	7.94697	7.19519	6.51471	5.86363	5.48064	5.59099	5.01728	5.26269	8.71752	8.08764	7.1301	6.53379	5.40717	5.82895	6.41999	5.99146	5.89164
*pcrweak* Homo sapiens transcribed sequence with strong similarity to protein prf:2201310A (H.sapiens) 2201310A microsomal protein P58 [Homo sapiens]	AA115310	9.22059	8.88503	7.86134	9.75667	8.93827	8.29305	9.68178	8.78905	8.10016	9.84538	9.23308	8.27614	9.91907	9.35201	8.50431	10.0293	9.06161	8.2255
zinc finger protein 323	AA421718	6.26149	6.50129	6.7511	6.3699	5.86079	5.26786	NA	5.51745	5.2575	NA	4.82028	5.53733	5.7301	4.72739	5.22036	5.62402	5.48894	4.91998
actin related protein 2/3 complex, subunit 3, 21kDa	AA915980	8.72859	7.97247	7.1301	8.44247	7.73892	6.80683	8.25687	7.76726	6.92067	9.01918	8.27944	7.36074	8.58204	8.03948	7.25347	8.43988	8.0097	6.93731
*pcrweak* zinc metalloproteinase (STE24 homolog, yeast)	AA001403	8.40021	7.8932	7.09838	8.14497	7.42536	6.57786	7.94697	7.20042	6.3699	8.6332	7.73718	7.22694	8.22657	7.40974	6.76734	8.10501	7.17702	6.49527
*pcrmissing* neighbor of A-kinase anchoring protein 95	AA678308	6.73934	6.43935	7.04229	6.14419	5.42053	NA	4.63473	4.89784	5.273	NA	5.46806	NA	4.99043	4.61512	4.80402	5.77765	5.64545	5.44242
mucin 5, subtypes A and C, tracheobronchial/gastric	AA829304	6.29157	5.95324	5.55683	5.83773	5.47227	5.52146	NA	4.8752	4.95583	6.02587	5.20401	5.4161	5.40717	5.35186	5.12396	5.92693	5.07517	4.82831
proteasome (prosome, macropain) subunit, alpha type, 2	AA071518	8.05738	7.75448	7.10743	8.40782	7.5868	6.75809	7.51752	6.88755	6.31355	8.18312	7.61678	7.11558	7.91206	7.31655	6.49072	8.09895	7.36074	6.46147
Homo sapiens mRNA; cDNA DKFZp686J23256 (from clone DKFZp686J23256)	AA988630	7.59589	6.43615	6.48158	7.03439	5.73334	5.40717	5.1299	5.3799	5.23644	6.52649	5.94803	5.60212	5.88053	5.83481	5.0689	6.61338	5.97889	5.85507
hypothetical protein FLJ20152	AA977902	6.53669	6.27664	6.29157	6.20051	6.85435	4.72739	5.1985	5.12396	5.21494	5.76205	5.71703	5.20949	NA	NA	5.09987	6.22258	5.84064	4.86753
glia maturation factor, gamma	AI311932	6.01859	6.32077	6.23441	6.32257	5.21494	5.09375	4.93447	5.19296	4.82028	5.35186	5.53339	5.83773	NA	5.01064	5.86363	5.90808	5.25227	4.64439
Hermansky-Pudlak syndrome 1	T48995	6.59441	6.29157	6.2106	6.19236	5.51343	5.62402	5.743	5.59842	5.35659	6.18002	5.68698	5.90263	5.90263	5.66988	4.92725	6.25767	6.10256	5.59842
*pcrmballstrong* LIM domain binding 3	AI383171	6.56667	6.86171	6.00881	7.26333	6.75344	5.88332	6.89264	6.41017	5.9108	6.92854	5.9162	5.77144	7.22475	6.59851	6.09131	7.20341	6.50728	6.16752
*pcrmbweak* potassium channel tetramerisation domain containing 15	AA933763	6.7511	6.08222	6.61338	6.06611	5.1299	NA	NA	NA	5.0814	5.76205	5.71043	5.72359	5.04343	4.89784	5.27811	5.826	5.09375	5.71703
seven in absentia (Drosophila) homolog 1	AI318044	6.98749	7.08924	6.2634	8.014	7.17625	6.08677	6.49527	5.95064	5.74939	7.11396	6.56808	6.73221	7.10168	6.49527	5.95324	7.44542	6.96224	5.85507
*simseq* HLA-C gene	AJ420253	7.83162	7.32515	7.06902	7.77149	7.19744	6.68835	8.07059	7.42417	6.58479	8.62676	7.87702	6.96319	8.34379	7.41638	6.84375	7.55381	7.0076	6.50578
nucleosome assembly protein 1-like 4	H92201	7.65681	6.94119	6.64898	8.5749	7.83834	7.02731	8.23004	7.59438	6.91274	8.0959	7.38461	6.68711	8.52318	7.82644	7.03174	8.28198	7.41035	6.76964
*pcrmbonestrong* Lutheran blood group (Auberger b antigen included)	H24954	8.10651	7.65349	6.82546	8.49433	7.56786	6.88551	8.47762	7.57405	7.29234	8.5033	7.91242	7.09506	8.41161	7.76132	6.9976	8.25114	7.37023	6.92658
MADS box transcription enhancer factor 2, polypeptide A (myocyte enhancer factor 2A)	AA283744	6.66058	6.52356	6.50129	7.42118	6.39359	5.72685	6.42811	5.83481	5.15329	6.49224	6.41673	5.98896	6.28786	6.00389	5.70044	6.89061	6.68835	5.8693
cystatin C (amyloid angiopathy and cerebral hemorrhage)	AA599177	7.68524	6.35437	5.31321	7.52887	6.65028	5.98141	7.25912	6.11368	5.78074	6.02587	6.30992	6.08222	5.87212	6.49979	5.69036	6.56808	6.64639	5.72685
Homo sapiens transcribed sequence with strong similarity to protein ref:NP_079038.1 (H.sapiens) hypothetical protein FLJ21603 [Homo sapiens]	T66929	8.38092	7.71512	7.16704	6.91075	6.13556	5.3799	5.9162	6.38351	4.86753	8.65748	7.98718	7.26123	6.65028	5.98141	5.43372	6.65929	6.07764	6.15486
RNA binding motif protein 9	AA454681	7.18235	6.80351	6.1181	7.59186	7.12044	6.23832	7.42893	6.71659	6.27099	7.19218	6.51323	5.69373	7.37651	6.91572	5.99396	7.43721	6.80572	6.03069
myosin VB	AA460302	6.06146	6.09131	5.89715	6.39192	5.90536	5.07517	4.93447	4.85981	5.2575	NA	4.75359	4.96284	5.51745	5.52943	5.05625	5.72685	5.61677	5.26269
retinoblastoma binding protein 1	AA128328	6.32077	6.16542	6.57508	6.89264	5.8861	5.52146	5.66296	5.19296	4.62497	NA	5.55296	5.55296	6.8773	5.71043	5.71373	6.25383	5.86647	4.99721
chromosome 1 open reading frame 21	AA676234	6.97167	6.70441	5.46806	7.36708	6.36647	5.88053	6.16331	6.00635	4.77068	6.23048	6.09131	5.80814	7.2145	6.51175	6.2804	6.67582	6.62407	5.33754
*pcrweak* p21(CDKN1A)-activated kinase 6	H15288	6.35611	5.99396	5.50533	5.67332	5.22036	4.92725	5.12396	5.44242	4.74493	NA	5.65948	5.18739	NA	NA	5.05625	5.98645	5.80814	5.1985
thyroid receptor interacting protein 15	AA496247	6.63332	6.35437	6.52209	6.54103	5.86079	6.05444	5.07517	5.54126	4.89784	5.69036	5.8693	5.17615	5.76205	5.40717	5.41165	6.64509	6.10925	5.42495
*pcrweak* phytoceramidase, alkaline	AA172039	7.26263	6.02102	6.06611	6.84588	5.48894	5.70044	6.06379	6.13773	5.2832	6.53088	5.57595	5.79909	6.91075	6.40192	5.90808	6.19644	6.32972	5.62762
dihydrofolate reductase	AA424790	7.55538	6.15486	6.04501	7.66106	6.86797	5.99396	6.87213	6.11368	5.56834	6.84482	6.22059	6.27099	7.47193	6.80017	6.20456	7.64826	6.59987	6.02828
*pcrmissing* NF-kappa B-repressing factor	AA774230	6.62936	6.63332	6.29157	5.67675	5.34233	NA	NA	5.31812	4.74493	5.49717	5.15906	5.3845	NA	NA	NA	6.17379	5.4161	5.22575
karyopherin alpha 6 (importin alpha 7)	R92034	7.81116	7.13648	6.6053	7.83558	7.47817	6.02102	7.54327	6.71296	6.10256	7.7878	7.03262	6.48004	7.86211	7.09506	6.5582	8.15393	7.50879	6.58341
hypothetical protein FLJ22301	AA458952	6.54822	5.77765	6.35784	6.58617	5.76519	5.77455	6.18002	5.56834	5.20949	5.97126	5.94803	4.96284	6.18208	5.57595	6.21261	6.30262	5.8944	5.39363
proteasome (prosome, macropain) 26S subunit, non-ATPase, 11	AA934762	7.6034	6.92461	6.35957	7.30988	6.47851	5.55683	7.10579	6.76157	5.69709	7.64731	7.0282	6.22059	7.04752	6.33328	5.87493	7.38709	6.65673	5.9428
solute carrier family 25 (mitochondrial carrier; ornithine transporter) member 15	AA035452	6.3081	5.96871	7.4725	6.41836	6.42487	5.73334	5.3033	5.33272	5.04343	6.22258	5.26269	5.90263	5.62402	5.77455	5.09987	5.9428	5.69036	5.1358
*pcrweak* hypothetical protein FLJ20618	AA885476	6.25767	6.00141	6.4708	6.71174	5.59471	5.55683	5.79909	5.8861	5.1985	5.69709	5.98394	5.55683	5.8522	5.60212	5.14749	6.40192	5.78383	5.96101
claudin 2	AI015991	5.77455	5.94542	5.68698	5.88888	5.47227	4.94876	5.36598	5.35659	5.3799	5.37064	5.22036	5.50126	5.3033	5.40717	5.11199	5.83481	5.95842	5.15329
*pcrweak* KIAA0963 protein	AA948370	7.69576	6.6174	6.50429	7.374	6.68711	6.3315	7.46566	6.39359	6.08904	7.18766	6.54679	5.80212	7.10085	6.03309	5.67332	7.6014	6.43935	6.10702
*pcrmissing* retinoblastoma-like 1 (p107)	H96544	8.43858	7.63772	6.95273	5.2575	5.96615	5.9428	5.79909	5.3033	5.03044	8.73472	7.92299	7.26543	5.5835	5.50533	5.39816	6.35784	5.56068	4.77068
D-aspartate oxidase	AI245605	6.96602	6.63726	6.05678	6.31716	5.79909	4.92725	NA	4.82028	4.82831	7.06561	5.8999	5.73657	4.84419	5.14166	5.23111	5.9428	5.52146	5.12396
protein inhibitor of activated STAT, 1	AI051755	6.74993	5.98394	6.07074	6.2653	5.73657	5.64897	6.50429	6.88038	5.61677	5.92959	6.01372	5.31812	5.14166	4.98361	5.43372	6.87523	6.62539	5.95324
zinc finger protein 281	AI334384	7.40306	6.28413	6.74524	7.46221	6.93828	5.57595	6.63463	6.09131	6.16331	7.72356	6.85541	6.11589	6.99577	6.62274	5.87212	7.55171	7.06987	6.2106
*simseq* Homo sapiens peptidylprolyl isomerase A (cyclophilin A)	NM_021130	10.1875	9.42335	8.67197	10.1245	9.33079	8.42288	10.0442	9.19644	8.55179	NA	10.2231	9.44888	10.3158	9.56458	8.64734	10.1806	9.32367	8.60612
*pcrmballstrong* calponin 1, basic, smooth muscle	AA398400	8.52536	7.9652	7.18311	9.20924	8.37862	7.63482	8.48694	7.81319	7.0934	8.673	7.998	7.25912	8.77709	8.09071	7.34923	9.05404	8.24433	7.36645
*pcrmbonestrong* glutamate-cysteine ligase, catalytic subunit	H56069	7.35372	6.55962	6.35957	7.64252	7.03791	6.24998	7.60489	6.58203	6.20254	7.82485	7.25841	6.65801	7.79975	7.1293	6.10702	7.44308	6.84801	6.09582
Homo sapiens transcribed sequence with moderate similarity to protein sp:P01871 (H.sapiens) MUC_HUMAN Ig MU chain C region	H73590	8.03333	7.61727	6.75344	7.71468	6.9921	6.51619	7.91132	7.19068	6.49072	8.4585	7.70661	7.05704	8.06054	7.09589	6.50129	7.78406	7.01751	6.05209
Homo sapiens sperm specific antigen 2, mRNA (cDNA clone IMAGE:5264737), partial cds	AA496804	6.43294	6.1506	5.31321	9.09482	6.52356	6.30992	4.82831	5.14166	5.72359	NA	5.27811	5.32788	8.45787	5.82008	5.52943	6.1334	6.2634	5.50126
low density lipoprotein receptor-related protein 6	N71497	8.14729	7.48156	6.05678	7.95963	7.3025	6.43294	7.06476	6.36647	5.62762	7.99294	7.38833	6.70564	7.17855	6.67077	6.45047	7.62021	7.00579	6.27852
NPD007 protein	AA453994	6.85435	6.99851	6.32257	5.97889	6.08222	5.6058	6.47543	6.20456	5.23644	6.85751	6.58341	6.21261	5.46806	5.69709	5.61313	6.61607	6.64118	5.8522
hypothetical protein LOC150223	AA454833	6.25958	6.50129	5.78996	6.38012	6.03069	6.00389	5.273	5.60212	5.15906	NA	5.77765	5.23644	6.59987	6.17794	6.16961	6.18415	5.87493	4.96981
phosphatidylinositol 4-kinase, catalytic, alpha polypeptide	AA421269	5.58725	6.1506	5.86647	6.37332	6.38351	4.77912	5.79606	5.52545	5.54518	5.57595	5.26269	5.17048	6.02102	5.80212	5.99645	6.09131	5.73979	5.826
hypothetical protein MGC22014	T99158	6.68085	6.27099	5.72359	6.75577	7.15929	5.22036	5.62402	5.54518	4.70953	NA	5.55683	5.63479	6.46925	6.41836	5.41165	6.42162	5.9162	6.11368
KIAA1171 protein	H09497	6.65415	6.2186	5.9428	7.26613	5.68358	6.07304	5.96101	5.52545	5.07517	6.04501	5.32788	5.37528	6.76619	6.20254	6.44572	7.43248	5.45104	5.76832
*missing* phenylalanine-tRNA synthetase 1 (mitochondrial)	AA488691	6.57925	6.23832	6.15486	5.59471	5.78074	5.45104	5.69036	5.42495	4.76217	5.15906	5.63835	NA	4.7185	5.47646	5.29832	6.3081	5.46806	6.01616
*pcrmissing* ubiquitin-conjugating enzyme E2L 3	AA487058	6.42162	5.99396	6.40026	6.1591	5.20401	5.59842	5.2832	5.69036	4.91265	5.95842	5.84644	4.90527	5.70044	5.69036	5.42495	5.83773	6.6796	5.66296
tensin like C1 domain-containing phosphatase	AA447688	6.50728	6.24998	6.62007	6.41017	5.62762	5.11799	NA	5.1358	5.80814	4.82831	5.72685	5.48894	6.30992	6.07304	5.64191	6.10925	5.60947	4.97673
signal transducer and activator of transcription 3 (acute-phase response factor)	AA399410	7.91132	7.14362	6.57925	8.34948	7.43426	6.65801	7.84031	7.18539	6.61338	8.54111	7.46107	6.88141	8.1409	7.50714	6.70564	7.9882	7.28482	6.33505
hypothetical protein FLJ10803	N59078	7.62364	7.42297	6.09582	7.80873	6.77992	6.32257	7.6212	6.86171	6.25767	8.32312	7.40974	7.19143	7.52294	7.09755	6.24611	7.53209	7.08506	6.56667
PIN2-interacting protein 1	AA490319	6.67582	6.36647	6.68586	6.19644	5.94017	5.25227	6.43133	5.18178	5.09987	6.79571	6.12468	6.0845	NA	5.56068	5.43808	6.73815	5.65948	5.59471
*missing* Sjogren's syndrome nuclear autoantigen 1	AA953294	6.03069	7.43426	5.9135	5.70711	5.52545	5.05625	NA	6.05678	5.51745	5.36598	5.743	5.34711	6.00635	5.37528	4.78749	5.80212	5.32301	5.51745
major histocompatibility complex, class II, DO alpha	AA663927	5.43808	7.43485	5.52943	5.97889	6.89669	NA	5.97381	5.80513	5.42935	NA	6.54965	4.96981	5.47646	NA	5.07517	6.09582	4.77912	5.20401
threonyl-tRNA synthetase	AA864530	6.41182	5.80814	5.49717	6.80904	6.35957	4.84419	5.45104	5.41165	5.53339	5.39363	5.9162	5.56068	6.11368	6.21661	5.55296	6.41836	5.80814	5.31321
GDNF family receptor alpha 1	AI024284	6.52942	6.36819	5.56834	6.01127	5.36129	5.82008	NA	5.2832	5.25227	NA	4.86753	5.23111	NA	4.70048	5.07517	5.71373	5.76832	4.94876
melanoma antigen, family C, 1	AI126114	5.11799	5.73657	6.29342	5.63835	5.41165	5.02388	NA	5.0814	5.69036	NA	5.42935	5.57215	5.70711	5.44674	4.75359	5.82895	5.09375	5.46383
Homo sapiens transcribed sequences	AA628250	7.06048	5.8522	6.50129	6.41346	5.90808	5.98141	5.43372	4.66344	5.01728	5.81114	5.93225	5.0814	5.92693	5.60212	5.07517	5.98896	5.54126	5.72031
muscle RAS oncogene homolog	AI343006	6.84055	7.25134	5.79606	6.1717	5.67675	6.17794	5.50533	4.8828	4.62497	5.48064	6.04737	5.54518	5.61313	5.26269	5.4848	6.20051	5.63121	5.56068
solute carrier family 12 (potassium/chloride transporters), member 7	AI167373	7.06476	6.16121	6.37161	6.94216	6.90975	5.2832	6.61338	5.47646	5.69373	7.03439	6.56526	5.92158	7.14992	5.57215	5.81413	6.30992	6.29342	5.39816
crystallin, zeta (quinone reductase)-like 1	AI335933	8.29205	7.58883	7.01302	6.44254	6.1591	5.0689	5.83773	NA	5.0814	8.43793	7.76514	6.93147	5.77455	5.7589	5.46806	6.88449	5.79606	5.65599
*simseq* Human mRNA for ribosomal protein L32.	X03342	10.5476	9.74578	9.07303	10.3006	9.38404	8.62011	9.80989	9.00344	8.43185	NA	10.2247	9.52054	10.286	9.45132	8.75432	10.3019	9.51348	8.77663
*pcrweak* BRCA1 associated protein-1 (ubiquitin carboxy-terminal hydrolase)	H09066	6.91672	7.53903	5.98645	5.6058	5.80212	4.70048	5.9428	5.73657	5.63479	5.77455	6.10032	5.7589	NA	5.28827	5.64897	5.97381	5.50939	5.37064
phosphoglucomutase 5	H12279	6.70564	5.4161	6.84694	5.76205	5.98394	5.18739	5.94542	5.28827	5.35186	5.6204	5.8999	5.89164	5.88888	5.65948	5.0689	6.07304	5.57215	4.94876
PDZ domain containing guanine nucleotide exchange factor (GEF) 1	AA488900	6.9187	6.41182	5.71373	6.98934	5.34711	5.57595	5.75574	5.88053	5.29832	5.83188	5.72685	5.44242	6.56386	5.67332	4.96284	6.4552	5.8693	5.70044
CD79A antigen (immunoglobulin-associated alpha)	T86934	5.94542	5.82008	7.44833	6.10702	6.09807	4.66344	5.31321	5.35186	5.03044	NA	5.61677	NA	NA	NA	5.03695	5.87774	5.75257	5.49717
TAF2 RNA polymerase II, TATA box binding protein (TBP)-associated factor, 150kDa	R34694	7.11233	7.02554	6.01372	7.29506	6.63988	6.33505	5.88053	5.34711	4.92725	6.4892	6.2672	5.89164	6.58479	6.43935	5.30827	6.8533	6.03548	5.2933
*pcrmissing* ninein (GSK3B interacting protein)	N34687	6.52356	5.71373	6.29527	5.87774	5.15906	5.15329	NA	5.39816	5.84354	4.76217	5.47227	5.32788	NA	5.05625	5.09987	5.79301	5.4848	5.22036
*pcrmbonestrong* KIAA0853	W67229	6.15698	6.21261	6.29895	6.4151	5.99894	5.56452	5.7462	5.1358	4.63473	5.0876	5.37528	5.18739	5.9135	5.55683	5.14749	6.16331	5.6204	5.32301
putative MAPK activating protein PM20,PM21	H94739	8.02878	7.21891	6.72263	8.22711	7.3192	6.74641	8.22631	7.57405	7.06902	8.71817	7.88194	7.14283	8.51359	7.82445	7.09174	8.1441	7.21156	6.71417
*pcrweak* glutaminyl-tRNA synthetase	AA634166	7.44425	7.10988	6.07993	7.02198	6.63595	5.67675	6.38182	6.44254	5.71373	6.91672	6.18415	5.64545	6.72503	5.826	5.79909	6.46147	6.07993	5.7301
asparagine-linked glycosylation 5 homolog (yeast, dolichyl-phosphate beta-glucosyltransferase)	AA425769	7.11964	6.74876	6.43935	7.1325	6.63988	5.38907	6.99302	6.51175	5.67675	6.92952	6.42487	5.81114	7.39817	6.68211	5.9108	7.00397	6.7178	6.07304
hypothetical protein FLJ10350	AA180204	7.29641	6.81014	6.47543	7.18311	6.1717	5.68698	6.54535	5.45959	5.15906	6.32257	6.34388	6.08222	6.75577	6.34739	5.50533	6.95845	6.38012	5.8861
ATP-binding cassette, sub-family B (MDR/TAP), member 10	AA045641	6.08904	6.69456	5.76519	6.4552	6.81124	5.73334	5.45959	4.96981	5.24702	5.94542	5.71373	5.53733	4.63473	5.88888	5.04343	5.82305	5.743	5.59099
*pcrmbonestrong* ezrin-binding partner PACE-1	AA479494	6.43133	6.49224	6.25767	6.95177	6.27852	5.41165	5.96615	5.56452	5.43808	5.79606	5.68358	5.45959	5.59099	5.76519	5.43808	6.8222	6.10925	5.39363
*pcrmbweak* EGF-containing fibulin-like extracellular matrix protein 1	AA875933	8.4242	7.76642	6.84162	7.85438	7.37023	6.53814	7.46279	6.73934	6.23832	8.59304	7.6695	7.19218	7.69394	7.01751	6.21461	7.96936	7.08087	6.50877
*pcrmissing* chromosome 16 open reading frame 5	R85343	6.24998	6.82763	6.28227	6.00141	5.52545	5.09987	4.86753	5.20949	4.82831	6.03548	5.97126	5.4161	5.33272	5.69373	5.60212	6.07074	4.86753	5.36598
protein phosphatase 2 (formerly 2A), regulatory subunit A (PR 65), beta isoform	AA701465	5.58725	5.99894	5.97635	6.71417	6.24998	6.38012	5.49717	NA	5.09987	5.97381	5.3799	5.3799	5.82895	6.02345	5.72359	6.23441	6.55393	5.76832
ATP-binding cassette, sub-family A (ABC1), member 8	AA634308	6.29157	5.80212	6.1591	5.95842	5.81413	5.46806	5.15906	5.19296	5.44674	4.85203	5.41165	4.67283	5.93754	5.20401	5.51343	6.54679	6.39359	5.42935
likely ortholog of mouse fibronectin type III repeat containing protein 1	H79022	6.66568	5.57973	6.08904	5.98394	5.3799	4.99721	NA	5.32788	5.24175	5.50533	5.273	5.0689	NA	4.97673	5.7462	6.01372	5.67675	5.23111
*pcrweak* hypothetical protein FLJ10916	AA971274	7.9452	7.1554	6.2186	7.30384	6.72143	5.95324	6.81454	5.9162	5.52146	7.49665	6.70441	6.4552	6.45047	5.81413	5.55296	7.48941	6.49072	6.16542
chromosome 14 open reading frame 170	H65334	7.60489	7.00216	6.43935	5.65599	5.88888	5.0626	NA	5.53339	4.82831	7.84346	6.99026	6.47697	5.43808	5.17615	5.6058	6.10925	5.99146	6.04737
crystallin, beta B1	AI339376	5.8999	6.50129	6.23441	6.80461	5.78383	NA	4.63473	5.01064	4.70048	NA	6.20456	5.14749	5.0626	5.56834	NA	5.93754	5.29832	5.5835
sel-1 suppressor of lin-12-like (C. elegans)	AA482286	7.85825	7.26263	6.63726	7.27101	6.51915	5.95324	6.72623	6.2653	5.54908	7.643	7.30921	6.25575	7.12609	6.51026	5.9135	7.53583	6.53959	6.36303
KIAA1102 protein	AI126975	7.40001	6.52209	6.33859	7.30452	6.58064	6.03069	7.23778	6.59987	6.00141	7.45066	6.36303	6.05444	7.21964	6.64898	5.92693	7.23346	6.75344	5.79606
tripartite motif-containing 7	AA931716	6.74876	6.02828	6.07535	6.12249	5.23111	5.2832	5.36598	5.23111	5.47646	5.36598	5.6058	5.04986	5.67675	4.65396	5.18739	6.29527	5.95324	5.97381
protein kinase C, alpha binding protein	AI560680	6.85751	6.09582	6.37161	6.29527	6.16331	5.12396	5.68358	5.51343	5.21494	6.51767	5.88888	5.70378	5.94542	5.79606	5.42495	6.62936	5.57973	4.93447
interleukin enhancer binding factor 2, 45kDa	AA894687	8.33255	7.91498	6.93537	8.34117	7.6009	6.92166	8.13035	7.41638	6.63726	8.97879	8.11731	7.33629	8.35232	7.75534	7.04316	8.20931	7.61923	6.80128
proteasome regulatory particle subunit p44S10	AA424807	6.32972	6.86066	6.57088	7.33106	6.6995	6.25575	6.52796	6.03787	5.3845	6.33328	5.24702	6.05912	6.92952	5.89715	5.88888	7.11964	6.66568	6.17587
eukaryotic translation initiation factor 2B, subunit 2 (beta, 39kD)	R86305	7.16162	6.69703	6.19236	7.23129	6.37843	5.59842	6.87626	6.04263	5.72685	7.59689	6.79459	5.97126	6.46147	5.99396	5.65948	7.25205	6.56808	5.78383
KIAA0097 gene product	AA598942	8.81418	8.00303	7.41938	8.9943	8.14729	7.15305	8.61957	7.93236	7.14992	9.0623	8.25713	7.61184	8.80553	8.01136	7.33171	8.68761	7.98139	7.29506
Homo sapiens transcribed sequence with weak similarity to protein ref:NP_006025.1 (H.sapiens) p53-induced protein [Homo sapiens]	H11660	5.84644	5.7869	5.8522	6.27664	6.07304	5.23644	4.89035	5.43372	NA	NA	5.63479	4.85203	5.3845	5.32301	5.77455	5.40268	5.92158	NA
small nuclear RNA activating complex, polypeptide 5, 19kDa	W15452	6.76504	5.96358	6.65028	6.60935	6.39859	6.00881	6.80017	6.21461	5.98896	6.30628	6.12249	6.0845	5.91889	6.30079	5.42495	6.96791	5.90808	5.89715
*pcrmballstrong* O-linked N-acetylglucosamine (GlcNAc) transferase (UDP-N-acetylglucosamine:polypeptide-N-acetylglucosaminyl transferase)	R76782	7.82804	7.2485	6.74288	7.20192	6.85961	6.06843	6.39526	6.32972	5.86363	7.95262	7.05962	6.45362	7.19218	6.43294	5.72031	6.82002	6.30628	5.4161
endothelial-derived gene 1	AA431715	6.04025	6.16121	5.1358	6.34564	6.71901	4.82028	NA	NA	NA	5.0689	5.1299	4.82831	6.64249	5.71703	5.5835	5.94542	5.22036	5.23644
*pcrweak* tachykinin, precursor 1 (substance K, substance P, neurokinin 1, neurokinin 2, neuromedin L, neurokinin alpha, neuropeptide K, neuropeptide gamma)	AA446659	5.99645	5.97889	6.00389	6.51323	6.14633	7.80016	NA	NA	5.22575	5.66643	5.64897	5.47227	6.45047	5.85793	8.24565	5.84644	5.71373	5.17615
cytochrome P450, subfamily IVA, polypeptide 11	W84868	6.33683	7.14756	6.2106	5.57973	5.52146	5.32301	NA	5.05625	4.94164	NA	4.70953	5.14749	5.52146	5.28827	5.1299	6.38688	5.4848	4.96284
protein phosphatase, EF hand calcium-binding domain 1	H16813	5.96615	6.28786	5.743	6.19032	6.1181	5.03044	5.8522	4.77912	5.39363	4.77068	5.46806	5.1985	4.85203	5.0814	4.77068	6.2106	5.89715	5.94542
*pcrweak* sorting nexin 2	AA169814	8.69801	7.76726	7.08506	7.94556	6.91274	6.37161	8.24722	7.35564	6.93342	8.95648	8.14061	7.67415	8.39299	7.57044	6.66441	7.96797	7.60589	6.52649
hypothetical protein DJ667H12.2	AA608531	6.53669	6.44413	5.72685	6.29711	5.51745	5.273	5.95064	6.01372	5.63479	4.68213	5.70378	5.5835	5.43808	5.273	4.96284	6.07993	6.42972	5.58725
DKFZP434B168 protein	AA418075	6.22851	6.49375	6.10256	6.00635	5.45104	5.36598	6.87523	5.99396	5.83481	4.95583	4.96981	5.53339	5.22036	5.20949	4.96284	6.99577	5.62402	5.66988
general transcription factor IIIC, polypeptide 2, beta 110kDa	AA922691	7.50219	6.28972	6.18208	6.93537	6.59441	5.20949	5.7301	5.64191	5.81413	6.89568	6.19644	5.65948	6.04973	6.37673	5.37064	6.62936	5.62762	5.6058
chromosome 12 open reading frame 22	AA018613	6.52209	6.60394	5.98896	6.78446	6.36819	5.54126	6.32615	6.16121	5.52146	6.50728	6.05209	5.86647	6.14633	5.79301	5.14166	6.97448	6.16121	5.55683
protocadherin 18	AA704401	6.38856	7.01302	5.7462	5.59842	5.4161	5.0689	5.57215	5.20401	5.20401	NA	5.96615	5.4161	5.75257	5.33272	5.18739	6.10702	5.5835	5.34711
*pcrweak* cystatin 8 (cystatin-related epididymal specific)	AA437250	5.41165	6.15698	6.00389	5.79301	5.14749	5.11799	5.68358	5.57973	5.44242	5.68698	5.7462	5.2575	NA	5.16479	4.90527	6.06146	5.69373	4.8752
caspase recruitment domain family, member 8	AA027168	5.67675	5.56452	5.743	7.07665	7.64683	5.0689	6.24222	4.95583	5.07517	NA	5.61677	5.15329	5.15906	5.54518	5.36598	6.72263	6.02828	5.24175
chromosome 20 open reading frame 149	AA989515	6.98841	6.84482	6.2186	7.25771	6.7901	6.00389	6.84588	6.05444	5.80814	6.72383	6.80572	6.06379	6.97354	6.45205	5.87774	7.17166	6.39526	5.63835
Homo sapiens transcribed sequence with strong similarity to protein sp:P07478 (H.sapiens) TRY2_HUMAN Trypsin II precursor (Anionic trypsinogen)	AA394198	6.37332	6.32077	6.60123	5.95584	5.77765	5.15329	5.56068	5.77144	5.26786	4.70953	5.0814	NA	NA	NA	5.3799	6.07074	5.11799	6.02828
*pcrweak* Homo sapiens transcribed sequence with strong similarity to protein ref:NP_066945.1 (H.sapiens) long-chain fatty-acid-Coenzyme A ligase 2; acyl-activating enzyme; acyl-CoA synthetase; fatty acid thiokinase (long-chain); lignoceroyl-CoA synthase; long-chain acyl-CoA synthetase 2 [Homo sapiens]	AI361530	6.89871	6.94601	6.16961	6.34036	5.28827	4.63473	6.13123	5.95064	5.44674	6.28786	5.78996	5.15329	4.68213	5.3033	4.92725	5.97635	5.64545	5.1985
KIAA0471 gene product	H38995	6.39024	6.85751	6.03309	5.96871	5.83773	5.45104	5.2575	5.20401	5.55296	5.81711	5.20949	5.53733	5.22036	5.71703	5.25227	6.51471	5.80513	4.82028
nuclear receptor coactivator 3	AI440499	8.00169	7.08757	6.93537	8.99181	8.16735	6.98101	8.2501	7.45761	6.82546	7.93987	7.07412	6.38182	8.50674	7.77779	6.84482	8.84174	8.00269	7.41758
*pcrweak* leucine rich repeat (in FLII) interacting protein 2	AA984322	7.39449	6.77194	6.34564	7.26052	6.25575	5.35186	6.94601	6.22654	5.81711	7.99463	7.18463	6.71417	7.2717	6.17379	5.55683	6.48158	6.33505	5.75257
*pcrweak* empty spiracles homolog 2 (Drosophila)	AI699872	6.56103	5.90263	6.07304	6.1591	6.65673	5.23644	5.96358	5.81711	5.42495	6.42162	5.82305	5.0814	5.52545	6.37332	5.35186	5.57215	5.14749	5.05625
cleavage and polyadenylation specific factor 5, 25 kDa	AA031770	7.86978	7.60738	6.54535	7.81238	7.18387	6.2106	7.83676	7.20117	6.59851	8.5614	7.87131	7.15618	8.29655	7.36645	6.84482	7.94909	7.16704	6.42811
high mobility group nucleosomal binding domain 4	R43217	7.83558	7.46851	6.75227	8.21311	7.53849	6.67203	8.46905	7.72621	6.94986	8.37448	7.5994	7.02198	8.56274	7.94626	7.1301	8.24355	7.56164	6.79571
*pcrmbweak* cleavage and polyadenylation specific factor 6, 68kDa	R44870	8.182	7.37526	7.00307	8.23456	7.68018	6.98008	8.39072	7.6516	6.81124	8.65869	7.76472	7.07918	8.39299	7.68156	7.09506	8.54559	7.51698	6.98286
sialyltransferase	AA497051	5.78383	5.89164	6.19236	6.15698	5.74939	4.72739	NA	NA	5.03695	NA	5.50533	4.90527	NA	NA	4.78749	5.74939	5.73334	5.01064
*pcrweak* chromosome 1 open reading frame 29	N67034	8.03073	6.25383	6.04025	5.91889	5.826	5.51745	5.76205	5.59471	5.33272	NA	5.77765	5.56068	6.36303	5.00395	5.84354	6.13773	5.79909	5.42053
SH3 and PX domain-containing protein SH3PX1	R69277	6.8533	6.84055	6.21461	6.85224	6.70073	5.52146	5.49306	5.63121	5.55296	6.32794	6.01127	5.56068	5.85507	6.1506	6.01616	6.85857	5.8522	5.99146
*pcrmissing* KIAA0776	AA453614	8.147	7.58121	6.58479	7.84189	7.05272	6.28227	7.42118	7.0067	6.17794	8.02158	7.4725	6.88755	7.58325	6.90776	5.99146	7.73936	7.07327	6.49979
NICE-1 protein	AA009484	6.55678	6.30628	5.65948	5.73979	5.66296	5.93754	NA	4.7185	5.2575	4.85203	4.65396	4.96284	6.24222	5.47646	5.48894	4.86753	5.54908	5.30827
deoxyribonuclease I-like 1	R77919	6.49072	6.64639	6.1591	7.02554	6.2672	5.97381	7.07242	5.43808	5.99146	6.52649	6.09357	6.05209	7.30653	6.52503	5.8861	6.76157	6.47697	5.44242
WD40 protein Ciao1	N26062	6.78219	6.52062	5.83481	6.15273	6.01127	5.0876	7.05876	6.1506	5.84064	6.97915	6.02102	5.23111	6.00141	5.79301	5.16479	6.30628	5.76519	5.18178
PTH-responsive osteosarcoma B1 protein	R43863	6.67834	6.39693	5.94017	7.00125	6.01127	5.15906	4.70048	5.743	5.28827	6.81014	6.49527	5.86363	5.18178	6.03069	5.45532	6.31536	6.96791	5.0814
asparagine-linked glycosylation 8 homolog (yeast, alpha-1,3-glucosyltransferase)	AA173926	7.73325	6.78559	6.88551	6.77308	6.26149	5.32301	6.59851	5.99396	5.70378	7.14677	6.57925	6.1506	7.02376	6.18826	5.7301	7.2717	6.11147	6.01127
GA binding protein transcription factor, alpha subunit 60kDa	N24732	6.2186	6.33859	6.02587	6.4599	5.63121	4.82831	4.86753	5.11799	5.01064	NA	5.23644	5.30827	4.92725	5.35186	4.61512	6.2186	5.8522	5.1299
*pcrmbweak* protein kinase C, nu	AA417816	6.85751	7.11883	5.73979	6.27852	6.71052	4.92725	5.8522	4.8752	5.50939	6.2186	5.81711	5.3845	5.75257	6.1506	4.96284	6.09357	6.43455	4.8828
IGF-II mRNA-binding protein 3	AA187143	5.50939	5.73657	6.40192	5.98645	5.04343	5.80513	5.18178	5.1358	5.20401	NA	5.7589	5.27811	NA	6.55536	4.98361	5.94017	5.49717	5.53339
solute carrier family 17 (sodium-dependent inorganic phosphate cotransporter), member 7	AA702627	6.75344	6.64379	6.38688	6.87316	6.60259	NA	5.48894	5.96101	5.60947	6.36647	6.17587	5.8861	5.51343	6.32077	5.34711	6.57508	6.11368	5.6058
neural precursor cell expressed, developmentally down-regulated 9	T61428	6.63988	6.36303	5.8693	6.64379	6.06146	5.826	6.13988	5.3033	5.72359	5.17615	5.85507	5.05625	5.85793	5.42495	5.25227	6.50429	5.73334	5.68698
peripherin	AA975388	7.24137	6.45677	6.1334	6.10479	6.18415	5.42053	5.59471	6.27288	4.8828	6.33683	5.70378	5.80513	5.38907	4.68213	5.46383	6.03309	5.95064	5.95842
hypothetical protein FLJ20640	AA776730	9.02834	8.13505	7.87853	9.09616	8.34332	7.51806	9.67922	8.99566	8.22013	NA	10.1027	9.34303	9.79568	9.04617	8.33447	8.4362	7.68754	6.92756
keratin 6B	AA936779	6.39693	6.59304	5.57595	5.95064	5.79909	5.60947	5.33754	5.37064	4.89784	5.0689	5.99894	5.32788	NA	5.60212	4.78749	6.03069	5.67675	4.89784
*pcrweak* zinc finger protein 36 (KOX 18)	AA121166	8.03268	7.41638	6.95464	7.88796	6.88038	6.18208	7.55381	6.8533	6.04263	8.4288	7.51861	6.82979	7.8917	7.05359	6.23637	7.5632	7.00851	6.22456
*missing* calpain 9 (nCL-4)	AI074272	6.08222	5.99645	5.8693	6.56808	5.92693	5.67332	5.15329	4.97673	4.85203	5.31321	5.31812	4.85981	5.26269	5.78996	5.64897	5.92158	5.50533	4.82028
WD and tetratricopeptide repeats 1	N25651	6.58617	6.52503	6.85857	6.44731	5.97381	5.14166	6.34739	5.273	5.44242	6.17794	6.54391	4.78749	6.00141	5.65948	5.67332	6.3315	5.76519	5.6058
Homo sapiens transcribed sequence with strong similarity to protein ref:NP_003527.1 (H.sapiens) H3 histone family, member K [Homo sapiens]	AI399887	7.93916	7.31455	6.94601	8.78263	8.08024	7.27448	8.98281	8.18451	7.5475	8.99082	8.14381	7.43367	9.21771	8.49372	7.74587	8.67317	7.79152	7.2717
hypothetical protein FLJ11218	AI093491	5.9162	6.07764	6.6958	5.84354	5.83773	5.4161	5.53339	5.40717	5.03695	5.71703	5.57973	5.53733	5.1985	4.85981	4.76217	5.8944	5.78996	5.37528
KIAA1815	AI367140	6.59715	5.99645	6.52942	5.93225	5.63479	5.58725	6.02345	5.65599	5.35659	6.24222	6.15486	5.8861	5.67675	5.84644	4.90527	6.45205	6.1591	5.01728
*simseq* eukaryotic translation elongation factor 1 alpha 1	BE122899	NA	10.1982	9.5486	NA	10.1083	9.55747	NA	10.4061	9.69683	NA	NA	10.1588	NA	10.5328	9.95271	NA	10.1032	9.44896
Homo sapiens transcribed sequence with weak similarity to protein prf:2115390A (H.sapiens) 2115390A Ran/TC4-binding nucleopore protein [Homo sapiens]	H78788	7.50988	6.84268	6.23441	8.07309	7.23921	6.30079	7.63143	6.87936	6.20456	7.42655	6.74288	6.20254	7.66763	6.93537	6.29527	7.89618	7.23056	6.47389
gelsolin (amyloidosis, Finnish type)	H72028	6.82329	6.54391	6.00635	7.07834	6.70686	5.99146	7.39879	6.52796	5.84644	6.82111	6.42325	5.96101	7.13807	6.38688	6.32257	7.17396	6.44413	5.67332
a disintegrin and metalloproteinase domain 15 (metargidin)	AA292676	5.24175	5.89164	6.4599	7.35564	6.00389	5.52146	6.33505	5.93489	5.64545	5.8999	5.93225	5.26269	6.88449	6.12249	5.82008	7.23634	6.49072	5.31321
hypothetical protein DKFZp434M0331	N58405	6.23048	6.12687	6.34388	5.9162	5.1985	5.45104	5.31812	5.26786	4.8752	4.8752	5.0814	NA	5.58725	5.51343	5.56068	5.9108	5.43372	5.33754
hypothetical protein	R78548	7.35756	7.37023	6.50578	7.77737	7.08506	6.41673	6.6733	6.36819	5.72031	7.16858	6.66441	5.83188	7.70616	6.90274	6.1506	7.44425	6.98286	6.04501
CGI-109 protein	R78570	7.97281	7.45703	7.16085	8.25713	7.32975	6.42649	7.50604	6.87626	6.33859	7.86057	7.16704	6.32794	7.81843	7.09506	6.32077	8.20686	7.37337	6.78559
a disintegrin and metalloproteinase domain 10	AA043347	7.95683	7.23706	6.75577	7.81238	7.00488	6.34036	7.50384	6.84375	6.2634	8.12534	7.11314	6.76041	7.629	6.84588	6.23441	7.80466	6.9921	6.7178
interferon (alpha, beta and omega) receptor 1	N59150	8.6822	8.05674	7.15774	7.42237	6.51767	5.72685	6.49979	5.56068	5.7301	9.38169	8.65032	7.67971	7.55066	6.34212	5.82305	7.30047	6.34564	5.60212
*pcrmissing* mitogen-activated protein kinase kinase 7	H85962	7.03174	7.20042	6.07993	6.08677	5.74939	5.79909	NA	5.54908	5.45532	6.72263	5.98896	5.2575	5.45959	5.24175	5.26269	6.01859	5.59099	5.07517
chromosome 7 open reading frame 16	H09573	6.08222	6.21661	6.70808	7.0282	5.42935	5.40268	6.05912	5.53339	5.44242	5.33754	5.4161	NA	6.54391	5.39816	5.55683	6.25767	5.62402	5.32788
lysosomal apyrase-like protein 1	R44077	6.89163	6.82979	5.55296	6.60665	6.04501	5.75574	7.28961	6.51915	6.4708	7.21818	6.86171	6.21261	6.85961	6.2804	5.70711	6.90575	6.34914	5.73979
hypothetical protein DKFZP434C0826	AA416989	6.2653	6.01127	5.79909	5.72031	5.85793	5.16479	NA	NA	5.25227	NA	4.7185	5.18739	NA	5.33272	4.89035	5.6058	5.63835	5.42495
E3 ubiquitin ligase SMURF2	AA479976	5.7589	6.6174	5.51745	6.4892	5.273	5.05625	5.86363	5.81711	5.29832	5.95584	5.7589	5.56452	5.50939	4.7362	5.26786	6.07993	6.81344	5.36129
granulin	AA496452	8.08856	7.74023	6.88551	8.2169	7.35756	6.56103	7.92552	7.17242	6.47697	8.36171	7.81923	6.94505	7.89395	7.39634	6.72503	8.26848	7.60589	6.96319
CDK4-binding protein p34SEI1	AA293448	5.71043	5.92959	6.32615	6.09582	5.4161	5.19296	NA	5.1358	4.99043	5.34233	5.56068	5.17615	6.00141	5.49717	5.22575	6.19848	5.52545	4.97673
solute carrier family 30 (zinc transporter), member 6	AA426024	6.16961	6.62407	5.96871	5.8999	5.29832	5.4161	NA	5.25227	4.67283	6.02102	6.15486	5.68017	6.00141	5.15906	5.26269	6.19032	5.6204	5.6204
suppressor of Ty 4 homolog 1 (S. cerevisiae)	AA988701	7.79111	7.04229	6.91572	7.27725	6.53088	6.06146	7.25276	6.63332	6.03787	7.72179	7.28345	6.52062	7.49387	6.77537	5.70378	7.37838	6.58341	6.42487
*pcrweak* heat shock 70kDa protein 4	AA633656	8.57206	8.04173	7.41518	8.15507	7.34278	6.51026	8.58186	7.73762	7.29234	9.57886	8.66354	7.91681	8.64488	7.98207	7.16704	8.50309	7.58426	7.2998
*pcrweak* Homo sapiens similar to TERA protein (LOC284289), mRNA	AA906997	6.98101	6.13773	6.39526	6.69208	5.93489	5.49717	6.27664	5.73334	5.18178	6.03787	5.54518	5.96871	6.23245	5.77144	5.73979	6.76964	5.86647	5.37064
paternally expressed 3	AA448856	6.36647	6.19644	5.41165	6.12468	5.36598	NA	6.50877	6.22851	5.75574	4.8752	4.82028	NA	5.59842	4.99043	4.85203	5.94803	5.89715	4.63473
SLAC2-B	AI193238	6.84162	5.72685	5.78074	5.73334	5.32301	NA	5.48064	5.32301	5.31321	5.86363	5.9162	4.77068	5.57215	5.64191	5.18739	5.70711	5.34233	4.92725
ribosomal protein L7-like 1	AA826368	9.13906	8.38549	7.69485	7.745	6.96885	6.28972	7.25771	6.78784	5.9108	9.50904	8.75935	8.0427	7.66247	6.93925	6.19441	7.58984	6.91075	6.51915
*pcrmballstrong* polymerase (RNA) II (DNA directed) polypeptide H	AI554561	6.85541	6.64379	6.10032	6.99485	5.93754	5.77455	6.05209	5.59842	5.2575	7.00125	6.40523	6.02102	6.6896	6.35089	5.62402	6.90174	6.22851	5.62402
chromobox homolog 3 (HP1 gamma homolog, Drosophila)	AI139106	8.01467	7.49053	6.69456	8.08024	7.15462	6.44254	7.82285	7.02287	6.43935	8.01698	7.2563	6.85435	8.00837	7.28276	6.47697	8.34712	7.55695	7.0193
meiosis-specific nuclear structural protein 1	AI351245	6.70196	7.2998	6.23637	6.73815	6.06146	5.26786	6.07304	5.57973	5.51343	6.17587	5.34711	5.2933	5.78996	5.65599	5.16479	6.52062	5.62402	4.84419
KIAA0265 protein	R67042	6.46925	6.01616	5.33272	6.30992	5.66643	4.99043	5.60212	4.84419	5.30827	5.54518	5.61313	5.34233	4.80402	4.82831	5.39816	6.70686	5.93489	5.79301
*pcrmissing* mitogen-activated protein kinase 3	AA454819	6.87833	6.17379	5.63121	5.64545	5.57215	5.50939	5.52943	5.0814	5.20949	5.25227	5.71043	5.31321	5.19296	NA	5.33272	5.72359	5.69036	5.273
sortilin-related receptor, L(DLR class) A repeats-containing	T51538	6.33505	5.48894	6.32257	6.51175	5.76832	5.32788	5.83773	4.89784	4.99721	5.58725	5.73657	6.14633	6.02828	5.84644	5.48894	6.03787	5.273	5.55296
chaperonin containing TCP1, subunit 4 (delta)	AA598637	7.45703	6.8533	6.72263	8.34712	7.65112	6.86797	8.33974	7.53796	7.09589	8.69567	7.85632	6.9187	8.87557	8.01434	7.35692	7.9697	7.18083	6.64118
retinoblastoma inhibiting gene 1	N80769	5.86079	6.57925	7.12206	6.25383	5.65249	5.34711	5.07517	4.99043	5.33754	NA	6.44731	4.97673	5.97889	5.09987	4.78749	6.22456	6.68461	4.65396
serine (or cysteine) proteinase inhibitor, clade A (alpha-1 antiproteinase, antitrypsin), member 3	W86431	6.10702	5.7869	5.90536	6.46147	5.80814	4.82028	5.09375	4.96981	4.86753	NA	NA	4.8828	5.82305	NA	5.89715	6.06146	5.66296	5.63479
*pcrweak* protein kinase, cAMP-dependent, regulatory, type I, alpha (tissue specific extinguisher 1)	N25969	8.03528	7.35244	6.65415	7.50604	6.56667	6.37161	7.73105	7.14045	6.25383	8.57584	7.76514	6.94312	7.97556	6.84482	6.70441	7.50163	7.07412	6.16961
hypothetical protein BC013035	N27829	7.46107	7.1507	6.51619	6.57786	5.52545	5.70711	4.76217	NA	4.81218	7.73017	7.18992	6.4708	5.82305	5.05625	5.30827	6.37332	5.826	6.29711
*pcrweak* G protein-coupled receptor kinase 6	AA291284	6.51915	6.83195	6.01372	6.14633	5.49306	5.61677	NA	5.53339	4.74493	6.6174	6.24417	5.79301	5.70044	5.43372	5.15329	6.36475	4.99721	5.37528
*pcrweak* NADPH cytochrome B5 oxidoreductase	AA400321	6.55393	6.62007	6.70686	6.34388	6.08904	5.69373	6.14204	5.52545	5.03044	7.1869	6.44889	6.00635	6.23637	6.31536	5.45959	6.52796	5.60947	5.35186
TSPY-like	AA428607	6.82871	6.71417	5.99894	7.12448	6.07535	4.89784	6.04263	5.19296	5.33272	6.51767	6.34739	5.19296	7.16162	6.26149	5.11799	6.53669	6.04025	5.59471
*pcrmbonestrong* putative MAPK activating protein PM20,PM21	AA047618	6.14419	6.36819	6.1506	6.97073	6.29711	5.29832	6.46303	5.51343	5.56452	6.18621	5.59842	6.01372	6.84162	6.03309	5.49717	7.31455	5.826	5.34233
ubiquitin specific protease 25	AA479313	7.30115	6.77651	6.55962	7.28824	6.41673	5.70711	6.7093	6.09582	5.59471	6.71417	6.3699	5.92426	6.72143	6.2186	5.33754	6.8638	6.55536	5.97635
mitochondrial intermediate peptidase	AA843592	7.12528	6.68711	6.66696	7.0934	6.10256	5.26786	7.05618	5.94017	5.57595	6.98193	6.74406	5.95842	6.61874	6.13123	5.72359	6.09131	6.10032	5.95584
*pcrmbweak* KIAA0830 protein	N35907	6.71174	6.37161	6.19236	6.65801	6.06379	5.46806	5.49717	4.95583	5.57215	5.95842	6.06611	5.89715	6.8742	5.52146	5.1358	6.10256	5.66988	5.36598
fetal Alzheimer antigen	AA700730	7.61874	7.01392	6.62672	5.60212	5.68017	NA	NA	5.51745	5.23644	8.13417	7.57147	6.80239	5.89715	5.34233	5.4848	5.78383	5.65599	4.83628
family with sequence similarity 11 member A	AA629035	6.49828	6.29342	5.70044	6.19032	5.56834	4.79579	NA	4.76217	5.26269	NA	5.84932	5.94542	5.45104	5.31812	4.89035	6.19644	5.70044	5.68017
Homo sapiens transcribed sequence with moderate similarity to protein pir:T17341 (H.sapiens) T17341 hypothetical protein DKFZp586J1624.1 - human (fragment)	AA778352	7.60489	5.73979	5.71373	7.02731	5.77455	5.86647	6.76964	5.86647	5.66296	6.33859	6.70441	6.48464	7.0184	6.11368	5.66643	7.41035	5.76832	5.60212
DKFZP564O123 protein	AA994820	8.75132	7.91571	7.23346	8.89467	8.05134	7.21156	8.43555	7.72223	7.14362	9.24764	8.41627	7.68524	8.86982	8.10349	7.3072	8.82158	8.09468	7.27031
*pcrweak* Homo sapiens transcribed sequences	T91074	6.61473	6.18002	6.25958	6.19644	5.83188	5.30827	5.54126	5.55296	5.72685	6.50728	6.39859	5.78074	6.01859	5.6058	5.20949	6.16331	5.51745	5.42053
GTPase regulator associated with focal adhesion kinase pp125(FAK)	AI352622	6.18002	7.07834	5.0626	6.24611	5.52545	5.82008	5.39363	6.07993	5.85793	6.37673	5.60212	5.65948	6.19236	5.44242	4.80402	6.66058	6.18002	6.14633
*missing* retinoblastoma binding protein 7	AA995351	6.50279	6.17794	6.16331	5.59471	6.03309	4.91998	NA	4.63473	5.05625	4.85981	5.70711	5.09987	NA	5.10595	4.78749	5.48064	5.37064	5.37064
homocysteine-inducible, endoplasmic reticulum stress-inducible, ubiquitin-like domain member 1	AI675465	7.98276	7.14835	6.38519	7.62949	7.02287	5.77144	7.66575	7.02909	6.34212	8.3864	7.4961	6.81235	7.71423	6.89871	5.97635	7.69576	7.04578	6.30628
*pcrmballstrong* chromosome 20 open reading frame 12	AA970721	8.26075	7.77402	7.03966	6.29342	5.94803	5.45532	6.52503	5.81711	5.18178	8.99999	8.27944	7.53636	5.79301	5.42495	5.42495	6.70196	6.01127	5.49306
purinergic receptor P2Y, G-protein coupled, 11	AI798238	8.01994	7.33889	6.8638	6.49375	6.07535	5.52943	6.33328	6.15698	5.57973	8.57829	7.81763	7.29574	6.51471	6.32794	5.37528	6.8638	6.52649	4.99721
barren homolog (Drosophila)	N54344	6.74288	6.93731	6.31897	7.11314	6.52503	6.08222	6.66313	5.84932	5.42935	5.71703	6.36475	5.56068	6.29711	6.06379	5.69036	7.27725	6.83195	5.50126
colony stimulating factor 3 receptor (granulocyte)	AA458507	6.86485	6.32794	8.14294	5.58725	5.45532	NA	5.47646	5.31321	5.22036	4.66344	5.24702	8.0824	NA	4.84419	6.01616	5.96101	5.36129	4.82831
protein predicted by clone 23627	W95389	5.98896	5.88888	5.24702	6.40688	5.96101	5.87774	5.0814	5.56068	5.43372	4.95583	5.57215	6.14633	5.56068	5.52943	4.92725	6.18208	5.72031	5.64545
*pcrmbonestrong* hepsin (transmembrane protease, serine 1)	H62163	6.02828	5.83481	5.45532	7.00125	6.36819	5.45959	7.89096	6.4892	5.50126	5.82008	5.63835	5.14749	6.67077	6.59304	6.07074	6.62672	6.38351	5.37528
peroxisomal biogenesis factor 11A	H53572	6.60394	6.45834	6.53524	6.40026	5.96358	6.02828	6.04263	5.07517	5.38907	7.18992	6.4677	5.7462	6.51619	5.77144	4.97673	6.65801	5.42495	5.03695
*pcrmissing* flavin containing monooxygenase 4	N31492	5.96871	6.18002	6.12468	5.64191	5.40717	5.28827	5.65249	5.26269	4.77068	NA	5.5835	5.1985	5.16479	5.59471	4.77068	5.61677	5.4161	5.14166
peptidyl-prolyl isomerase G (cyclophilin G)	AA458502	6.88244	6.90375	6.09357	6.52209	5.99645	5.28827	NA	5.3033	5.76832	NA	5.3799	5.43808	6.93245	5.88888	5.57595	6.17794	5.92959	4.95583
*pcrmbonestrong* chemokine (C-C motif) ligand 3-like 1	R47893	6.76849	6.12687	6.54679	6.18208	5.56452	NA	6.01372	6.28786	5.6058	6.06146	5.78383	6.01616	5.34233	4.64439	5.04986	6.36647	5.78996	5.49306
cyclin-dependent kinase 7 (MO15 homolog, Xenopus laevis, cdk-activating kinase)	R22625	7.21964	6.99851	5.9135	7.3072	6.6958	6.08222	7.6353	6.93049	6.15273	7.62998	6.66058	6.34914	7.56683	6.95177	6.09807	7.56112	6.71296	6.70319
*pcrmbweak* solute carrier family 22 (extraneuronal monoamine transporter), member 3	T51617	8.29405	7.63675	7.21377	8.00603	7.14125	6.71659	7.83558	7.14441	6.57925	8.52258	7.67136	7.08506	7.97488	6.97448	6.72022	8.1441	7.32251	6.56948
*pcrweak* DKFZP564F0522 protein	AA496996	6.16121	6.54247	5.39816	5.8999	5.60212	4.80402	6.73578	5.70044	5.68017	5.92426	5.94017	5.21494	NA	5.273	5.17615	6.16121	5.50533	4.91265
phosphoglycerate dehydrogenase	T83646	6.7417	6.30628	5.60947	6.00635	5.62402	5.14166	NA	5.49717	4.99043	5.54908	5.51343	5.49306	5.56452	5.41165	5.10595	5.76205	5.93489	4.67283
MAD, mothers against decapentaplegic homolog 2 (Drosophila)	AA418737	6.01859	6.25575	6.15698	6.51915	6.60935	5.59842	6.27288	4.99721	5.6058	5.76519	6.04025	6.06379	5.60212	6.41017	4.7362	6.2672	5.78383	5.56834
CUG triplet repeat, RNA binding protein 2	AA856739	6.16752	5.54908	5.26269	6.09357	5.88888	5.03044	6.64118	6.4552	6.27852	4.79579	5.17048	5.6204	NA	5.40717	5.00395	6.35263	5.64545	5.80513
KIAA0779 protein	N49403	6.19848	6.02587	5.97381	6.03787	5.95064	5.12396	5.11799	NA	5.81114	5.17615	5.17615	4.74493	4.61512	5.01728	NA	6.31536	5.63835	4.79579
erbb2 interacting protein	AA704323	7.29641	7.1025	6.30628	7.10497	6.16121	5.47227	5.82895	5.40268	5.50126	7.22111	5.72031	5.52146	7.10743	6.16331	5.57973	7.04403	6.49072	5.78074
*pcrweak* hypothetical protein BC013035	AA609600	7.1554	6.42972	5.64545	6.02587	5.82008	5.20401	NA	NA	5.05625	5.70711	5.5835	5.72359	6.05678	4.76217	4.70953	6.5582	5.4848	5.77144
nuclear receptor coactivator 1	AA495962	7.06732	6.50578	6.63332	7.71557	6.73578	6.19441	NA	NA	4.85981	6.66313	6.23637	5.7589	6.66441	6.1181	5.36598	7.26892	6.48004	6.16542
vasculin	AA903522	6.76273	6.16961	6.3613	6.04263	5.86363	5.15906	6.41999	5.80814	5.5835	6.71174	6.16331	5.72359	5.53339	6.12687	5.44674	6.93731	6.15273	5.50126
E74-like factor 4 (ets domain transcription factor)	AA255812	6.72863	6.35263	6.07764	6.9613	6.06379	5.35186	NA	NA	5.29832	6.93342	6.43455	5.84354	6.38351	5.46806	5.01728	6.75577	6.0845	5.69373
homeo box C9	AI361560	6.16752	6.42325	6.27288	5.92693	5.26269	4.98361	NA	NA	5.04986	5.52943	5.59099	5.7589	5.73979	5.24702	NA	6.40192	5.56834	5.29832
eukaryotic translation initiation factor 4E binding protein 1	AI369144	7.42476	6.23832	6.38012	7.02909	6.09582	6.12468	6.02828	4.91998	6.22851	7.39756	6.89264	6.08677	6.89467	6.54247	5.60212	7.02997	6.06843	5.57215
Homo sapiens transcribed sequence	AI688443	7.27309	6.86485	6.60935	7.5863	6.94986	5.99396	7.20117	6.61338	5.81413	7.6324	6.80683	6.18002	7.21008	6.71296	5.68017	7.42655	6.86171	6.17794
rhomboid family 1 (Drosophila)	AI016695	7.21964	6.55678	6.25383	6.02102	6.2106	4.82831	5.83481	5.81413	5.39816	7.01571	6.51026	5.92959	5.65948	5.01064	4.82831	6.29895	5.87493	5.4848
tubulin, alpha 2	AA626698	9.23484	8.46316	7.62266	8.75904	8.1041	7.15227	8.75511	7.97763	7.21008	9.59628	8.72502	7.99834	8.82026	8.10772	7.12287	8.57301	7.55695	7.2485
ubiquinol-cytochrome c reductase, Rieske iron-sulfur polypeptide 1	AA448184	7.71824	6.91473	5.94803	7.85088	7.32712	6.50429	7.63675	6.85224	6.40357	7.76047	7.19968	6.608	8.03106	7.40853	6.76964	7.81561	7.13887	6.50429
*pcrweak* ribosomal protein L27a	AA599178	8.43685	7.92913	7.15774	8.26719	7.44073	6.58755	8.6625	7.89245	7.13569	9.23494	8.56083	7.82405	8.8475	8.14555	7.37713	8.68169	7.73193	7.13648
Homo sapiens transcribed sequence with weak similarity to protein ref:NP_060312.1 (H.sapiens) hypothetical protein FLJ20489 [Homo sapiens]	N53581	7.30384	6.1591	6.88449	5.87212	5.71373	4.96284	NA	4.90527	5.23111	6.6107	6.10702	5.10595	4.78749	5.01728	4.67283	6.10925	5.40268	5.22036
protein phosphatase 2 (formerly 2A), regulatory subunit A (PR 65), beta isoform	H57850	7.08087	6.54391	6.54247	7.355	6.00881	6.40192	6.13773	6.00389	5.19296	6.29342	6.18826	5.78074	7.13409	6.23637	5.48064	6.42487	5.53733	5.43372
*pcrweak* splicing factor YT521-B	AA457157	7.92516	7.09423	6.00389	7.61184	6.6896	5.63121	7.43248	6.8773	6.07993	8.31557	7.47817	6.7511	7.66482	7.19893	6.29895	7.5999	6.83303	6.25767
*pcrweak* integrin beta 1 binding protein (melusin) 2	AA134809	7.54115	6.77651	6.35089	6.38182	6.10032	5.50939	6.50429	6.05678	5.78996	7.26613	6.44413	6.02102	5.48894	5.71373	5.63121	6.54679	5.80513	5.24702
anaphase-promoting complex subunit 7	AA454098	6.63463	6.07764	6.85751	7.43011	6.80572	5.83481	6.63463	6.08222	5.52545	5.44242	5.68698	5.32788	6.8222	5.79606	5.28827	7.38088	6.47389	5.7869
*pcrmballstrong* dual specificity phosphatase 6	AA630374	6.33859	6.22059	4.93447	6.18208	5.45959	5.1358	NA	4.69135	4.70048	NA	4.86753	5.87212	6.02345	5.46806	5.53339	6.50279	5.34233	5.3845
*missing* DORA reverse strand protein 1	AA486284	6.71901	6.00141	5.9108	5.98896	5.55683	6.30445	NA	NA	NA	NA	5.273	5.03044	NA	NA	5.51745	5.70378	5.03044	5.38907
eukaryotic translation initiation factor 4 gamma, 3	AA191463	7.41878	6.37673	6.10925	7.89618	7.0184	5.91889	7.68754	6.93049	6.53669	7.72577	7.23706	6.24417	8.00936	7.36897	6.58617	7.73543	6.91274	6.59987
calpain 7	N46420	7.00307	6.07535	5.86363	6.99026	6.35263	5.81114	6.10032	6.16331	5.83773	6.45047	5.82895	5.58725	6.37502	6.17379	4.99721	6.89871	6.74288	5.71373
ring finger protein 31	AA455000	6.34914	6.6053	5.95842	6.1181	5.18178	5.14749	NA	4.8828	5.04343	6.1591	5.66643	5.56452	5.54126	5.44674	4.78749	5.94542	5.93489	4.70953
*pcrmballstrong* thymidine kinase 1, soluble	AA778098	7.07581	6.43294	6.16542	6.81344	6.38012	5.50533	NA	5.33272	5.54908	6.49979	5.9162	5.52545	6.28972	6.31173	5.20949	6.83195	6.22258	6.74288
hypothetical protein PRO1488	AA707999	6.63463	6.03787	5.84064	6.16121	6.1591	4.7185	NA	5.1299	5.70378	NA	5.20401	5.7301	5.47646	5.99396	4.92725	6.66441	5.57215	5.22575
RNA binding motif protein 16	AA598929	6.26149	5.99894	5.94803	5.75257	5.63121	5.00395	NA	NA	NA	5.7462	5.01064	5.4161	5.83188	5.48894	4.83628	6.10479	5.8999	5.02388
hypothetical protein F23149_1	AA704946	6.55108	6.17379	5.97635	6.52356	5.92959	5.47227	NA	NA	5.8944	5.79301	5.38907	5.73979	6.1591	5.56452	4.99043	6.60394	5.69709	5.49306
zinc finger protein 408	H85444	6.60665	6.97821	6.01372	6.10479	6.11147	5.05625	NA	NA	NA	5.8999	6.75809	5.18178	5.79606	5.15906	4.91998	6.1506	6.01859	5.03044
tripartite motif-containing 37	AA875957	5.52545	6.96602	6.02345	6.95273	6.12468	5.56068	4.79579	5.24702	5.48064	6.04501	5.77455	5.5835	4.91998	5.86079	4.96284	6.76734	6.09582	5.45104
*pcrmissing* troponin I, cardiac	AA158797	6.00141	6.28413	6.02345	6.03069	5.2933	4.70953	6.30079	5.51343	5.67675	5.71043	5.11799	5.26269	4.78749	5.05625	4.82028	5.8999	4.8752	4.89035
*pcrmissing* metallothionein 3 (growth inhibitory factor (neurotrophic))	AI362950	7.64108	6.25575	6.00881	5.96871	4.94876	4.77068	6.09807	5.9162	5.34233	NA	5.66296	5.10595	5.03695	4.76217	NA	6.14204	5.31812	5.09375
hepatic leukemia factor	T40949	6.13988	6.35089	5.86079	6.22456	6.14204	5.75257	5.89164	5.14166	5.9162	6.12249	5.66296	5.40268	5.72031	5.70378	NA	6.10032	6.25575	5.2832
*pcrmbonestrong* keratin, hair, acidic, 1	AI417810	7.51589	6.27288	5.99396	6.42162	5.95842	5.31321	NA	4.74493	6.37502	6.25575	5.8944	5.56834	6.30079	6.11368	5.22036	6.35263	5.83188	5.1299
*pcrmballstrong* potassium voltage-gated channel, subfamily H (eag-related), member 2	AI095645	6.39693	6.01372	5.71703	6.18415	5.46383	5.17615	NA	4.68213	5.9162	NA	5.1299	5.14166	5.1299	NA	NA	6.51175	5.87493	5.98141
tubulin, alpha 2	AA626698	8.51399	7.7293	6.93537	8.20193	7.39449	6.53088	8.35491	7.44249	6.74876	8.97942	7.78531	7.29166	8.18702	7.37212	6.54103	8.29978	7.61727	6.78219
*pcrweak* signal sequence receptor, alpha (translocon-associated protein alpha)	AA450360	7.47364	7.18992	6.21461	6.90675	6.54103	5.8944	7.18387	6.41836	5.54908	7.99024	7.44892	6.4552	7.35436	6.59304	5.95584	7.16704	6.29895	5.95324
*pcrweak* mab-21 (C. elegans)-like 1	H18838	6.52062	5.98896	5.20401	5.66643	5.3033	5.48894	NA	NA	5.90263	5.45959	5.45532	NA	5.74939	4.89784	4.77912	5.95842	5.64191	4.60517
binder of Arl Two	T64938	7.55904	7.2485	6.63857	7.56631	6.86171	6.00389	7.35947	6.85857	6.20859	8.00637	7.06561	6.18621	7.48941	6.69827	6.16331	7.66716	7.03966	6.16331
esophageal cancer associated protein	N53445	6.6896	6.85857	5.72685	6.96697	5.88888	5.22036	6.09582	5.43808	5.92158	5.8999	5.67675	5.45959	6.51619	5.68017	5.20949	6.51619	5.68358	6.80239
hypothetical protein FLJ33915	AA431201	6.03548	5.92693	6.18415	6.19644	5.57973	5.63835	NA	NA	4.95583	5.0689	5.21494	5.2832	5.53339	5.60212	4.64439	6.37332	5.69373	5.05625
transducin (beta)-like 2	AA455128	7.51316	6.59304	6.12687	7.11396	6.51915	5.95324	5.09987	6.56244	5.80513	6.89871	6.41346	5.99146	7.07157	6.37161	5.92693	6.83303	6.97073	5.39816
hydroxysteroid (11-beta) dehydrogenase 2	W95082	6.37843	5.79606	5.97889	6.52062	5.52943	4.89035	NA	4.77068	NA	NA	5.47227	5.2575	5.87493	5.31321	5.31321	6.20658	5.99645	5.23111
membrane component, chromosome 11, surface marker 1	AA670155	8.51138	7.92045	6.99942	8.77586	7.91242	6.94698	8.48219	7.89544	7.46221	9.15409	8.07589	7.57558	8.91382	8.1191	7.2724	8.76515	7.90949	7.27101
*missing* inhibitor of kappa light polypeptide gene enhancer in B-cells, kinase complex-associated protein	AA608536	7.29302	6.70441	5.97126	5.66988	5.0814	5.11199	NA	NA	NA	6.22851	NA	5.42053	4.90527	5.04343	NA	6.01372	5.2933	4.8752
KIAA0941 protein	R52658	6.63726	6.4151	6.17379	6.75926	5.78383	5.59099	NA	NA	6.19848	6.29157	6.4552	5.38907	6.4677	5.22036	5.78996	6.92854	6.31355	6.38182
hypothetical protein FLJ20291	H79861	6.66441	6.39024	6.08677	5.95324	6.63463	NA	NA	NA	NA	5.92959	6.01616	5.47227	4.79579	4.81218	5.03044	6.42972	5.55296	5.7589
VAMP (vesicle-associated membrane protein)-associated protein B and C	AA453756	6.29527	6.16961	6.07304	7.08171	5.73334	5.4848	5.90536	5.29832	5.34711	6.04263	5.82305	5.75257	NA	5.32301	5.1299	6.72022	6.0845	5.79301
thiopurine S-methyltransferase	AA677257	7.04229	6.41346	6.21661	6.72143	6.19644	5.2832	5.98645	6.20658	5.82008	7.07157	6.81124	5.98394	6.76273	5.95064	4.89784	6.70564	6.48158	5.37528
PHD finger protein 2	AA292283	6.20254	6.80461	5.17048	5.76519	5.3033	NA	NA	5.01064	4.70953	5.53339	6.00635	5.35186	NA	5.05625	4.61512	6.20859	5.74939	5.64545
aminopeptidase-like 1	AA778640	7.06133	5.37064	5.19296	5.94017	5.95324	4.66344	7.07242	6.18002	5.8693	5.51343	5.75574	5.8693	5.63121	5.6204	4.8752	6.35089	5.64191	5.27811
cyclin D binding myb-like transcription factor 1	AA129860	7.08423	6.32615	6.29527	6.91473	6.18208	5.1299	7.10085	5.78074	5.37064	6.58617	6.2672	5.826	6.61338	6.02102	4.91265	6.83195	7.19968	5.94017
*pcrweak* hypothetical protein FLJ23506	AA775476	6.63726	5.93489	5.8861	5.8693	4.85203	5.11799	6.54247	5.66643	5.18178	5.3033	5.50126	5.18178	4.8828	4.82028	NA	6.11368	5.03695	5.14749
STE20-like kinase	AA917424	6.17794	5.76519	6.21261	6.76041	5.64545	5.24175	6.18621	5.42495	5.57215	NA	5.46383	4.99721	5.4848	5.02388	5.0689	6.21461	5.35186	5.51343
serine/threonine kinase 24 (STE20 homolog, yeast)	AA461449	8.08333	7.52132	6.64898	7.86288	7.1452	6.4552	7.2998	6.44095	6.09357	8.0047	7.13489	6.4599	7.32317	6.57228	6.15698	7.87169	6.90575	6.40853
adenylate cyclase 8 (brain)	AI382422	6.57786	6.87109	6.02828	5.92426	5.4161	NA	6.44413	6.04263	5.4848	5.20949	5.54518	5.05625	4.86753	5.3845	NA	5.96358	5.37528	4.69135
aldolase B, fructose-bisphosphate	AA977417	6.23245	6.04263	5.98896	6.19236	5.88332	5.10595	6.54247	5.69036	5.04986	5.34233	5.7462	5.42053	5.23111	5.45532	NA	5.83481	5.49306	5.40268
*pcrmbonestrong* POU domain, class 3, transcription factor 2	AI571395	6.67708	6.59987	6.22654	6.13773	5.68017	4.70048	6.76734	5.71043	5.62402	5.85507	6.23048	5.3033	5.0814	5.33754	NA	6.3081	5.7589	5.40268
hypothetical protein FLJ23231	AI160574	6.67582	5.77144	6.09807	6.05912	5.66296	5.20949	NA	4.97673	5.76832	6.54822	5.59471	5.3845	5.49306	4.99043	NA	6.08222	5.79909	5.88053
*simseq* eukaryotic translation elongation factor 1 alpha 1	BE122899	NA	10.1081	9.42666	NA	10.4329	9.57769	NA	10.289	9.63247	NA	NA	10.1349	NA	NA	9.91769	NA	10.179	9.45313
zinc finger protein, X-linked	AA406372	7.01751	6.45205	6.34739	5.78074	6.06146	4.77912	5.72685	5.88053	4.91265	5.32301	5.45532	4.98361	NA	4.94164	4.8828	5.77144	5.52146	5.76519
low density lipoprotein-related protein 2	R76808	6.32077	5.66988	6.17794	5.77765	5.70044	5.18178	NA	NA	4.62497	NA	5.16479	5.72031	5.22575	5.35659	4.69135	6.24417	5.48894	NA
*pcrweak* stomatin	R62817	8.62299	7.45356	7.11233	7.41457	6.55536	6.13556	7.35692	6.2672	5.6204	8.48364	7.43485	7.09423	7.36201	6.42162	5.76832	7.54486	6.54103	6.35611
similar to rat tricarboxylate carrier-like protein	AA293453	6.82655	7.40245	6.58064	6.91473	6.43935	5.96615	6.96224	6.43133	5.97126	8.014	7.8774	6.74524	6.72263	6.09582	5.44674	6.78784	6.84588	5.76519
HP1-BP74	H79795	8.88045	7.94662	7.25559	7.08087	6.88755	5.8944	7.32251	6.20051	6.48311	8.76312	7.75018	7.38895	7.14125	6.27288	5.55296	7.14756	6.52209	6.28413
netrin 4	R76614	7.07918	7.46908	6.73934	5.98141	5.77455	4.8752	5.57973	5.39363	5.45104	7.98956	7.52833	6.79906	5.09375	5.74939	5.23644	6.05444	5.88332	5.77455
[truncated: 29,449 more rows]
