# Supplementary material for: Bayesian integrated modeling of expression data: a case study on RhoG
Source: BMC Bioinformatics. 2010 Jun 1;11:295. doi: 10.1186/1471-2105-11-295 (PMC2894040; doi:10.1186/1471-2105-11-295)
Supplement: Additional file 4 — List of GO terms associated with the differentially expressed genes. The file (excel) contains the all the GO terms associated with the 270 genes identified as differentially expressed. These GO categories were identified using the DAVID annotation tool. [file 1471-2105-11-295-S4.XLS]

## Sheet: GO-categories for DE genes
Category	Term	Count	%	PValue	Genes	List Total	Pop Hits	Pop Total	Fold Enrichment	Bonferroni	Benjamini	FDR
GOTERM_CC_ALL	GO:0005830~cytosolic ribosome (sensu Eukaryota)	14	0.0625	1.05256e-12	NM_000993, NM_000967, NM_001032, NM_000987, NM_001005, NM_053275, NM_001017, NM_001024, NM_001018, NM_000992, NM_000997, NM_001028, NM_000989, NM_000976,	168	76	15857	17.3871	9.13659e-10	9.13659e-10	1.63306e-09
GOTERM_CC_ALL	GO:0033279~ribosomal subunit	16	0.0714	2.24148e-11	NM_000993, NM_000967, NM_001032, NM_000987, NM_181304, NM_001005, NM_053275, NM_001017, NM_001024, NM_001018, NM_000992, NM_033657, NM_000997, NM_001028, NM_000989, NM_000976,	168	141	15857	10.7106	1.9456e-08	9.728e-09	3.47754e-08
GOTERM_CC_ALL	GO:0044445~cytosolic part	15	0.067	3.9427e-10	NM_000993, NM_000967, NM_001032, NM_000987, NM_001005, NM_053275, NM_001017, NM_001024, NM_001018, NM_000992, NM_000997, NM_001028, NM_178037, NM_000989, NM_000976,	168	145	15857	9.76416	3.42227e-07	1.14076e-07	6.11691e-07
GOTERM_BP_ALL	GO:0044249~cellular biosynthetic process	35	0.1562	6.55807e-08	NM_000600, NM_000993, NM_019886, NM_001402, NM_145201, CR612518, NM_181304, NM_001012969, NM_000861, NM_003157, NM_001005, NM_053275, NM_152268, NM_001024, NM_002415, NM_000997, NM_006546, NM_001028, NM_000989, NM_014298, NM_004094, NM_000967, NM_001032, NM_000998, NM_005348, NM_032364, NM_005801, NM_006253, NM_000987, NM_001017, NM_024986, NM_001018, NM_000992, NM_000963, NM_000976,	167	1156	15360	2.78474	0.000344502	0.000344502	0.000125455
GOTERM_CC_ALL	GO:0005840~ribosome	18	0.0804	6.57367e-08	NM_000993, NM_000967, NM_001032, NM_000998, NM_000987, NM_181304, NM_001005, NM_053275, NM_001017, NM_001024, NM_024986, NM_001018, NM_000992, NM_033657, NM_000997, NM_001028, NM_000989, NM_000976,	168	327	15857	5.19561	5.70578e-05	1.42648e-05	0.000101987
GOTERM_MF_ALL	GO:0003735~structural constituent of ribosome	17	0.0759	1.26816e-07	NM_000993, NM_000967, NM_001032, NM_000998, NM_000987, NM_181304, NM_001005, NM_053275, NM_001017, NM_001024, NM_024986, NM_001018, NM_000992, NM_000997, NM_001028, NM_000989, NM_000976,	177	306	16968	5.3258	0.000364911	0.000364911	0.000227299
GOTERM_CC_ALL	GO:0005842~cytosolic large ribosomal subunit (sensu Eukaryota)	8	0.0357	1.46745e-07	NM_000993, NM_000967, NM_053275, NM_000992, NM_000997, NM_000987, NM_000976, NM_000989,	168	39	15857	19.3614	0.000127366	2.54745e-05	0.000227667
GOTERM_BP_ALL	GO:0006412~translation	24	0.1071	2.97906e-07	NM_000600, NM_000993, NM_004094, NM_000967, NM_001032, NM_000998, NM_001402, NM_032364, NM_005801, NM_000987, NM_181304, NM_001005, NM_001017, NM_053275, NM_152268, NM_001024, NM_024986, NM_000992, NM_001018, NM_006546, NM_000997, NM_001028, NM_000989, NM_000976,	167	629	15360	3.50942	0.00156397	0.000782292	0.000569888
GOTERM_CC_ALL	GO:0030529~ribonucleoprotein complex	22	0.0982	8.94104e-07	NM_000993, NM_004094, NM_000967, NM_001032, NM_000998, NM_006425, NM_000987, NM_006784, NM_181304, NM_001005, NM_001017, NM_053275, NM_001024, NM_024986, NM_000992, NM_001018, NM_033657, NM_014503, NM_000997, NM_001028, NM_000989, NM_000976,	168	584	15857	3.55567	0.000775781	0.000129339	0.00138715
GOTERM_CC_ALL	GO:0015934~large ribosomal subunit	9	0.0402	1.18527e-06	NM_000993, NM_000967, NM_053275, NM_000992, NM_000997, NM_000987, NM_181304, NM_000976, NM_000989,	168	75	15857	11.3264	0.00102829	0.000146963	0.00183887
GOTERM_CC_ALL	GO:0005737~cytoplasm	96	0.4286	2.61625e-06	NM_015120, NM_003916, NM_001548, NM_019886, NM_006260, NM_014648, NM_003463, NM_022121, NM_001402, NM_001002857, NM_002791, NM_172236, XM_044166, CR612518, NM_152709, NM_006325, NM_000692, NM_000224, NM_003804, NM_006761, NM_006546, NM_003234, NM_032578, NM_000055, NM_019555, NM_014711, NM_020349, NM_000311, NM_005348, NM_015097, NM_032364, NM_005488, NM_001283, NM_017703, NM_001017, NM_019034, N…	168	6219	15857	1.45701	0.00226833	0.000283824	0.00405891
GOTERM_CC_ALL	GO:0005829~cytosol	20	0.0893	2.73105e-06	NM_000993, NM_000967, NM_001032, NM_005348, NM_000546, NM_005488, NM_002791, NM_000987, NM_001005, NM_053275, NM_001017, NM_000043, NM_001024, NM_001018, NM_000992, NM_000997, NM_001028, NM_178037, NM_000989, NM_000976,	168	524	15857	3.60255	0.00236774	0.00026336	0.004237
GOTERM_BP_ALL	GO:0009059~macromolecule biosynthetic process	27	0.1205	5.29043e-06	NM_000600, NM_000993, NM_019886, NM_001402, NM_172236, NM_181304, NM_001005, NM_053275, NM_152268, NM_001024, NM_000997, NM_006546, NM_001028, NM_000989, NM_004094, NM_000967, NM_001032, NM_000998, NM_032364, NM_005801, NM_001805, NM_000987, NM_001017, NM_024986, NM_001018, NM_000992, NM_000976,	167	913	15360	2.71999	0.0274133	0.00922255	0.01012
GOTERM_BP_ALL	GO:0009058~biosynthetic process	37	0.1652	5.70249e-06	NM_000600, NM_000993, NM_019886, NM_001402, NM_145201, NM_172236, CR612518, NM_181304, NM_001012969, NM_000861, NM_003157, NM_001005, NM_053275, NM_152268, NM_001024, NM_002415, NM_000997, NM_006546, NM_001028, NM_000989, NM_014298, NM_004094, NM_000967, NM_001032, NM_000998, NM_005348, NM_032364, NM_005801, NM_006253, NM_001805, NM_000987, NM_001017, NM_024986, NM_001018, NM_000992, NM_000963, N…	167	1533	15360	2.2199	0.0295166	0.00746226	0.0109082
GOTERM_CC_ALL	GO:0043232~intracellular non-membrane-bound organelle	42	0.1875	9.75996e-06	NM_000993, NM_015120, NM_003463, NM_022121, NM_007234, NM_001014436, NM_003537, NM_181304, NM_006325, NM_001005, NM_053275, NM_000224, NM_001024, NM_014503, NM_000997, NM_001028, NM_000989, NM_000967, NM_001032, NM_014711, NM_000998, NM_000546, NM_015097, NM_005321, NM_003098, NM_002228, NM_003513, NM_007192, NM_000987, NM_006784, NM_032213, NM_007285, NM_001017, NM_019034, NM_024986, NM_001018, …	168	1956	15857	2.02671	0.00843591	0.00084681	0.015141
GOTERM_CC_ALL	GO:0043228~non-membrane-bound organelle	42	0.1875	9.75996e-06	NM_000993, NM_015120, NM_003463, NM_022121, NM_007234, NM_001014436, NM_003537, NM_181304, NM_006325, NM_001005, NM_053275, NM_000224, NM_001024, NM_014503, NM_000997, NM_001028, NM_000989, NM_000967, NM_001032, NM_014711, NM_000998, NM_000546, NM_015097, NM_005321, NM_003098, NM_002228, NM_003513, NM_007192, NM_000987, NM_006784, NM_032213, NM_007285, NM_001017, NM_019034, NM_024986, NM_001018, …	168	1956	15857	2.02671	0.00843591	0.00084681	0.015141
GOTERM_CC_ALL	GO:0005843~cytosolic small ribosomal subunit (sensu Eukaryota)	6	0.0268	3.06751e-05	NM_001005, NM_001017, NM_001032, NM_001024, NM_001018, NM_001028,	168	35	15857	16.1806	0.026275	0.00221641	0.0475803
GOTERM_MF_ALL	GO:0003723~RNA binding	22	0.0982	3.6225e-05	NM_000993, NM_004094, NM_000967, NM_001032, NM_014648, NM_006425, NM_002791, XM_044166, NM_000987, NM_001005, NM_001017, NM_053275, NM_003017, NM_001024, NM_000992, NM_014503, NM_080599, NM_000997, NM_006546, NM_001028, NM_000989, NM_000976,	177	753	16968	2.80082	0.0990067	0.0507933	0.0649079
GOTERM_CC_ALL	GO:0044444~cytoplasmic part	63	0.2812	4.59563e-05	NM_015120, NM_003916, NM_019886, NM_006260, NM_001402, NM_003463, NM_001002857, NM_172236, NM_002791, NM_006325, NM_000692, NM_003234, NM_006761, NM_000055, NM_014711, NM_020349, NM_005348, NM_000311, NM_015097, NM_032364, NM_005488, NM_001283, NM_001017, NM_000898, NM_000963, NM_033657, NM_001018077, NM_005532, NM_000976, NM_133644, NM_000993, NM_002826, NM_138578, NM_007234, NM_001014436, NM_18…	168	3717	15857	1.59978	0.0391058	0.00306384	0.0712752
GOTERM_CC_ALL	GO:0015935~small ribosomal subunit	7	0.0312	7.95598e-05	NM_001005, NM_001017, NM_001032, NM_001024, NM_001018, NM_033657, NM_001028,	168	68	15857	9.7163	0.0667299	0.00492076	0.123362
GOTERM_BP_ALL	GO:0019538~protein metabolic process	63	0.2812	8.0896e-05	NM_003916, NM_019886, NM_014648, NM_003463, NM_001402, NM_032828, NM_002791, NM_172236, NM_021009, NM_003804, NM_003234, NM_006546, CR594072, NM_006618, NM_005348, NM_000311, NM_015097, NM_032364, NM_001283, NM_001805, NM_017703, NM_001017, NM_001259, NM_013444, NM_004850, NM_000976, NM_014703, NM_000600, NM_000993, NM_002826, NM_000875, NM_181304, NM_001005, NM_003157, NM_053275, NM_001005862, N…	167	3691	15360	1.5699	0.346259	0.0814959	0.154639
GOTERM_MF_ALL	GO:0005198~structural molecule activity	23	0.1027	0.000149745	NM_000993, NM_000967, NM_001032, NM_000998, NM_022121, NM_020349, NM_007234, NM_000987, NM_181304, NM_001005, NM_001017, NM_000224, NM_053275, NM_001024, NM_024986, NM_000992, NM_001018, NM_022899, NM_000997, NM_001028, NM_000989, NM_000976, NM_004850,	177	895	16968	2.46355	0.35014	0.133823	0.268055
GOTERM_MF_ALL	GO:0005515~protein binding	100	0.4464	0.000154949	NM_002089, NM_001002860, NM_006260, NM_014648, NM_001402, NM_022121, NM_001002857, NM_006325, NM_000224, AK126242, NM_003804, NM_006546, NM_006761, NM_138473, NM_032578, NM_006307, BC050552, NM_005811, NM_000311, NM_015097, NM_001805, D80006, NM_173078, BC010931, NM_001017, NM_001259, NM_001018077, NM_017617, NM_022899, NM_006098, NM_002069, NM_000600, NM_000993, NM_001014436, NM_003537, NM_01865…	177	7212	16968	1.32923	0.359802	0.105504	0.277359
GOTERM_BP_ALL	GO:0044267~cellular protein metabolic process	59	0.2634	0.000202053	NM_019886, NM_014648, NM_001402, NM_003463, NM_032828, NM_172236, NM_002791, NM_021009, NM_003804, NM_003234, NM_006546, CR594072, NM_006618, NM_005348, NM_015097, NM_032364, NM_001805, NM_017703, NM_001017, NM_001259, NM_013444, NM_004850, NM_000976, NM_014703, NM_000600, NM_000993, NM_002826, NM_000875, NM_181304, NM_001005, NM_003157, NM_053275, NM_001005862, NM_152268, NM_001024, NM_017712, N…	167	3482	15360	1.55847	0.65413	0.162177	0.385816
GOTERM_BP_ALL	GO:0044260~cellular macromolecule metabolic process	59	0.2634	0.000304822	NM_019886, NM_014648, NM_001402, NM_003463, NM_032828, NM_172236, NM_002791, NM_021009, NM_003804, NM_003234, NM_006546, CR594072, NM_006618, NM_005348, NM_015097, NM_032364, NM_001805, NM_017703, NM_001017, NM_001259, NM_013444, NM_004850, NM_000976, NM_014703, NM_000600, NM_000993, NM_002826, NM_000875, NM_181304, NM_001005, NM_003157, NM_053275, NM_001005862, NM_152268, NM_001024, NM_017712, N…	167	3534	15360	1.53554	0.798463	0.204533	0.581512
GOTERM_BP_ALL	GO:0016043~cellular component organization and biogenesis	48	0.2143	0.000484017	NM_003916, NM_138578, NM_006425, NM_145206, NM_001014436, NM_003537, NM_000875, NM_015997, NM_006325, NM_053275, NM_000224, AF092095, NM_022873, NM_003234, NM_007353, NM_001380, NM_004094, NM_014711, NM_006618, NM_014478, NM_000311, NM_005348, NM_000546, NM_022165, NM_015097, NM_005321, NM_003098, NM_005488, NM_004849, NM_005801, AK001998, NM_001283, NM_003513, NM_007192, NM_001805, NM_006784, NM…	167	2723	15360	1.62132	0.92142	0.272365	0.921866
GOTERM_CC_ALL	GO:0032991~macromolecular complex	45	0.2009	0.000747623	NM_000993, NM_003916, NM_001402, NM_006425, NM_007234, NM_145206, NM_002791, NM_003537, NM_181304, NM_006325, NM_001005, NM_053275, NM_001024, NM_014503, NM_000997, NM_001028, NM_022039, NM_000989, NM_004094, NM_000967, NM_001032, NM_000998, NM_005321, NM_002228, AL161991, AK001998, NM_001283, NM_003513, NM_000987, NM_006784, NM_017703, NM_002205, NM_024563, NM_001017, NM_024986, NM_000992, NM_00…	168	2609	15857	1.62798	0.477526	0.0423555	1.15363
GOTERM_CC_ALL	GO:0044424~intracellular part	125	0.558	0.000804422	NM_015120, NM_001548, NM_006260, NM_019886, NM_014648, NM_001402, NM_022121, NM_001002857, NM_032828, CR612518, NM_006325, NM_000224, NM_003804, NM_006608, NM_003234, NM_006546, NM_006761, NM_138473, NM_032578, NM_019555, NM_000311, NM_015097, AK001998, NM_001805, NM_032213, D80006, BC010931, NM_138701, NM_017703, NM_001017, NM_001259, NM_001018077, NM_017617, NM_022899, NM_006098, NM_005532, NM_…	168	9906	15857	1.19103	0.502679	0.0427182	1.24076
GOTERM_BP_ALL	GO:0043066~negative regulation of apoptosis	10	0.0446	0.000894134	NM_000600, NM_000224, NM_000043, NM_138578, AF092095, NM_000311, NM_002415, NM_022873, NM_000875, NM_178037,	167	230	15360	3.99896	0.990904	0.406791	1.69667
GOTERM_BP_ALL	GO:0043069~negative regulation of programmed cell death	10	0.0446	0.00098223	NM_000600, NM_000224, NM_000043, NM_138578, AF092095, NM_000311, NM_002415, NM_022873, NM_000875, NM_178037,	167	233	15360	3.94747	0.994276	0.403286	1.86235
GOTERM_CC_ALL	GO:0043229~intracellular organelle	108	0.4821	0.00128966	NM_015120, NM_006260, NM_019886, NM_022121, NM_001002857, NM_032828, NM_006325, NM_000224, NM_006608, NM_003234, NM_006546, NM_006761, NM_138473, NM_032578, NM_000311, NM_015097, AK001998, NM_001805, NM_032213, D80006, BC010931, NM_138701, NM_001017, NM_001259, NM_001018077, NM_017617, NM_022899, NM_005532, NM_133644, NM_000993, NM_002826, NM_006425, NM_001014436, NM_003537, NM_018657, NM_181519,…	168	8288	15857	1.22995	0.67377	0.0637673	1.98223
GOTERM_CC_ALL	GO:0043226~organelle	108	0.4821	0.00131764	NM_015120, NM_006260, NM_019886, NM_022121, NM_001002857, NM_032828, NM_006325, NM_000224, NM_006608, NM_003234, NM_006546, NM_006761, NM_138473, NM_032578, NM_000311, NM_015097, AK001998, NM_001805, NM_032213, D80006, BC010931, NM_138701, NM_001017, NM_001259, NM_001018077, NM_017617, NM_022899, NM_005532, NM_133644, NM_000993, NM_002826, NM_006425, NM_001014436, NM_003537, NM_018657, NM_181519,…	168	8292	15857	1.22935	0.681607	0.0616025	2.02483
GOTERM_CC_ALL	GO:0048770~pigment granule	6	0.0268	0.00192745	NM_006325, NM_005348, NM_001002857, NM_006597, NM_006761, NM_003234,	168	84	15857	6.74192	0.812624	0.0803223	2.94888
GOTERM_CC_ALL	GO:0042470~melanosome	6	0.0268	0.00192745	NM_006325, NM_005348, NM_001002857, NM_006597, NM_006761, NM_003234,	168	84	15857	6.74192	0.812624	0.0803223	2.94888
GOTERM_BP_ALL	GO:0048523~negative regulation of cellular process	24	0.1071	0.00248124	NM_000600, NM_002826, NM_138578, NM_006618, NM_005811, NM_000311, NM_000546, NM_015097, NM_002228, NM_001964, NM_000875, NM_001002880, NM_000224, NM_000043, AF092095, NM_001259, NM_002415, NM_016272, NM_017617, NM_000963, NM_022873, NM_014503, NM_005655, NM_178037,	167	1132	15360	1.95002	0.999998	0.694743	4.64131
GOTERM_BP_ALL	GO:0010467~gene expression	57	0.2545	0.00279804	NM_001402, NM_032828, NM_172236, NM_006325, NM_006608, AK074191, NM_006546, NM_138473, NM_006618, NM_032364, AK001998, NM_001805, BC010931, NM_001017, NM_001259, NM_001018077, NM_017617, NM_005655, NM_000976, NM_133644, NM_000600, NM_000993, NM_006425, NM_001002926, NM_181304, NM_015997, NM_018657, NM_001005, NM_053275, NM_001002880, NM_152268, NM_001024, AF092095, NM_000997, NM_001028, NM_000989…	167	3686	15360	1.42231	1	0.706768	5.21899
GOTERM_BP_ALL	GO:0048519~negative regulation of biological process	24	0.1071	0.0041991	NM_000600, NM_002826, NM_138578, NM_006618, NM_005811, NM_000311, NM_000546, NM_015097, NM_002228, NM_001964, NM_000875, NM_001002880, NM_000224, NM_000043, AF092095, NM_001259, NM_002415, NM_016272, NM_017617, NM_000963, NM_022873, NM_014503, NM_005655, NM_178037,	167	1181	15360	1.86912	1	0.817436	7.73426
GOTERM_CC_ALL	GO:0005622~intracellular	128	0.5714	0.00456368	NM_015120, NM_001548, NM_006260, NM_019886, NM_014648, NM_001402, NM_022121, NM_001002857, NM_032828, CR612518, NM_006325, NM_000224, NM_003804, CR936670, NM_006608, NM_003234, NM_006546, NM_006761, NM_138473, NM_032578, NM_019555, NM_000311, NM_015097, AK001998, NM_001805, NM_032213, D80006, BC010931, NM_138701, NM_017703, NM_001017, NM_001259, NM_001018077, NM_017617, NM_022899, NM_006098, NM_0…	168	10544	15857	1.14582	0.981133	0.172266	6.85058
GOTERM_BP_ALL	GO:0016044~membrane organization and biogenesis	10	0.0446	0.00482622	NM_003916, NM_138578, NM_000546, NM_005488, NM_001014436, NM_001283, NM_003234, NM_001805, NM_001380, NM_032213,	167	295	15360	3.11783	1	0.837259	8.83949
GOTERM_BP_ALL	GO:0008285~negative regulation of cell proliferation	9	0.0402	0.00483464	NM_000600, NM_002826, NM_005811, NM_000546, NM_001259, NM_016272, NM_000963, NM_014503, NM_005655,	167	242	15360	3.4206	1	0.816863	8.85423
GOTERM_BP_ALL	GO:0006915~apoptosis	18	0.0804	0.00488498	NM_000600, NM_138578, NM_022121, NM_000311, NM_000546, NM_004849, NM_000875, NM_139015, NM_000224, NM_000043, NM_003804, AF092095, NM_002415, NM_033657, NM_022873, NM_001252, NM_001380, NM_178037,	167	784	15360	2.11169	1	0.79972	8.94241
GOTERM_BP_ALL	GO:0012501~programmed cell death	18	0.0804	0.00533105	NM_000600, NM_138578, NM_022121, NM_000311, NM_000546, NM_004849, NM_000875, NM_139015, NM_000224, NM_000043, NM_003804, AF092095, NM_002415, NM_033657, NM_022873, NM_001252, NM_001380, NM_178037,	167	791	15360	2.09301	1	0.808337	9.72006
GOTERM_BP_ALL	GO:0010324~membrane invagination	8	0.0357	0.00560924	NM_003916, NM_005488, NM_001014436, NM_001283, NM_003234, NM_001805, NM_001380, NM_032213,	167	197	15360	3.73507	1	0.806385	10.2019
GOTERM_BP_ALL	GO:0006897~endocytosis	8	0.0357	0.00560924	NM_003916, NM_005488, NM_001014436, NM_001283, NM_003234, NM_001805, NM_001380, NM_032213,	167	197	15360	3.73507	1	0.806385	10.2019
GOTERM_BP_ALL	GO:0042981~regulation of apoptosis	14	0.0625	0.0056681	NM_000600, NM_138578, NM_000311, NM_000546, NM_000875, NM_139015, NM_000224, NM_000043, AF092095, NM_002415, NM_033657, NM_022873, NM_001252, NM_178037,	167	538	15360	2.39343	1	0.775358	10.3035
GOTERM_BP_ALL	GO:0043067~regulation of programmed cell death	14	0.0625	0.00620364	NM_000600, NM_138578, NM_000311, NM_000546, NM_000875, NM_139015, NM_000224, NM_000043, AF092095, NM_002415, NM_033657, NM_022873, NM_001252, NM_178037,	167	544	15360	2.36703	1	0.789217	11.2232
GOTERM_MF_ALL	GO:0042802~identical protein binding	11	0.0491	0.00651985	NM_003157, NM_001002880, NM_001005862, NM_000043, NM_138578, NM_000311, NM_005348, NM_080599, NM_001014436, NM_000875, NM_138473,	177	381	16968	2.76774	1	0.976835	11.0629
GOTERM_BP_ALL	GO:0030154~cell differentiation	32	0.1429	0.00748061	NM_000600, NM_138578, NM_022121, NM_000875, NM_000224, NM_001005862, NM_003804, NM_001024, AF092095, NM_002415, NM_022873, NM_001252, NM_001380, NM_007353, NM_002221, NM_005811, NM_000311, NM_000546, NM_003098, NM_002228, NM_001964, NM_004849, NM_001805, NM_173078, NM_139015, NM_000043, NM_001259, NM_000963, NM_033657, NM_017617, NM_003069, NM_178037,	167	1835	15360	1.60394	1	0.833577	13.3801
GOTERM_BP_ALL	GO:0048869~cellular developmental process	32	0.1429	0.00748061	NM_000600, NM_138578, NM_022121, NM_000875, NM_000224, NM_001005862, NM_003804, NM_001024, AF092095, NM_002415, NM_022873, NM_001252, NM_001380, NM_007353, NM_002221, NM_005811, NM_000311, NM_000546, NM_003098, NM_002228, NM_001964, NM_004849, NM_001805, NM_173078, NM_139015, NM_000043, NM_001259, NM_000963, NM_033657, NM_017617, NM_003069, NM_178037,	167	1835	15360	1.60394	1	0.833577	13.3801
GOTERM_BP_ALL	GO:0048468~cell development	24	0.1071	0.00785585	NM_000600, NM_138578, NM_022121, NM_005811, NM_000311, NM_000546, NM_003098, NM_004849, NM_000875, NM_173078, NM_139015, NM_000224, NM_000043, NM_003804, AF092095, NM_001259, NM_002415, NM_017617, NM_033657, NM_022873, NM_001252, NM_001380, NM_003069, NM_178037,	167	1245	15360	1.77303	1	0.822106	14.0045
GOTERM_BP_ALL	GO:0016265~death	18	0.0804	0.00885966	NM_000600, NM_138578, NM_022121, NM_000311, NM_000546, NM_004849, NM_000875, NM_139015, NM_000224, NM_000043, NM_003804, AF092095, NM_002415, NM_033657, NM_022873, NM_001252, NM_001380, NM_178037,	167	834	15360	1.98509	1	0.845914	15.6537
GOTERM_BP_ALL	GO:0008219~cell death	18	0.0804	0.00885966	NM_000600, NM_138578, NM_022121, NM_000311, NM_000546, NM_004849, NM_000875, NM_139015, NM_000224, NM_000043, NM_003804, AF092095, NM_002415, NM_033657, NM_022873, NM_001252, NM_001380, NM_178037,	167	834	15360	1.98509	1	0.845914	15.6537
GOTERM_BP_ALL	GO:0016192~vesicle-mediated transport	13	0.058	0.00933678	NM_003916, NM_014478, NM_022165, NM_145206, NM_005488, NM_001283, NM_001014436, NM_001805, NM_032213, NM_000224, NM_003234, NM_001380, NM_178037,	167	509	15360	2.34909	1	0.838847	16.427
GOTERM_BP_ALL	GO:0006916~anti-apoptosis	7	0.0312	0.010176	NM_000043, NM_138578, AF092095, NM_000311, NM_022873, NM_000875, NM_178037,	167	169	15360	3.80966	1	0.85328	17.771
GOTERM_BP_ALL	GO:0043170~macromolecule metabolic process	94	0.4196	0.0116721	NM_003916, NM_019886, NM_014648, NM_003463, NM_001402, NM_032828, NM_002791, NM_172236, NM_021009, NM_006325, NM_000692, NM_003804, NM_006608, AK074191, CR594072, NM_006546, NM_003234, NM_138473, NM_006618, NM_000311, NM_005348, NM_015097, NM_032364, AK001998, NM_001283, NM_003513, NM_001805, BC010931, NM_017703, NM_001017, NM_001259, NM_017617, NM_001018077, NM_080599, NM_013444, NM_005655, NM_0…	167	7216	15360	1.19814	1	0.880817	20.1163
GOTERM_BP_ALL	GO:0022607~cellular component assembly	14	0.0625	0.0137386	NM_004094, NM_003916, NM_006425, NM_000311, NM_000546, NM_005321, NM_005801, AK001998, NM_001283, NM_003537, NM_003513, NM_000875, NM_002205, NM_000043,	167	602	15360	2.13898	1	0.911324	23.2517
GOTERM_BP_ALL	GO:0048518~positive regulation of biological process	21	0.0938	0.0160981	NM_000600, NM_003463, NM_005348, NM_000546, NM_002228, NM_001964, NM_000875, NM_000715, NM_000861, NM_006325, NM_001005862, NM_000043, NM_003804, AF092095, NM_003270, NM_001259, NM_033657, NM_017617, NM_001252, NM_138473, NM_003069,	167	1106	15360	1.74638	1	0.936108	26.689
GOTERM_CC_ALL	GO:0044446~intracellular organelle part	50	0.2232	0.0164865	NM_015120, NM_003916, NM_019886, NM_003463, NM_172236, NM_006325, NM_000224, NM_000692, NM_000055, NM_014711, NM_015097, NM_032364, NM_001283, AK001998, NM_003513, NM_001017, NM_000898, NM_033657, NM_001018077, NM_000976, NM_000993, NM_002826, NM_138578, NM_007234, NM_006425, NM_003537, NM_181304, NM_001005, NM_053275, NM_001002880, NM_152268, NM_001024, AF092095, NM_014503, NM_000997, NM_001028,…	168	3498	15857	1.34916	0.999999	0.48102	22.7337
GOTERM_BP_ALL	GO:0030217~T cell differentiation	4	0.0179	0.0167627	NM_002221, NM_000600, NM_001005862, NM_001964,	167	50	15360	7.35808	1	0.937685	27.6306
GOTERM_CC_ALL	GO:0044422~organelle part	50	0.2232	0.0174336	NM_015120, NM_003916, NM_019886, NM_003463, NM_172236, NM_006325, NM_000224, NM_000692, NM_000055, NM_014711, NM_015097, NM_032364, NM_001283, AK001998, NM_003513, NM_001017, NM_000898, NM_033657, NM_001018077, NM_000976, NM_000993, NM_002826, NM_138578, NM_007234, NM_006425, NM_003537, NM_181304, NM_001005, NM_053275, NM_001002880, NM_152268, NM_001024, AF092095, NM_014503, NM_000997, NM_001028,…	168	3509	15857	1.34493	1	0.485073	23.88
GOTERM_BP_ALL	GO:0030097~hemopoiesis	7	0.0312	0.0182567	NM_002221, NM_000600, NM_001005862, NM_001259, NM_001964, NM_001805, NM_020458,	167	192	15360	3.35329	1	0.946792	29.7055
GOTERM_BP_ALL	GO:0006996~organelle organization and biogenesis	22	0.0982	0.0183985	NM_014711, NM_138578, NM_006618, NM_005348, NM_000546, NM_015097, NM_005321, NM_004849, AK001998, NM_003537, NM_003513, NM_007192, NM_015997, NM_006784, NM_006325, NM_053275, NM_019034, NM_001018077, NM_022873, NM_003069, NM_005517, NM_004850,	167	1195	15360	1.69328	1	0.943278	29.8994
GOTERM_BP_ALL	GO:0065003~macromolecular complex assembly	13	0.058	0.0185948	NM_004094, NM_003916, NM_006425, NM_000311, NM_000546, NM_005321, NM_005801, AK001998, NM_001283, NM_003537, NM_003513, NM_000875, NM_000043,	167	560	15360	2.13516	1	0.940252	30.1671
GOTERM_BP_ALL	GO:0042127~regulation of cell proliferation	12	0.0536	0.0197699	NM_000600, NM_002826, NM_001005862, NM_005811, NM_000546, NM_001259, NM_016272, NM_017617, NM_000963, NM_014503, NM_000875, NM_005655,	167	499	15360	2.21185	1	0.945753	31.7493
GOTERM_BP_ALL	GO:0006325~establishment and/or maintenance of chromatin architecture	9	0.0402	0.0212814	NM_006618, NM_005321, NM_001018077, AK001998, NM_003513, NM_003537, NM_007192, NM_005517, NM_003069,	167	315	15360	2.62789	1	0.952857	33.7347
GOTERM_MF_ALL	GO:0003676~nucleic acid binding	51	0.2277	0.0219786	NM_014648, NM_001402, NM_032828, NM_002791, XM_044166, NM_152709, NM_006608, AK074191, NM_006546, NM_138473, NM_033089, NM_006618, NM_032364, AK001998, NM_003513, NM_001805, BC010931, NM_001017, NM_001018077, NM_080599, NM_005655, NM_000976, NM_000993, NM_006425, NM_174930, NM_003537, NM_018657, NM_001005, NM_053275, NM_001024, NM_014503, NM_000997, NM_001028, NM_000989, NM_004094, NM_000967, NM_…	177	3690	16968	1.32496	1	0.999977	32.8557
GOTERM_BP_ALL	GO:0006323~DNA packaging	9	0.0402	0.0234987	NM_006618, NM_005321, NM_001018077, AK001998, NM_003513, NM_003537, NM_007192, NM_005517, NM_003069,	167	321	15360	2.57877	1	0.962664	36.5484
GOTERM_BP_ALL	GO:0045893~positive regulation of transcription, DNA-dependent	8	0.0357	0.0243099	NM_000600, NM_006325, NM_000546, NM_017617, NM_001964, NM_002228, NM_003069, NM_138473,	167	263	15360	2.79775	1	0.963682	37.5492
GOTERM_BP_ALL	GO:0048534~hemopoietic or lymphoid organ development	7	0.0312	0.024542	NM_002221, NM_000600, NM_001005862, NM_001259, NM_001964, NM_001805, NM_020458,	167	206	15360	3.1254	1	0.961758	37.8328
GOTERM_BP_ALL	GO:0009889~regulation of biosynthetic process	7	0.0312	0.0250541	NM_000600, NM_000861, NM_004094, NM_005348, NM_032364, NM_005801, NM_006546,	167	207	15360	3.1103	1	0.961284	38.4541
GOTERM_CC_ALL	GO:0005802~trans-Golgi network	3	0.0134	0.0282248	NM_003916, NM_001002880, NM_001283,	168	25	15857	11.3264	1	0.644944	35.8658
GOTERM_CC_ALL	GO:0016023~cytoplasmic membrane-bound vesicle	9	0.0402	0.0285626	NM_181519, NM_006325, NM_003916, NM_005348, NM_001002857, NM_006597, NM_001283, NM_006761, NM_003234,	168	342	15857	2.48387	1	0.63437	36.2108
GOTERM_BP_ALL	GO:0002520~immune system development	7	0.0312	0.0311617	NM_002221, NM_000600, NM_001005862, NM_001259, NM_001964, NM_001805, NM_020458,	167	218	15360	2.95336	1	0.980941	45.4255
GOTERM_CC_ALL	GO:0031988~membrane-bound vesicle	9	0.0402	0.0312072	NM_181519, NM_006325, NM_003916, NM_005348, NM_001002857, NM_006597, NM_001283, NM_006761, NM_003234,	168	348	15857	2.44104	1	0.653004	38.8524
GOTERM_BP_ALL	GO:0009987~cellular process	150	0.6696	0.0315647	NM_002089, NM_019886, NM_014648, NM_001402, NM_022121, NM_032828, NM_018390, NM_021009, CR612518, NM_001012969, NM_006325, NM_000224, AK126242, NM_003804, CR936670, NM_006608, NM_003234, NM_006546, NM_006761, CR594072, NM_138473, NM_006307, NM_019555, BC050552, NM_005811, NM_000311, NM_015097, AK001998, NM_001805, NM_032213, NM_173078, BC010931, NM_017703, NM_001017, NM_001259, NM_017617, NM_0010…	167	12970	15360	1.06372	1	0.980138	45.8582
GOTERM_BP_ALL	GO:0002521~leukocyte differentiation	5	0.0223	0.0323287	NM_002221, NM_000600, NM_001005862, NM_001964, NM_001805,	167	111	15360	4.14307	1	0.980241	46.6695
GOTERM_BP_ALL	GO:0008152~metabolic process	112	0.5	0.0352582	NM_019886, NM_014648, NM_001402, NM_032828, NM_021009, CR612518, NM_001012969, NM_006325, BX647641, NM_003804, NM_006608, NM_003234, NM_006546, CR594072, NM_138473, NM_000311, NM_015097, AK001998, NM_001805, D80006, BC010931, NM_017703, NM_001017, NM_001259, NM_001018077, NM_017617, NM_133644, NM_014703, NM_000600, NM_000993, NM_002826, NM_001009568, NM_006425, NM_003537, NM_015997, NM_018657, NM…	167	9181	15360	1.12203	1	0.984868	49.6747
GOTERM_BP_ALL	GO:0048522~positive regulation of cellular process	18	0.0804	0.0412123	NM_000600, NM_003463, NM_000546, NM_002228, NM_001964, NM_000875, NM_006325, NM_001005862, NM_000043, NM_003804, AF092095, NM_003270, NM_001259, NM_033657, NM_017617, NM_001252, NM_138473, NM_003069,	167	996	15360	1.66222	1	0.991827	55.2952
GOTERM_BP_ALL	GO:0032502~developmental process	46	0.2054	0.0416788	NM_000600, NM_138578, NM_003463, NM_022121, NM_001002857, NM_172236, NM_000875, NM_001005862, NM_000224, NM_003804, AF092095, NM_001024, NM_002415, NM_022873, NM_001252, NM_007353, NM_001380, NM_020458, NM_022039, NM_002221, NM_005811, NM_020349, NM_000311, NM_000546, NM_005321, NM_003098, NM_015097, NM_002228, NM_001964, NM_004849, NM_001805, D80006, BC010931, NM_173078, NM_139015, NM_005444, NM…	167	3262	15360	1.29703	1	0.991426	55.7095
GOTERM_BP_ALL	GO:0044238~primary metabolic process	102	0.4554	0.0434762	NM_019886, NM_014648, NM_001402, NM_032828, NM_021009, NM_001012969, NM_006325, NM_003804, NM_006608, NM_003234, NM_006546, CR594072, NM_138473, NM_000311, NM_015097, AK001998, NM_001805, BC010931, NM_017703, NM_001017, NM_001259, NM_001018077, NM_017617, NM_133644, NM_014703, NM_000600, NM_000993, NM_002826, NM_006425, NM_003537, NM_015997, NM_018657, NM_001005, NM_003157, NM_053275, NM_00100586…	167	8291	15360	1.13154	1	0.992291	57.272
GOTERM_BP_ALL	GO:0051301~cell division	7	0.0312	0.0493031	NM_003157, NM_007234, NM_001259, NM_015097, NM_017617, NM_014703, NM_004850,	167	245	15360	2.62789	1	0.995578	61.9856
GOTERM_BP_ALL	GO:0008283~cell proliferation	15	0.067	0.0498019	NM_000600, NM_002826, NM_005811, NM_000546, NM_000875, NM_001005862, NM_001024, NM_001259, NM_002415, NM_016272, NM_000963, NM_017617, NM_014503, NM_001252, NM_005655,	167	796	15360	1.73322	1	0.995337	62.3653
GOTERM_BP_ALL	GO:0009893~positive regulation of metabolic process	10	0.0446	0.052664	NM_000600, NM_000861, NM_006325, NM_005348, NM_000546, NM_017617, NM_001964, NM_002228, NM_003069, NM_138473,	167	445	15360	2.06688	1	0.996203	64.4757
GOTERM_BP_ALL	GO:0046902~regulation of mitochondrial membrane permeability	2	0.0089	0.0528878	NM_138578, NM_000546,	167	5	15360	36.7904	1	0.995873	64.6359
GOTERM_MF_ALL	GO:0005125~cytokine activity	7	0.0312	0.0532912	NM_000600, NM_002089, NM_001005862, NM_005811, NM_002415, NM_001012631, NM_001252,	177	259	16968	2.59093	1	1	62.5272
GOTERM_CC_ALL	GO:0043234~protein complex	31	0.1384	0.0533395	NM_003916, NM_001402, NM_007234, NM_145206, NM_002791, NM_003537, NM_001005, NM_006325, NM_001024, NM_001028, NM_022039, NM_004094, NM_001032, NM_005321, NM_002228, AL161991, NM_001283, AK001998, NM_003513, NM_017703, NM_002205, NM_024563, NM_001017, NM_001259, NM_001018, NM_033657, NM_000963, NM_000405, NM_002069, NM_003069, NM_178037,	168	2115	15857	1.38345	1	0.828332	57.2766
GOTERM_BP_ALL	GO:0030098~lymphocyte differentiation	4	0.0179	0.0557108	NM_002221, NM_000600, NM_001005862, NM_001964,	167	80	15360	4.5988	1	0.996595	66.5987
GOTERM_BP_ALL	GO:0044237~cellular metabolic process	101	0.4509	0.055846	NM_019886, NM_014648, NM_001402, NM_032828, NM_021009, CR612518, NM_001012969, NM_006325, NM_003804, NM_006608, NM_003234, NM_006546, CR594072, NM_138473, NM_015097, AK001998, NM_001805, BC010931, NM_017703, NM_001017, NM_001259, NM_001018077, NM_017617, NM_133644, NM_014703, NM_000600, NM_000993, NM_002826, NM_006425, NM_003537, NM_015997, NM_018657, NM_001005, NM_003157, NM_053275, NM_001005862…	167	8269	15360	1.12342	1	0.99627	66.6901
GOTERM_BP_ALL	GO:0050678~regulation of epithelial cell proliferation	3	0.0134	0.0575693	NM_001005862, NM_001259, NM_017617,	167	36	15360	7.66467	1	0.996163	67.8341
GOTERM_BP_ALL	GO:0006909~phagocytosis	3	0.0134	0.0575693	NM_001805, NM_001380, NM_032213,	167	36	15360	7.66467	1	0.996163	67.8341
GOTERM_BP_ALL	GO:0007049~cell cycle	16	0.0714	0.0601832	NM_002826, NM_014711, NM_003463, NM_007234, NM_000546, NM_015097, NM_000875, NM_003157, NM_006325, NM_000224, AF092095, NM_001259, NM_016272, NM_004073, NM_002746, NM_014703,	167	894	15360	1.6461	1	0.996725	69.4985
GOTERM_BP_ALL	GO:0022402~cell cycle process	14	0.0625	0.0625282	NM_002826, NM_014711, NM_007234, NM_000546, NM_015097, NM_000875, NM_003157, NM_006325, AF092095, NM_001259, NM_016272, NM_004073, NM_002746, NM_014703,	167	749	15360	1.71918	1	0.997117	70.922
GOTERM_BP_ALL	GO:0045941~positive regulation of transcription	8	0.0357	0.0639619	NM_000600, NM_006325, NM_000546, NM_017617, NM_001964, NM_002228, NM_003069, NM_138473,	167	326	15360	2.25708	1	0.997222	71.761
GOTERM_BP_ALL	GO:0051276~chromosome organization and biogenesis	9	0.0402	0.0644179	NM_006618, NM_005321, NM_001018077, AK001998, NM_003513, NM_003537, NM_007192, NM_005517, NM_003069,	167	394	15360	2.10098	1	0.997064	72.023
GOTERM_BP_ALL	GO:0022613~ribonucleoprotein complex biogenesis and assembly	6	0.0268	0.0687512	NM_004094, NM_053275, NM_006425, NM_005801, NM_015997, NM_006784,	167	203	15360	2.7185	1	0.997834	74.4005
GOTERM_BP_ALL	GO:0050673~epithelial cell proliferation	3	0.0134	0.0693298	NM_001005862, NM_001259, NM_017617,	167	40	15360	6.8982	1	0.997732	74.703
GOTERM_MF_ALL	GO:0003924~GTPase activity	6	0.0268	0.0698866	NM_006325, NM_019034, NM_001402, NM_002069, NM_007353, NM_133644,	177	212	16968	2.71314	1	1	72.7068
GOTERM_CC_ALL	GO:0031410~cytoplasmic vesicle	9	0.0402	0.0710255	NM_181519, NM_006325, NM_003916, NM_005348, NM_001002857, NM_006597, NM_001283, NM_006761, NM_003234,	168	413	15857	2.05686	1	0.898113	68.1144
GOTERM_CC_ALL	GO:0030121~AP-1 adaptor complex	2	0.0089	0.0714457	NM_003916, NM_001283,	168	7	15857	26.9677	1	0.891248	68.3374
GOTERM_BP_ALL	GO:0016197~endosome transport	3	0.0134	0.0723835	NM_145206, NM_005488, NM_178037,	167	41	15360	6.72995	1	0.998101	76.2445
GOTERM_BP_ALL	GO:0045935~positive regulation of nucleobase, nucleoside, nucleotide and nucleic acid metabolic process	8	0.0357	0.0725908	NM_000600, NM_006325, NM_000546, NM_017617, NM_001964, NM_002228, NM_003069, NM_138473,	167	336	15360	2.18991	1	0.997943	76.3459
GOTERM_BP_ALL	GO:0007005~mitochondrion organization and biogenesis	4	0.0179	0.0776903	NM_138578, NM_005348, NM_000546, NM_022873,	167	92	15360	3.99896	1	0.998551	78.7138
GOTERM_CC_ALL	GO:0031982~vesicle	9	0.0402	0.0782454	NM_181519, NM_006325, NM_003916, NM_005348, NM_001002857, NM_006597, NM_001283, NM_006761, NM_003234,	168	422	15857	2.01299	1	0.905332	71.7496
GOTERM_BP_ALL	GO:0002376~immune system process	19	0.0848	0.0790075	NM_002221, NM_002089, NM_000600, NM_001548, NM_001012631, NM_001964, NM_001014436, NM_000715, NM_001805, NM_005101, NM_001005862, NM_000043, NM_001259, NM_002415, NM_017617, NM_022873, NM_005532, NM_001252, NM_020458,	167	1165	15360	1.50004	1	0.998573	79.2879
GOTERM_BP_ALL	GO:0045429~positive regulation of nitric oxide biosynthetic process	2	0.0089	0.083276	NM_000861, NM_005348,	167	8	15360	22.994	1	0.998906	81.0491
GOTERM_BP_ALL	GO:0046907~intracellular transport	13	0.058	0.0863683	NM_003916, NM_138578, NM_005348, NM_000546, NM_145206, NM_005488, NM_001283, NM_007285, NM_006325, NM_000224, AF092095, NM_080599, NM_178037,	167	714	15360	1.67463	1	0.999069	82.2353
GOTERM_BP_ALL	GO:0050789~regulation of biological process	61	0.2723	0.0879212	NM_003463, NM_032828, NM_172236, NM_006325, NM_000224, NM_003804, CR936670, NM_006608, AK074191, NM_006546, NM_138473, NM_019555, NM_005811, NM_006618, NM_005348, NM_000311, NM_015097, NM_032364, AK001998, NM_001805, BC010931, NM_001259, NM_000963, NM_033657, NM_001018077, NM_017617, NM_005655, NM_000600, NM_002826, NM_138578, NM_000875, NM_018657, NM_000861, NM_001002880, NM_001005862, AF092095,…	167	4759	15360	1.17893	1	0.999095	82.8041
GOTERM_CC_ALL	GO:0044431~Golgi apparatus part	8	0.0357	0.0945796	NM_007285, NM_003916, NM_002826, NM_001002880, NM_019886, NM_172236, NM_001283, NM_178037,	168	368	15857	2.05189	1	0.938083	78.5931
GOTERM_BP_ALL	GO:0051649~establishment of cellular localization	15	0.067	0.0956119	NM_003916, NM_138578, NM_005348, NM_014478, NM_000546, NM_022165, NM_145206, NM_005488, NM_001283, NM_007285, NM_006325, NM_000224, AF092095, NM_080599, NM_178037,	167	881	15360	1.56599	1	0.99947	85.3757
GOTERM_BP_ALL	GO:0065007~biological regulation	66	0.2946	0.0978474	NM_003463, NM_032828, NM_172236, NM_006325, NM_000224, NM_003804, CR936670, NM_006608, AK074191, NM_003234, NM_006546, NM_138473, NM_020458, NM_019555, NM_006618, NM_005811, NM_005348, NM_000311, NM_015097, NM_032364, AK001998, NM_001805, BC010931, NM_001259, NM_000963, NM_033657, NM_001018077, NM_017617, NM_006098, NM_005655, NM_000600, NM_002826, NM_138578, NM_001014436, NM_000875, NM_018657, N…	167	5238	15360	1.15892	1	0.999509	86.052
GOTERM_BP_ALL	GO:0006839~mitochondrial transport	3	0.0134	0.0982516	NM_138578, NM_005348, NM_000546,	167	49	15360	5.63119	1	0.999472	86.171
