# Supplementary material for: Bayesian integrated modeling of expression data: a case study on RhoG
Source: BMC Bioinformatics. 2010 Jun 1;11:295. doi: 10.1186/1471-2105-11-295 (PMC2894040; doi:10.1186/1471-2105-11-295)
Supplement: Additional file 5 — Model description. The file (text) contains the model written in BUGS language. [file 1471-2105-11-295-S5.TXT]

#Model to find differentially expressed genes between two conditions.
#Defining the cut points
#Calculating the length of the intervals
#Calculating the class structure for the data 
#Variable "class1" represents the class structure using the first scan (e1) of the condition1 (c1) for data Yc1e1
#Variable "class2" represents the class structure using the first scan (e1) of the condition2 (c2) for data Yc2e1
#logratio defines the difference between condition1 (c1) and condition2 (c2)
#logratioprime defines the difference between condition1 (c1) and condition2 (c2) after scaling
#sum defines the average of condition1 (c1) and condition2 (c2)
#logratioprime vs sum is similar to the M-A plot
#Defines how to select the up and down regulated genes beyond some threshold
#Priors for expression of condition1 (c1) and condition2 (c2)
#Here we evaluate the overall expression for condition1 (c1) and condition2 (c2) seperately by first calibrating over the 				   multiple scans and then adjusting for the array and dye effect

model;							
{							
						
cut1<-log(2000)							
cut2<-log(5000)							
cut3<-log(11000)							

i1<-log(2000)-log(200)							
i2<-log(5000)-log(2000)							
i3<-log(11000)-log(5000)							


for(i in 1:n){	
for(j in 1:nreps){						
class1[i,j]<-1 + step(Yc1e1[i,j]-cut1) + step(Yc1e1[i,j]-cut2) + step(Yc1e1[i,j]-cut3)							
class2[i,j]<-1 + step(Yc2e1[i,j]-cut1) + step(Yc2e1[i,j]-cut2) + step(Yc2e1[i,j]-cut3)							
}							
}		
			logratiomean <- mean(logratio[]) 

      for( i in 1 : n ) {			
						
			logratio[i]<-basec1[i]-basec2[i]
			sum[i]<-(basec1[i]+basec2[i])/2
			logratioprime[i]<-logratio[i]-logratiomean

			upby1prime[i]<-step(logratio[i] - 1)
			downby1prime[i]<- step(-1-logratio[i])
			
			basec1[i]~dunif(0,15)
			basec2[i]~dunif(0,15)

		
        for( j in 1 : nreps) {			

			xc1e1[i,j] <- basec1[i]+A[class1[i,j],j] + Indc1[j] * dye[class1[i,j]]
			xc2e1[i,j] <- basec2[i]+A[class2[i,j],j] + Indc2[j] * dye[class2[i,j]]

			 
       	   		yc1e1[i, j] ~ dnorm(xc1e1[i, j], tauc1e1[class1[i,j],j])I(yc1e1.cen[i,j], )		
	          	yc1e2[i, j] ~ dnorm(xc1e2[i, j], tauc1e2[class1[i,j],j])I(yc1e2.cen[i,j], )		
       	   		yc1e3[i, j] ~ dnorm(xc1e3[i, j], tauc1e3[class1[i,j],j])I(yc1e3.cen[i,j], )		

		     	xc1e2[i, j] <- (bc1[1,j]*xc1e1[i,j])*step(cut1-Yc1e1[i,j]) + ((bc1[1,j] * i1)+(bc1[2,j] *(xc1e1[i,j]-i1))) * step(cut2-Yc1e1[i,j])*step(Yc1e1[i,j]-cut1)+ ((bc1[1,j] * i1)+(bc1[2,j] *i2) + (bc1[3,j]*(xc1e1[i,j]-(i1+i2)))) * step(Yc1e1[i,j] - cut2) *step(cut3-Yc1e1[i,j])+ ((bc1[1,j] * i1)+(bc1[2,j] *i2) + (bc1[3,j]*i3) + (bc1[4,j]*(xc1e1[i,j]-(i1+i2+i3))))*step(Yc1e1[i,j] - cut3)	
			 xc1e3[i, j] <- (dc1[1,j]*xc1e1[i,j])*step(cut1-Yc1e1[i,j]) + ((dc1[1,j] * i1)+(dc1[2,j] *(xc1e1[i,j]-i1))) * step(cut2-Yc1e1[i,j])*step(Yc1e1[i,j]-cut1)+ ((dc1[1,j] * i1)+(dc1[2,j] *i2) + (dc1[3,j]*(xc1e1[i,j]-(i1+i2)))) * step(Yc1e1[i,j] - cut2) *step(cut3-Yc1e1[i,j])+ ((dc1[1,j] * i1)+(dc1[2,j] *i2) + (dc1[3,j]*i3) + (dc1[4,j]*(xc1e1[i,j]-(i1+i2+i3))))*step(Yc1e1[i,j] - cut3)

			yc2e1[i, j] ~ dnorm(xc2e1[i, j], tauc2e1[class2[i,j],j])I(yc2e1.cen[i,j], )
	          yc2e2[i, j] ~ dnorm(xc2e2[i, j], tauc2e2[class2[i,j],j])I(yc2e2.cen[i,j], )		
       	   yc2e3[i, j] ~ dnorm(xc2e3[i, j], tauc2e3[class2[i,j],j])I(yc2e3.cen[i,j], )		

			xc2e2[i, j] <- (bc2[1,j]*xc2e1[i,j])*step(cut1-Yc2e1[i,j]) + ((bc2[1,j] * i1)+(bc2[2,j] *(xc2e1[i,j]-i1))) * step(cut2-Yc2e1[i,j])*step(Yc2e1[i,j]-cut1)+ ((bc2[1,j] * i1)+(bc2[2,j] *i2) + (bc2[3,j]*(xc2e1[i,j]-(i1+i2)))) * step(Yc2e1[i,j] - cut2) *step(cut3-Yc2e1[i,j])+ ((bc2[1,j] * i1)+(bc2[2,j] *i2) + (bc2[3,j]*i3) + (bc2[4,j]*(xc2e1[i,j]-(i1+i2+i3))))*step(Yc2e1[i,j] - cut3)
			xc2e3[i, j] <- (dc2[1,j]*xc2e1[i,j])*step(cut1-Yc2e1[i,j]) + ((dc2[1,j] * i1)+(dc2[2,j] *(xc2e1[i,j]-i1))) * step(cut2-Yc2e1[i,j])*step(Yc2e1[i,j]-cut1)+ ((dc2[1,j] * i1)+(dc2[2,j] *i2) + (dc2[3,j]*(xc2e1[i,j]-(i1+i2)))) * step(Yc2e1[i,j] - cut2) *step(cut3-Yc2e1[i,j])+ ((dc2[1,j] * i1)+(dc2[2,j] *i2) + (dc2[3,j]*i3) + (dc2[4,j]*(xc2e1[i,j]-(i1+i2+i3))))*step(Yc2e1[i,j] - cut3)

			  }}

   		for( i in 1 : 4 ) {	
             for(j in 1:nreps){			

			tauc1e1[i,j]~dgamma(0.001,0.001)
			tauc1e2[i,j]~dgamma(0.001,0.001)
			tauc1e3[i,j]~dgamma(0.001,0.001)
			sigmac1e1[i,j]<-1/sqrt(tauc1e1[i,j])
			sigmac1e2[i,j]<-1/sqrt(tauc1e2[i,j])
			sigmac1e3[i,j]<-1/sqrt(tauc1e3[i,j])

			tauc2e1[i,j]~dgamma(0.001,0.001)
			tauc2e2[i,j]~dgamma(0.001,0.001)
			tauc2e3[i,j]~dgamma(0.001,0.001)
			sigmac2e1[i,j]<-1/sqrt(tauc2e1[i,j])
			sigmac2e2[i,j]<-1/sqrt(tauc2e2[i,j])
			sigmac2e3[i,j]<-1/sqrt(tauc2e3[i,j])

			
			 bc1[ i , j ] ~ dunif(0, 5)			
			 dc1[ i , j ] ~ dunif(0, 5)			
			 bc2[ i , j ] ~ dunif(0, 5)			
			 dc2[ i , j ] ~ dunif(0, 5)			
			 A[ i , j ] ~ dnorm(0, 0.1)			

			   }}			
			for(i in 1:4){			
			dye[ i ] ~ dnorm(0, 0.1)}

			for( i in 1 : 4 ) {			
                      	sumA[ i ] <- sum( A[ i , ] )						
			zero[ i ] ~ dnorm( sumA[ i ] ,1.0E+6 )		
				}		
	}			
