# Supplementary material for: Bayesian integrated modeling of expression data: a case study on RhoG
Source: BMC Bioinformatics. 2010 Jun 1;11:295. doi: 10.1186/1471-2105-11-295 (PMC2894040; doi:10.1186/1471-2105-11-295)
Supplement: Additional file 6 — Sample data. The file (text) contains a small dataset demonstrating how the data should be written. [file 1471-2105-11-295-S6.TXT]

yc1e1[,1]	yc2e1[,1]	yc1e1[,2]	yc2e1[,2]	yc1e1[,3]	yc2e1[,3]	yc1e2[,1]	yc2e2[,1]	yc1e2[,2]	yc2e2[,2]	yc1e2[,3]	yc2e2[,3]	yc1e3[,1]	yc2e3[,1]	yc1e3[,2]	yc2e3[,2]	yc1e3[,3]	yc2e3[,3]	Yc1e1[,1]	Yc2e1[,1]	Yc1e1[,2]	Yc2e1[,2]	Yc1e1[,3]	Yc2e1[,3]	yc1e1.cen[,1]	yc2e1.cen[,1]	yc1e1.cen[,2]	yc2e1.cen[,2]	yc1e1.cen[,3]	yc2e1.cen[,3]	yc1e2.cen[,1]	yc2e2.cen[,1]	yc1e2.cen[,2]	yc2e2.cen[,2]	yc1e2.cen[,3]	yc2e2.cen[,3]	yc1e3.cen[,1]	yc2e3.cen[,1]	yc1e3.cen[,2]	yc2e3.cen[,2]	yc1e3.cen[,3]	yc2e3.cen[,3]
6.860663671	6.34738921	6.638567789	6.265301213	7.031741259	6.466144724	6.144185634	5.730099783	6.240275845	5.703782475	6.525029658	5.831882477	5.703782475	5.023880521	5.693732139	4.94875989	5.886104031	5.111987788	6.860663671	6.34738921	6.638567789	6.265301213	7.031741259	6.466144724	0	0	0	0	0	0	0	0	0	0	0	0	0	0	0	0	0	0
8.498418036	8.552367266	9.123256265	8.844192126	8.74049673	8.697512746	7.463363046	7.753623547	8.700514249	8.275631055	8.366370302	8.119993828	7.031741259	7.073269717	8.083328609	7.497207223	7.72841578	7.289610521	8.498418036	8.552367266	9.123256265	8.844192126	8.74049673	8.697512746	0	0	0	0	0	0	0	0	0	0	0	0	0	0	0	0	0	0
6.9117473	6.478509642	7.355641103	6.811244379	7.623641947	7.106606138	6.380122537	5.789960171	6.821107472	6.169610732	7.170888479	6.405228458	5.730099783	5.068904202	6.228511004	5.416100402	6.447305863	5.648974238	6.9117473	6.478509642	7.355641103	6.811244379	7.623641947	7.106606138	0	0	0	0	0	0	0	0	0	0	0	0	0	0	0	0	0	0
6.726233402	6.309918278	6.650279049	6.306275287	8.79996322	7.734121303	6.324358962	5.713732806	6.152732695	5.631211782	8.287780027	7.001245622	5.733341277	5.023880521	5.59471138	4.9698133	7.796880343	6.17586727	6.726233402	6.309918278	6.650279049	6.306275287	8.79996322	7.734121303	0	0	0	0	0	0	0	0	0	0	0	0	0	0	0	0	0	0
7.021976423	6.595780514	7.407924323	7.13009851	8.551981017	7.311218384	6.527957918	5.924255797	6.603943825	6.371611847	8.047829357	6.590301048	5.894402834	5.153291594	6.150602768	5.590986981	7.54538975	5.894402834	7.021976423	6.595780514	7.407924323	7.13009851	8.551981017	7.311218384	0	0	0	0	0	0	0	0	0	0	0	0	0	0	0	0	0	0
6.760414691	6.396929655	6.626717749	6.228511004	8.645762292	6.899723107	6.184148891	5.733341277	6.131226489	5.634789603	8.023552392	6.167516491	5.648974238	5.017279837	5.703782475	4.990432587	7.534228326	5.480638923	6.760414691	6.396929655	6.626717749	6.228511004	8.645762292	6.899723107	0	0	0	0	0	0	0	0	0	0	0	0	0	0	0	0	0	0
7.070724107	6.883462586	7.550135342	7.54538975	7.822444729	7.398786275	6.473890696	6.23636959	7.068172	6.909753282	7.31521839	6.73459166	5.874930731	5.552959585	6.489204931	6.124683391	6.717804695	5.978885765	7.070724107	6.883462586	7.550135342	7.54538975	7.822444729	7.398786275	0	0	0	0	0	0	0	0	0	0	0	0	0	0	0	0	0	0
7.19518732	6.663132696	9.165029149	8.473450268	8.525756422	7.765993079	6.732210706	6.068425588	8.305236829	7.597897951	7.842278779	7.011213987	5.998936562	5.308267697	7.605392365	6.782192056	7.323170718	6.345636361	7.19518732	6.663132696	9.165029149	8.473450268	8.525756422	7.765993079	0	0	0	0	0	0	0	0	0	0	0	0	0	0	0	0	0	0
7.127693699	6.520621128	7.177782416	6.765038977	7.303843225	6.708084084	6.383506635	5.805134969	6.66949809	6.018593214	6.783325201	6.021023349	5.828945618	5.099866428	6.070737728	5.375278408	6.238324625	5.356586275	7.127693699	6.520621128	7.177782416	6.765038977	7.303843225	6.708084084	0	0	0	0	0	0	0	0	0	0	0	0	0	0	0	0	0	0
6.833031733	6.400257445	7.212294469	6.513230111	7.097548851	6.64118217	6.265301213	5.749392986	6.507277712	5.894402834	6.598509029	5.857933154	5.82008293	5.062595033	5.981414211	5.187385806	5.998936562	5.247024072	6.833031733	6.400257445	7.212294469	6.513230111	7.097548851	6.64118217	0	0	0	0	0	0	0	0	0	0	0	0	0	0	0	0	0	0
6.831953566	6.395261598	6.692083743	6.263398263	6.930494766	6.423246964	6.320768294	5.739792912	6.159095388	5.683579767	6.489204931	5.774551546	5.846438775	5.043425117	5.676753802	4.955827058	5.837730447	5.087596335	6.831953566	6.395261598	6.692083743	6.263398263	6.930494766	6.423246964	0	0	0	0	0	0	0	0	0	0	0	0	0	0	0	0	0	0
6.878326468	6.357842267	6.720220155	6.267200549	6.981934677	6.472346295	6.333279628	5.703782475	6.230481448	5.710427017	6.476972363	5.789960171	5.680172609	5.010635294	5.774551546	4.976733742	5.924255797	5.087596335	6.878326468	6.357842267	6.720220155	6.267200549	6.981934677	6.472346295	0	0	0	0	0	0	0	0	0	0	0	0	0	0	0	0	0	0
6.887552572	6.381816017	6.7310181	6.386879319	6.840546529	6.440946541	6.313548046	5.673323267	6.212606096	5.655991811	6.261491684	5.826000107	5.802118375	5.030437921	5.659482216	4.997212274	5.877735782	5.117993812	6.887552572	6.381816017	6.7310181	6.386879319	6.840546529	6.440946541	0	0	0	0	0	0	0	0	0	0	0	0	0	0	0	0	0	0
7.013915475	6.530877628	7.264730178	6.579251212	7.13169851	6.752270376	6.395261598	5.799092654	6.650279049	5.955837369	6.601230119	6.03068526	5.888877958	5.099866428	6.171700597	5.214935758	6.001414878	5.298317367	7.013915475	6.530877628	7.264730178	6.579251212	7.13169851	6.752270376	0	0	0	0	0	0	0	0	0	0	0	0	0	0	0	0	0	0
7.06646697	6.642486801	7.960323629	7.730174795	7.752335163	7.917900586	6.486160789	6.001414878	7.466227556	6.992096427	7.461065514	7.431891917	5.863631176	5.252273428	6.793466133	6.222576268	6.673297968	6.376726948	7.06646697	6.642486801	7.960323629	7.730174795	7.752335163	7.917900586	0	0	0	0	0	0	0	0	0	0	0	0	0	0	0	0	0	0
6.918695219	6.593044534	7.048386409	6.64509097	6.881411304	6.93439721	6.368187186	5.955837369	6.629363253	6.011267174	6.329720906	6.200509174	5.886104031	5.214935758	5.983936281	5.332718793	5.883322388	5.480638923	6.918695219	6.593044534	7.048386409	6.64509097	6.881411304	6.93439721	0	0	0	0	0	0	0	0	0	0	0	0	0	0	0	0	0	0
7.474204806	7.442492723	8.604654467	8.534050308	7.951559331	8.548498041	6.70930434	6.598509029	8.020270473	7.770645234	7.404279118	7.837554361	6.171700597	5.950642553	7.348587531	7.074116816	6.591673732	6.908754779	7.474204806	7.442492723	8.604654467	8.534050308	7.951559331	8.548498041	0	0	0	0	0	0	0	0	0	0	0	0	0	0	0	0	0	0
7.842278779	6.93439721	9.404508151	8.151333338	8.094073148	7.404887576	6.992096427	6.194405391	8.865029187	7.375882148	7.61529834	6.840546529	6.333279628	5.370638028	8.24196656	6.64898455	7.413367336	6.308098442	7.842278779	6.93439721	9.404508151	8.151333338	8.094073148	7.404887576	0	0	0	0	0	0	0	0	0	0	0	0	0	0	0	0	0	0
7.00488199	6.476972363	6.923628628	6.363028104	6.852242569	6.50578406	6.439350371	5.774551546	6.246106765	5.755742214	6.267200549	5.869296913	5.866468057	5.087596335	5.746203191	4.990432587	5.648974238	5.135798437	7.00488199	6.476972363	6.923628628	6.363028104	6.852242569	6.50578406	0	0	0	0	0	0	0	0	0	0	0	0	0	0	0	0	0	0
7.155396302	6.577861358	6.994849986	6.735780014	6.854354502	6.857514063	6.480044562	5.877735782	6.502790046	6.107022888	6.411818268	6.154858094	5.950642553	5.257495372	5.940171253	5.361292166	5.805134969	5.451038454	7.155396302	6.577861358	6.994849986	6.735780014	6.854354502	6.857514063	0	0	0	0	0	0	0	0	0	0	0	0	0	0	0	0	0	0
6.946975992	6.429719478	6.736966958	6.308098442	6.769641977	6.533788838	6.391917113	5.713732806	6.272877007	5.631211782	6.265301213	5.85220248	5.780743516	5.093750201	5.590986981	5.003946306	5.814130532	5.081404365	6.946975992	6.429719478	6.736966958	6.308098442	6.769641977	6.533788838	0	0	0	0	0	0	0	0	0	0	0	0	0	0	0	0	0	0
7.205635176	6.689599269	7.715123604	7.22620901	7.190676034	7.156176637	6.50578406	5.953243334	7.010311867	6.552507887	6.778784898	6.445719819	5.902633333	5.087596335	6.610696045	5.869296913	6.208590026	5.793013608	7.205635176	6.689599269	7.715123604	7.22620901	7.190676034	7.156176637	0	0	0	0	0	0	0	0	0	0	0	0	0	0	0	0	0	0
6.81563999	6.378426184	6.787844982	6.429719478	6.80682936	6.492239835	6.317164687	5.746203191	6.318968114	5.726847748	6.445719819	5.783825182	5.669880923	5.030437921	5.648974238	4.997212274	5.774551546	5.176149733	6.81563999	6.378426184	6.787844982	6.429719478	6.80682936	6.492239835	0	0	0	0	0	0	0	0	0	0	0	0	0	0	0	0	0	0
7.193685818	6.626717749	9.007489524	8.062432792	7.98752448	7.459914766	6.508769137	5.991464547	8.437283808	7.356918242	7.350516172	6.777646594	5.96870756	5.308267697	7.80139132	6.553933404	6.754604099	6.008813185	7.193685818	6.626717749	9.007489524	8.062432792	7.98752448	7.459914766	0	0	0	0	0	0	0	0	0	0	0	0	0	0	0	0	0	0
6.948897222	6.381816017	7.611347717	7.02464903	6.994849986	6.679599186	6.37502482	5.793013608	7.123672785	6.326149473	6.49375384	6.054439346	5.752572639	5.081404365	6.469250317	5.572154032	5.996452089	5.332718793	6.948897222	6.381816017	7.611347717	7.02464903	6.994849986	6.679599186	0	0	0	0	0	0	0	0	0	0	0	0	0	0	0	0	0	0
6.668228248	6.349138991	6.814542897	6.376726948	6.624065228	6.381816017	6.148468296	5.697093487	6.161207322	5.620400866	6.152732695	5.703782475	5.690359454	5.003946306	5.59471138	4.955827058	5.627621114	5.087596335	6.668228248	6.349138991	6.814542897	6.376726948	6.624065228	6.381816017	0	0	0	0	0	0	0	0	0	0	0	0	0	0	0	0	0	0
8.161375023	7.700295203	10.27873397	9.688374173	9.009936308	8.772300418	7.456454555	7.032624261	9.708931458	8.944550246	8.474911799	8.198914445	6.848005275	6.232448017	9.025575834	8.223358899	7.797291274	7.268223021	8.161375023	7.700295203	10.27873397	9.688374173	9.009936308	8.772300418	0	0	0	0	0	0	0	0	0	0	0	0	0	0	0	0	0	0
6.89060912	6.456769656	7.036148494	6.519147288	6.855408799	6.552507887	6.338594078	5.765191103	6.533788838	5.828945618	6.300785795	5.80814249	5.666426688	5.068904202	5.866468057	5.159055299	5.796057751	5.123963979	6.89060912	6.456769656	7.036148494	6.519147288	6.855408799	6.552507887	0	0	0	0	0	0	0	0	0	0	0	0	0	0	0	0	0	0
7.365812837	6.886531643	8.870943864	8.217168596	8.311643949	8.064950892	6.70073111	6.17586727	8.135346949	7.23489842	7.554334824	7.0800265	5.963579344	5.420534999	7.451241685	6.52649486	6.876264612	6.359573869	7.365812837	6.886531643	8.870943864	8.217168596	8.311643949	8.064950892	0	0	0	0	0	0	0	0	0	0	0	0	0	0	0	0	0	0
9.880577101	9.780867839	NA	10.52677541	NA	10.5767636	9.076580382	9.094480486	10.77010473	9.822169031	10.27145846	9.8777081	8.356554845	8.313607139	10.14289808	9.032170186	9.60163894	9.071882579	9.880577101	9.780867839	11.09033963	10.52677541	10.87472091	10.5767636	0	0	10.81977828	0	10.81977828	0	0	0	0	0	0	0	0	0	0	0	0	0
7.17930797	6.575075841	8.577347114	7.50714108	8.23483028	7.443663683	6.601230119	5.934894196	7.959625305	6.834108739	7.577121931	6.712956201	6.013715156	5.18178355	7.593374193	6.190315406	6.978213743	5.913503006	7.17930797	6.575075841	8.577347114	7.50714108	8.23483028	7.443663683	0	0	0	0	0	0	0	0	0	0	0	0	0	0	0	0	0	0
8.026823576	7.912056888	9.030974443	8.495152061	8.348064228	8.435983136	7.305188215	7.152268856	8.391403185	7.796057974	7.864804003	7.905441649	6.66440902	6.49375384	7.760893196	7.036148494	7.26961675	7.149131599	8.026823576	7.912056888	9.030974443	8.495152061	8.348064228	8.435983136	0	0	0	0	0	0	0	0	0	0	0	0	0	0	0	0	0	0
7.04053639	6.670766321	7.866722285	7.625107148	7.205635176	7.374629015	6.391917113	6.03787092	7.342131731	6.918695219	6.738152495	6.820016365	5.85220248	5.293304825	6.478509642	5.940171253	6.107022888	6.102558595	7.04053639	6.670766321	7.866722285	7.625107148	7.205635176	7.374629015	0	0	0	0	0	0	0	0	0	0	0	0	0	0	0	0	0	0
7.583756301	7.211556733	8.52337405	8.164225652	7.859799181	7.93522954	6.966967139	6.694562059	7.590852124	7.137278437	7.286191715	7.236339343	6.272877007	5.934894196	6.96979067	6.434546519	6.637258031	6.432940093	7.583756301	7.211556733	8.52337405	8.164225652	7.859799181	7.93522954	0	0	0	0	0	0	0	0	0	0	0	0	0	0	0	0	0	0
6.840546529	6.356107661	6.716594774	6.364750757	6.642486801	6.400257445	6.265301213	5.673323267	6.376726948	5.659482216	6.265301213	5.686975356	5.805134969	5.056245805	5.65248918	4.983606622	5.666426688	5.010635294	6.840546529	6.356107661	6.716594774	6.364750757	6.642486801	6.400257445	0	0	0	0	0	0	0	0	0	0	0	0	0	0	0	0	0	0
6.856461985	6.480044562	7.163946684	6.762729507	6.633318433	6.54534966	6.194405391	5.84932478	6.559615237	6.133398043	6.204557763	5.902633333	5.693732139	5.198497031	6.077642243	5.356586275	5.793013608	5.192956851	6.856461985	6.480044562	7.163946684	6.762729507	6.633318433	6.54534966	0	0	0	0	0	0	0	0	0	0	0	0	0	0	0	0	0	0
6.834108739	6.385194399	6.717804695	6.311734809	6.588926478	6.390240667	6.154858094	5.666426688	6.073044534	5.627621114	6.242223265	5.736572297	5.598421959	4.96284463	5.690359454	4.96284463	5.733341277	5.003946306	6.834108739	6.385194399	6.717804695	6.311734809	6.588926478	6.390240667	0	0	0	0	0	0	0	0	0	0	0	0	0	0	0	0	0	0
7.06646697	6.398594935	6.791221463	6.345636361	6.746412129	6.366470448	6.329720906	5.736572297	6.169610732	5.624017506	6.222576268	5.720311777	5.886104031	5.075173815	5.710427017	4.997212274	5.85220248	5.036952602	7.06646697	6.398594935	6.791221463	6.345636361	6.746412129	6.366470448	0	0	0	0	0	0	0	0	0	0	0	0	0	0	0	0	0	0
6.88550967	6.396929655	7.012115294	6.514712691	6.816735881	6.591673732	6.368187186	5.786897381	6.450470422	5.840641657	6.400257445	5.976350909	5.840641657	5.135798437	5.894402834	5.153291594	5.811140993	5.220355825	6.88550967	6.396929655	7.012115294	6.514712691	6.816735881	6.591673732	0	0	0	0	0	0	0	0	0	0	0	0	0	0	0	0	0	0
7.05012252	6.774223886	7.474204806	7.055312843	7.009408933	6.9117473	6.523562306	6.098074282	6.97354302	6.444131257	6.517671273	6.248042875	5.934894196	5.303304908	6.192362489	5.517452896	5.811140993	5.497168225	7.05012252	6.774223886	7.474204806	7.055312843	7.009408933	6.9117473	0	0	0	0	0	0	0	0	0	0	0	0	0	0	0	0	0	0
6.800170068	6.340359304	6.735780014	6.318968114	6.66440902	6.317164687	6.285998095	5.713732806	6.118097198	5.609471795	6.079933195	5.703782475	5.666426688	5.003946306	5.676753802	5.017279837	5.587248658	5.049856007	6.800170068	6.340359304	6.735780014	6.318968114	6.66440902	6.317164687	0	0	0	0	0	0	0	0	0	0	0	0	0	0	0	0	0	0
6.710523109	6.447305863	6.86171134	6.426488457	6.573680167	6.470799504	6.232448017	5.786897381	6.267200549	5.768320996	6.242223265	5.843544417	5.739792912	5.099866428	5.680172609	5.049856007	5.609471795	5.111987788	6.710523109	6.447305863	6.86171134	6.426488457	6.573680167	6.470799504	0	0	0	0	0	0	0	0	0	0	0	0	0	0	0	0	0	0
9.751442987	9.947504438	NA	10.58549795	10.10385366	10.56232793	8.92585319	9.268797942	10.06929856	9.786616601	9.472089062	9.84150576	8.03915739	8.399310151	9.595126469	9.097955241	8.827321453	9.074749718	9.751442987	9.947504438	10.8268532	10.58549795	10.10385366	10.56232793	0	0	10.81977828	0	0	0	0	0	0	0	0	0	0	0	0	0	0	0
6.821107472	6.447305863	6.906754779	6.678342115	6.684611728	6.543911846	6.152732695	5.799092654	6.381816017	5.902633333	6.210600077	5.886104031	5.733341277	5.117993812	5.82008293	5.236441963	5.648974238	5.192956851	6.821107472	6.447305863	6.906754779	6.678342115	6.684611728	6.543911846	0	0	0	0	0	0	0	0	0	0	0	0	0	0	0	0	0	0
6.646390515	6.391917113	6.828712072	6.461468176	6.675823222	6.502790046	6.126869184	5.697093487	6.259581464	5.768320996	6.240275845	5.80814249	5.780743516	4.976733742	5.886104031	5.062595033	5.736572297	5.093750201	6.646390515	6.391917113	6.828712072	6.461468176	6.675823222	6.502790046	0	0	0	0	0	0	0	0	0	0	0	0	0	0	0	0	0	0
6.805722553	6.356107661	6.822197391	6.244166901	6.685860947	6.342121419	6.295266001	5.710427017	6.280395839	5.620400866	6.228511004	5.65248918	5.799092654	4.983606622	5.752572639	4.9698133	5.545177444	5.017279837	6.805722553	6.356107661	6.822197391	6.244166901	6.685860947	6.342121419	0	0	0	0	0	0	0	0	0	0	0	0	0	0	0	0	0	0
6.710523109	6.308098442	6.759255271	6.326149473	6.768493212	6.381816017	6.06610809	5.587248658	6.152732695	5.655991811	6.148468296	5.669880923	5.624017506	5.003946306	5.590986981	4.9698133	5.549076085	5.023880521	6.710523109	6.308098442	6.759255271	6.326149473	6.768493212	6.381816017	0	0	0	0	0	0	0	0	0	0	0	0	0	0	0	0	0	0
7.929126487	7.779466967	8.06117136	7.765144903	7.386470849	7.569927655	7.038783541	7.142036575	7.499976541	7.122059882	6.944087208	7.042286172	6.315358002	6.278521424	7.089243155	6.507277712	6.165417854	6.120297419	7.929126487	7.779466967	8.06117136	7.765144903	7.386470849	7.569927655	0	0	0	0	0	0	0	0	0	0	0	0	0	0	0	0	0	0
6.947937069	6.546785411	6.886531643	6.50578406	6.961296046	6.575075841	6.405228458	5.891644212	6.400257445	5.888877958	6.464588304	5.96870756	5.783825182	5.262690189	5.894402834	5.111987788	5.831882477	5.225746674	6.947937069	6.546785411	6.886531643	6.50578406	6.961296046	6.575075841	0	0	0	0	0	0	0	0	0	0	0	0	0	0	0	0	0	0
6.807934944	6.403574198	6.786716951	6.315358002	6.620073207	6.408528791	6.222576268	5.762051383	6.09356977	5.666426688	6.22059017	5.676753802	5.683579767	5.075173815	5.648974238	4.983606622	5.703782475	4.983606622	6.807934944	6.403574198	6.786716951	6.315358002	6.620073207	6.408528791	0	0	0	0	0	0	0	0	0	0	0	0	0	0	0	0	0	0
6.738152495	6.386879319	6.779921907	6.257667588	6.80682936	6.403574198	6.163314804	5.697093487	6.148468296	5.666426688	6.107022888	5.710427017	5.609471795	4.990432587	5.579729826	4.997212274	5.834810737	4.990432587	6.738152495	6.386879319	6.779921907	6.257667588	6.80682936	6.403574198	0	0	0	0	0	0	0	0	0	0	0	0	0	0	0	0	0	0
6.843749949	6.340359304	6.65929392	6.270988432	6.742880636	6.390240667	6.144185634	5.648974238	6.156978986	5.645446898	6.284134161	5.730099783	5.717027701	4.997212274	5.655991811	4.927253685	5.80814249	5.003946306	6.843749949	6.340359304	6.65929392	6.270988432	6.742880636	6.390240667	0	0	0	0	0	0	0	0	0	0	0	0	0	0	0	0	0	0
7.543273347	7.453561872	8.381373468	7.719573989	7.235619141	7.123672785	6.97354302	6.704414355	7.45007957	6.851184927	6.715383386	6.572282543	6.295266001	5.955837369	6.875232087	6.137727054	6.12905021	5.736572297	7.543273347	7.453561872	8.381373468	7.719573989	7.235619141	7.123672785	0	0	0	0	0	0	0	0	0	0	0	0	0	0	0	0	0	0
6.753437919	6.356107661	6.945051064	6.416732283	6.715383386	6.398594935	6.248042875	5.752572639	6.431331082	5.777652323	6.052089169	5.693732139	5.717027701	5.036952602	5.793013608	5.017279837	5.638354669	4.997212274	6.753437919	6.356107661	6.945051064	6.416732283	6.715383386	6.398594935	0	0	0	0	0	0	0	0	0	0	0	0	0	0	0	0	0	0
6.827629235	6.380122537	6.705639095	6.280395839	6.683360946	6.403574198	6.184148891	5.713732806	6.267200549	5.697093487	6.00635316	5.733341277	5.572154032	5.056245805	5.609471795	4.9698133	5.583496309	5.049856007	6.827629235	6.380122537	6.705639095	6.280395839	6.683360946	6.403574198	0	0	0	0	0	0	0	0	0	0	0	0	0	0	0	0	0	0
6.726233402	6.381816017	6.855408799	6.481577129	6.712956201	6.405228458	6.406879986	5.774551546	6.326149473	5.802118375	6.184148891	5.765191103	5.783825182	5.049856007	5.783825182	5.105945474	5.59471138	5.043425117	6.726233402	6.381816017	6.855408799	6.481577129	6.712956201	6.405228458	0	0	0	0	0	0	0	0	0	0	0	0	0	0	0	0	0	0
6.913737351	6.448889394	6.64898455	6.338594078	6.672032945	6.423246964	6.345636361	5.717027701	6.150602768	5.700443573	6.17586727	5.693732139	5.641907071	5.056245805	5.572154032	4.983606622	5.726847748	5.023880521	6.913737351	6.448889394	6.64898455	6.338594078	6.672032945	6.423246964	0	0	0	0	0	0	0	0	0	0	0	0	0	0	0	0	0	0
6.81014245	6.413458957	7.047517221	6.436150368	6.89060912	6.440946541	6.263398263	5.713732806	6.519147288	5.802118375	6.366470448	5.783825182	5.730099783	5.049856007	5.897153868	5.068904202	5.655991811	5.049856007	6.81014245	6.413458957	7.047517221	6.436150368	6.89060912	6.440946541	0	0	0	0	0	0	0	0	0	0	0	0	0	0	0	0	0	0
6.735780014	6.364750757	6.738152495	6.317164687	6.568077911	6.37502482	6.202535517	5.700443573	6.133398043	5.796057751	6.244166901	5.697093487	5.605802066	4.997212274	5.768320996	4.9698133	5.602118821	5.023880521	6.735780014	6.364750757	6.738152495	6.317164687	6.568077911	6.37502482	0	0	0	0	0	0	0	0	0	0	0	0	0	0	0	0	0	0
6.820016365	6.483107351	6.771935556	6.359573869	6.732210706	6.481577129	6.29156914	5.811140993	6.298949247	5.693732139	6.263398263	5.768320996	5.717027701	5.105945474	5.762051383	5.003946306	5.579729826	5.036952602	6.820016365	6.483107351	6.771935556	6.359573869	6.732210706	6.481577129	0	0	0	0	0	0	0	0	0	0	0	0	0	0	0	0	0	0
7.139660336	6.762729507	7.215239979	6.771935556	6.812345094	6.704414355	6.408528791	6.124683391	6.598509029	6.047372179	6.302618976	6.023447593	5.918893854	5.38907173	6.11146734	5.356586275	5.707110265	5.313205979	7.139660336	6.762729507	7.215239979	6.771935556	6.812345094	6.704414355	0	0	0	0	0	0	0	0	0	0	0	0	0	0	0	0	0	0
10.36674976	10.24113767	NA	10.67588482	9.537267196	9.955842783	9.357293785	9.395989719	10.76774788	9.970070857	8.939843124	9.24744346	8.692322278	8.658519128	10.16130303	9.16062478	8.299285907	8.494538501	10.36674976	10.24113767	11.09033963	10.67588482	9.537267196	9.955842783	0	0	10.81977828	0	0	0	0	0	0	0	0	0	0	0	0	0	0	0
7.790282381	7.73280753	9.140990294	8.643297068	8.095293777	8.228977643	7.280008253	7.136483209	8.480114183	8.000014094	7.478734826	7.583247524	6.601230119	6.403574198	7.877017896	7.194436851	6.773080376	6.787844982	7.790282381	7.73280753	9.140990294	8.643297068	8.095293777	8.228977643	0	0	0	0	0	0	0	0	0	0	0	0	0	0	0	0	0	0
7.442492723	7.3524411	7.530479995	7.25629724	7.03438793	7.195937226	6.677083461	6.579251212	7.110696123	6.613384218	6.432940093	6.486160789	6.148468296	5.913503006	6.390240667	5.846438775	5.963579344	5.723585102	7.442492723	7.3524411	7.530479995	7.25629724	7.03438793	7.195937226	0	0	0	0	0	0	0	0	0	0	0	0	0	0	0	0	0	0
8.124446856	8.30201781	8.293549515	8.118802997	7.156176637	7.094234846	7.40671073	7.616775809	7.743269701	7.385851078	6.543911846	6.246106765	6.783325201	6.797940413	7.31986493	6.769641977	5.883322388	5.521460918	8.124446856	8.30201781	8.293549515	8.118802997	7.156176637	7.094234846	0	0	0	0	0	0	0	0	0	0	0	0	0	0	0	0	0	0
7.263329617	6.670766321	6.88857246	6.663132696	6.778784898	6.56667243	6.711740395	5.891644212	6.338594078	5.983936281	6.349138991	5.899897354	6.190315406	5.198497031	5.860786223	5.198497031	5.80814249	5.187385806	7.263329617	6.670766321	6.88857246	6.663132696	6.778784898	6.56667243	0	0	0	0	0	0	0	0	0	0	0	0	0	0	0	0	0	0
7.074116816	6.411818268	6.752270376	6.261491684	6.807934944	6.320768294	6.440946541	5.713732806	6.228511004	5.700443573	6.210600077	5.726847748	5.976350909	5.003946306	5.768320996	4.955827058	5.733341277	4.997212274	7.074116816	6.411818268	6.752270376	6.261491684	6.807934944	6.320768294	0	0	0	0	0	0	0	0	0	0	0	0	0	0	0	0	0	0
6.946975992	6.467698726	6.687108608	6.37331979	6.959398512	6.37331979	6.489204931	5.84932478	6.222576268	5.774551546	6.37331979	5.777652323	5.92157842	5.141663557	5.645446898	5.056245805	5.834810737	5.062595033	6.946975992	6.467698726	6.687108608	6.37331979	6.959398512	6.37331979	0	0	0	0	0	0	0	0	0	0	0	0	0	0	0	0	0	0
8.881975184	8.334711622	10.5274722	9.622383795	8.857088135	8.440096141	8.176110342	7.646353722	9.721905722	8.677780256	8.321178307	7.82284529	7.109879463	6.459904454	9.046173026	7.932003152	7.567345676	6.796823718	8.881975184	8.334711622	10.5274722	9.622383795	8.857088135	8.440096141	0	0	0	0	0	0	0	0	0	0	0	0	0	0	0	0	0	0
6.886531643	6.453624999	6.639875834	6.29710932	7.444248649	6.501289671	6.463029457	5.693732139	6.257667588	5.680172609	7.086737935	5.891644212	5.924255797	5.068904202	5.572154032	5.003946306	6.444131257	5.176149733	6.886531643	6.453624999	6.639875834	6.29710932	7.444248649	6.501289671	0	0	0	0	0	0	0	0	0	0	0	0	0	0	0	0	0	0
7.028201432	6.416732283	6.613384218	6.340359304	6.946975992	6.406879986	6.272877007	5.733341277	6.131226489	5.746203191	6.356107661	5.697093487	5.84932478	5.023880521	5.590986981	4.990432587	5.789960171	5.081404365	7.028201432	6.416732283	6.613384218	6.340359304	6.946975992	6.406879986	0	0	0	0	0	0	0	0	0	0	0	0	0	0	0	0	0	0
6.945051064	6.487684018	7.206377291	6.629363253	6.908754779	6.549650742	6.37331979	5.765191103	6.576469569	6.018593214	6.602587892	5.950642553	5.874930731	5.129898715	6.06610809	5.257495372	5.902633333	5.170483995	6.945051064	6.487684018	7.206377291	6.629363253	6.908754779	6.549650742	0	0	0	0	0	0	0	0	0	0	0	0	0	0	0	0	0	0
6.853299093	6.436150368	6.735780014	6.295266001	7.093404626	6.436150368	6.202535517	5.730099783	6.246106765	5.673323267	6.563855527	5.762051383	5.693732139	5.105945474	5.693732139	5.003946306	6.068425588	5.129898715	6.853299093	6.436150368	6.735780014	6.295266001	7.093404626	6.436150368	0	0	0	0	0	0	0	0	0	0	0	0	0	0	0	0	0	0
6.893656355	6.480044562	7.699389406	7.052721049	8.004031508	6.915723449	6.253828812	5.811140993	7.077498054	6.466144724	7.294377299	6.226536669	5.81711116	5.105945474	6.706862337	5.814130532	6.626717749	5.424950017	6.893656355	6.480044562	7.699389406	7.052721049	8.004031508	6.915723449	0	0	0	0	0	0	0	0	0	0	0	0	0	0	0	0	0	0
6.902742737	6.450470422	6.749931194	6.37502482	6.853299093	6.424869024	6.216606101	5.758901774	6.115892125	5.733341277	6.385194399	5.720311777	5.762051383	5.105945474	5.676753802	4.983606622	5.811140993	5.023880521	6.902742737	6.450470422	6.749931194	6.37502482	6.853299093	6.424869024	0	0	0	0	0	0	0	0	0	0	0	0	0	0	0	0	0	0
6.717804695	6.333279628	6.745236349	6.391917113	6.866933284	6.459904454	6.224558429	5.710427017	6.234410726	5.666426688	6.186208624	5.765191103	5.697093487	5.075173815	5.733341277	4.976733742	5.924255797	5.049856007	6.717804695	6.333279628	6.745236349	6.391917113	6.866933284	6.459904454	0	0	0	0	0	0	0	0	0	0	0	0	0	0	0	0	0	0
6.760414691	6.306275287	6.65415252	6.338594078	6.741700695	6.444131257	6.282266747	5.723585102	6.261491684	5.736572297	6.255750042	5.768320996	5.713732806	5.099866428	5.736572297	4.983606622	5.673323267	5.068904202	6.760414691	6.306275287	6.65415252	6.338594078	6.741700695	6.444131257	0	0	0	0	0	0	0	0	0	0	0	0	0	0	0	0	0	0
NA	10.775701	NA	10.667	10.25734353	10.58504281	10.13134	9.990307244	NA	10.11350534	9.858437884	10.10250233	9.553504454	9.322507669	10.29620509	9.303010707	9.180293451	9.352273868	11.0702101	10.775701	11.09033963	10.667	10.25734353	10.58504281	10.81977828	0	10.81977828	0	0	0	0	0	10.81977828	0	0	0	0	0	0	0	0	0
7.23489842	6.844815479	7.587310506	6.952728645	7.073269717	7.007600614	6.647688374	6.210600077	7.037027615	6.32256524	6.476972363	6.204557763	6.059123196	5.446737372	6.448889394	5.541263545	6.03068526	5.560681631	7.23489842	6.844815479	7.587310506	6.952728645	7.073269717	7.007600614	0	0	0	0	0	0	0	0	0	0	0	0	0	0	0	0	0	0
8.523572798	7.736743682	9.232982102	8.304247465	8.288534459	7.877397186	7.900266037	7.13009851	8.684062644	7.592366129	7.696667082	6.977281342	7.142036575	6.315358002	8.099250562	6.773080376	7.284820913	6.629363253	8.523572798	7.736743682	9.232982102	8.304247465	8.288534459	7.877397186	0	0	0	0	0	0	0	0	0	0	0	0	0	0	0	0	0	0
6.886531643	6.419994928	6.896694332	6.453624999	6.834108739	6.369900983	6.350885717	5.710427017	6.261491684	5.774551546	6.270988432	5.843544417	5.768320996	5.087596335	5.80814249	5.087596335	5.590986981	5.049856007	6.886531643	6.419994928	6.896694332	6.453624999	6.834108739	6.369900983	0	0	0	0	0	0	0	0	0	0	0	0	0	0	0	0	0	0
7.226936018	6.694562059	8.921991411	7.909122183	7.691200098	7.257002707	6.721425701	6.186208624	7.979338895	6.942156706	7.153833802	6.480044562	6.269096284	5.424950017	7.415776975	6.244166901	6.445719819	5.683579767	7.226936018	6.694562059	8.921991411	7.909122183	7.691200098	7.257002707	0	0	0	0	0	0	0	0	0	0	0	0	0	0	0	0	0	0
6.938284484	6.403574198	6.665683718	6.354370041	6.728628613	6.391917113	6.253828812	5.697093487	6.22059017	5.758901774	6.228511004	5.780743516	5.828945618	5.049856007	5.686975356	5.062595033	5.564520407	4.976733742	6.938284484	6.403574198	6.665683718	6.354370041	6.728628613	6.391917113	0	0	0	0	0	0	0	0	0	0	0	0	0	0	0	0	0	0
6.996681488	6.400257445	6.873163834	6.432940093	6.739336627	6.361302478	6.366470448	5.80814249	6.363028104	5.736572297	6.272877007	5.707110265	5.80814249	5.093750201	5.720311777	5.030437921	5.736572297	5.036952602	6.996681488	6.400257445	6.873163834	6.432940093	6.739336627	6.361302478	0	0	0	0	0	0	0	0	0	0	0	0	0	0	0	0	0	0
7.171656823	6.317164687	6.717804695	6.357842267	6.682108597	6.401917197	6.517671273	5.697093487	6.244166901	5.624017506	6.188264123	5.669880923	5.97126184	5.010635294	5.655991811	5.043425117	5.707110265	5.010635294	7.171656823	6.317164687	6.717804695	6.357842267	6.682108597	6.401917197	0	0	0	0	0	0	0	0	0	0	0	0	0	0	0	0	0	0
7.896180609	6.602587892	8.756997184	7.936660155	8.017966703	8.025843344	7.483806688	5.958424693	8.197814032	7.118016204	7.874358825	7.762596049	7.006695227	5.225746674	7.101675972	6.047372179	7.249925537	6.895682698	7.896180609	6.602587892	8.756997184	7.936660155	8.017966703	8.025843344	0	0	0	0	0	0	0	0	0	0	0	0	0	0	0	0	0	0
7.801800402	6.428105273	6.887552572	6.385194399	6.650279049	6.401917197	7.249215057	5.762051383	6.419994928	5.743003188	6.115892125	5.707110265	6.748759547	5.036952602	5.823045895	5.062595033	5.726847748	5.036952602	7.801800402	6.428105273	6.887552572	6.385194399	6.650279049	6.401917197	0	0	0	0	0	0	0	0	0	0	0	0	0	0	0	0	0	0
8.273846933	6.56526497	7.582229194	6.884486652	6.981005741	6.758094504	7.547501683	5.926926026	6.998509642	6.206575927	6.476972363	6.11146734	6.945051064	5.225746674	6.481577129	5.497168225	6.033086222	5.407171771	8.273846933	6.56526497	7.582229194	6.884486652	6.981005741	6.758094504	0	0	0	0	0	0	0	0	0	0	0	0	0	0	0	0	0	0
7.135687347	6.421622268	6.791221463	6.456769656	6.722629795	6.37331979	6.755768922	5.743003188	6.318968114	5.780743516	6.184148891	5.783825182	6.018593214	5.093750201	5.771441123	5.049856007	5.624017506	5.036952602	7.135687347	6.421622268	6.791221463	6.456769656	6.722629795	6.37331979	0	0	0	0	0	0	0	0	0	0	0	0	0	0	0	0	0	0
7.612336837	6.896694332	7.933438388	7.041411664	7.195937226	7.006695227	7.051855623	6.352629396	7.387709239	6.385194399	6.72982407	6.486160789	6.313548046	5.568344504	6.413458957	5.493061443	6.280395839	5.690359454	7.612336837	6.896694332	7.933438388	7.041411664	7.195937226	7.006695227	0	0	0	0	0	0	0	0	0	0	0	0	0	0	0	0	0	0
6.864847778	6.386879319	6.779921907	6.349138991	6.561030666	6.388561406	6.424869024	5.736572297	6.115892125	5.743003188	6.274762021	5.710427017	5.814130532	4.983606622	5.768320996	5.017279837	5.579729826	5.030437921	6.864847778	6.386879319	6.779921907	6.349138991	6.561030666	6.388561406	0	0	0	0	0	0	0	0	0	0	0	0	0	0	0	0	0	0
6.80461452	6.335054251	6.779921907	6.368187186	6.678342115	6.306275287	6.278521424	5.616771098	6.115892125	5.713732806	6.308098442	5.733341277	5.693732139	4.919980926	5.613128106	5.056245805	5.755742214	4.9698133	6.80461452	6.335054251	6.779921907	6.368187186	6.678342115	6.306275287	0	0	0	0	0	0	0	0	0	0	0	0	0	0	0	0	0	0
6.997595983	6.587550015	6.910750788	6.561030666	6.725033642	6.66440902	6.34738921	5.857933154	6.261491684	5.953243334	6.230481448	5.963579344	5.846438775	5.236441963	5.831882477	5.187385806	5.641907071	5.283203729	6.997595983	6.587550015	6.910750788	6.561030666	6.725033642	6.66440902	0	0	0	0	0	0	0	0	0	0	0	0	0	0	0	0	0	0
6.794586581	6.343880434	6.697034248	6.350885717	6.591673732	6.364750757	6.06610809	5.730099783	6.12905021	5.700443573	6.124683391	5.669880923	5.736572297	5.023880521	5.676753802	5.010635294	5.575949103	4.955827058	6.794586581	6.343880434	6.697034248	6.350885717	6.591673732	6.364750757	0	0	0	0	0	0	0	0	0	0	0	0	0	0	0	0	0	0
7.788211558	7.674617497	8.058327307	7.227662499	7.616775809	8.01763716	7.148345744	7.006695227	7.502186487	6.580639137	7.338888134	7.602401336	6.508769137	6.249975242	7.160845907	5.937536205	6.7310181	6.854354502	7.788211558	7.674617497	8.058327307	7.227662499	7.616775809	8.01763716	0	0	0	0	0	0	0	0	0	0	0	0	0	0	0	0	0	0
6.697034248	6.390240667	6.682108597	6.357842267	6.792344427	6.338594078	6.234410726	5.720311777	6.259581464	5.717027701	6.401917197	5.736572297	5.746203191	5.030437921	5.693732139	5.087596335	5.690359454	5.036952602	6.697034248	6.390240667	6.682108597	6.357842267	6.792344427	6.338594078	0	0	0	0	0	0	0	0	0	0	0	0	0	0	0	0	0	0
6.842683282	6.350885717	6.71417053	6.363028104	6.848005275	6.361302478	6.224558429	5.730099783	6.198478716	5.726847748	6.263398263	5.690359454	5.690359454	4.990432587	5.686975356	4.997212274	5.723585102	4.997212274	6.842683282	6.350885717	6.71417053	6.363028104	6.848005275	6.361302478	0	0	0	0	0	0	0	0	0	0	0	0	0	0	0	0	0	0
6.787844982	6.421622268	6.642486801	6.390240667	6.721425701	6.357842267	6.226536669	5.755742214	6.177944114	5.645446898	6.165417854	5.726847748	5.697093487	5.081404365	5.686975356	5.036952602	5.627621114	5.023880521	6.787844982	6.421622268	6.642486801	6.390240667	6.721425701	6.357842267	0	0	0	0	0	0	0	0	0	0	0	0	0	0	0	0	0	0
6.805722553	6.383506635	7.044032897	6.593044534	7.398174093	7.358830898	6.091309882	5.720311777	6.473890696	5.831882477	6.668228248	6.608000625	5.673323267	5.062595033	5.993961427	5.176149733	6.104793232	5.855071922	6.805722553	6.383506635	7.044032897	6.593044534	7.398174093	7.358830898	0	0	0	0	0	0	0	0	0	0	0	0	0	0	0	0	0	0
6.775366091	6.396929655	6.745236349	6.391917113	6.717804695	6.405228458	6.289715571	5.774551546	6.165417854	5.703782475	6.257667588	5.690359454	5.638354669	5.030437921	5.568344504	5.036952602	5.686975356	5.099866428	6.775366091	6.396929655	6.745236349	6.391917113	6.717804695	6.405228458	0	0	0	0	0	0	0	0	0	0	0	0	0	0	0	0	0	0
9.478992519	9.115370134	9.398809659	8.851520272	8.332789468	8.770904744	8.858937222	8.566935283	8.998631198	8.305484018	7.791522819	8.020270473	7.997999318	7.653020414	8.358900612	7.480428306	7.348587531	7.429520843	9.478992519	9.115370134	9.398809659	8.851520272	8.332789468	8.770904744	0	0	0	0	0	0	0	0	0	0	0	0	0	0	0	0	0	0
6.793466133	6.302618976	6.821107472	6.393590754	6.610696045	6.29710932	6.272877007	5.683579767	6.265301213	5.686975356	6.224558429	5.683579767	5.673323267	5.023880521	5.655991811	5.081404365	5.726847748	4.983606622	6.793466133	6.302618976	6.821107472	6.393590754	6.610696045	6.29710932	0	0	0	0	0	0	0	0	0	0	0	0	0	0	0	0	0	0
6.801283034	6.352629396	6.732210706	6.429719478	6.762729507	6.428105273	6.086774727	5.710427017	6.212606096	5.703782475	6.126869184	5.755742214	5.616771098	5.043425117	5.723585102	5.056245805	5.598421959	5.087596335	6.801283034	6.352629396	6.732210706	6.429719478	6.762729507	6.428105273	0	0	0	0	0	0	0	0	0	0	0	0	0	0	0	0	0	0
9.559376212	9.343559216	NA	10.31111698	10.20244334	10.511213	8.849800827	8.596928159	10.3829773	9.637893077	9.634496379	9.834405391	8.13739583	7.87397838	9.744902053	8.819813136	8.965717789	9.061144066	9.559376212	9.343559216	10.96032253	10.31111698	10.20244334	10.511213	0	0	10.81977828	0	0	0	0	0	0	0	0	0	0	0	0	0	0	0
9.499421465	9.249657234	10.53624758	9.958165114	9.839695419	10.19950975	8.922124824	8.745125259	9.919557733	9.21662061	9.400547423	9.662370949	8.002694162	7.826842098	9.273033441	8.375860015	8.76561455	8.886685639	9.499421465	9.249657234	10.53624758	9.958165114	9.839695419	10.19950975	0	0	0	0	0	0	0	0	0	0	0	0	0	0	0	0	0	0
6.776506992	6.424869024	6.791221463	6.463029457	6.878326468	6.411818268	6.22059017	5.723585102	6.135564891	5.796057751	6.09356977	5.739792912	5.713732806	5.043425117	5.690359454	5.141663557	5.768320996	5.043425117	6.776506992	6.424869024	6.791221463	6.463029457	6.878326468	6.411818268	0	0	0	0	0	0	0	0	0	0	0	0	0	0	0	0	0	0
6.776506992	6.43775165	6.683360946	6.501289671	6.690842277	6.380122537	6.200509174	5.811140993	6.135564891	5.802118375	6.133398043	5.805134969	5.726847748	5.062595033	5.736572297	5.017279837	5.666426688	5.036952602	6.776506992	6.43775165	6.683360946	6.501289671	6.690842277	6.380122537	0	0	0	0	0	0	0	0	0	0	0	0	0	0	0	0	0	0
6.755768922	6.424869024	6.875232087	6.431331082	6.698268054	6.472346295	6.109247583	5.746203191	6.238324625	5.805134969	6.298949247	5.796057751	5.730099783	5.036952602	5.783825182	5.123963979	5.669880923	5.099866428	6.755768922	6.424869024	6.875232087	6.431331082	6.698268054	6.472346295	0	0	0	0	0	0	0	0	0	0	0	0	0	0	0	0	0	0
7.524561226	7.139660336	8.518192692	7.657282793	8.244859396	8.329175442	7.163946684	6.70930434	7.717796211	6.736966958	7.656810091	7.535296702	6.398594935	5.942799375	7.120444372	5.981414211	7.237778192	7.045776577	7.524561226	7.139660336	8.518192692	7.657282793	8.244859396	8.329175442	0	0	0	0	0	0	0	0	0	0	0	0	0	0	0	0	0	0
7.686162303	7.315883505	8.386628821	7.518607217	7.503840747	7.290292882	6.894670039	6.66057515	7.981733287	7.005789019	6.788971743	6.577861358	6.434546519	5.934894196	7.170888479	6.08221891	6.340359304	5.80814249	7.686162303	7.315883505	8.386628821	7.518607217	7.503840747	7.290292882	0	0	0	0	0	0	0	0	0	0	0	0	0	0	0	0	0	0
6.869014451	6.445719819	6.7310181	6.440946541	6.568077911	6.408528791	6.318968114	5.768320996	6.238324625	5.726847748	6.198478716	5.736572297	5.631211782	5.081404365	5.765191103	5.062595033	5.517452896	5.017279837	6.869014451	6.445719819	6.7310181	6.440946541	6.568077911	6.408528791	0	0	0	0	0	0	0	0	0	0	0	0	0	0	0	0	0	0
6.774223886	6.396929655	6.745236349	6.381816017	6.663132696	6.336825731	6.12249281	5.703782475	6.061456919	5.717027701	6.265301213	5.631211782	5.556828062	5.017279837	5.690359454	5.099866428	5.605802066	4.934473933	6.774223886	6.396929655	6.745236349	6.381816017	6.663132696	6.336825731	0	0	0	0	0	0	0	0	0	0	0	0	0	0	0	0	0	0
6.74051936	6.381816017	6.708084084	6.405228458	6.548219103	6.458338283	6.200509174	5.771441123	6.212606096	5.743003188	6.244166901	5.739792912	5.598421959	5.049856007	5.743003188	5.010635294	5.616771098	5.010635294	6.74051936	6.381816017	6.708084084	6.405228458	6.548219103	6.458338283	0	0	0	0	0	0	0	0	0	0	0	0	0	0	0	0	0	0
6.693323668	6.37331979	7.058758153	6.56948142	6.748759547	6.483107351	6.040254711	5.673323267	6.489204931	5.924255797	6.278521424	5.866468057	5.659482216	5.068904202	6.06610809	5.176149733	5.796057751	5.187385806	6.693323668	6.37331979	7.058758153	6.56948142	6.748759547	6.483107351	0	0	0	0	0	0	0	0	0	0	0	0	0	0	0	0	0	0
6.773080376	6.450470422	6.719013154	6.37502482	6.779921907	6.386879319	5.945420609	5.780743516	6.263398263	5.730099783	6.150602768	5.774551546	5.713732806	5.036952602	5.620400866	5.030437921	5.564520407	5.030437921	6.773080376	6.450470422	6.719013154	6.37502482	6.779921907	6.386879319	0	0	0	0	0	0	0	0	0	0	0	0	0	0	0	0	0	0
8.259458195	7.5750717	8.731659202	7.861727078	7.798523054	7.642524134	7.303843225	6.785587645	8.290041619	7.163172391	7.470224136	7.119635638	6.650279049	5.96100534	7.674617497	6.396929655	6.865891075	6.385194399	8.259458195	7.5750717	8.731659202	7.861727078	7.798523054	7.642524134	0	0	0	0	0	0	0	0	0	0	0	0	0	0	0	0	0	0
6.954638865	6.773080376	7.122059882	6.848005275	6.951772164	7.141245122	6.34738921	6.102558595	6.476972363	6.150602768	6.516193076	6.343880434	5.799092654	5.370638028	6.03787092	5.451038454	5.843544417	5.583496309	6.954638865	6.773080376	7.122059882	6.848005275	6.951772164	7.141245122	0	0	0	0	0	0	0	0	0	0	0	0	0	0	0	0	0	0
6.932447892	6.359573869	6.688354714	6.311734809	6.661854741	6.306275287	6.284134161	5.648974238	6.139884552	5.655991811	6.259581464	5.634789603	5.799092654	5.010635294	5.686975356	4.934473933	5.707110265	4.976733742	6.932447892	6.359573869	6.688354714	6.311734809	6.661854741	6.306275287	0	0	0	0	0	0	0	0	0	0	0	0	0	0	0	0	0	0
7.979681302	7.675546003	8.426830751	7.714231145	7.434257382	7.579167967	7.167809184	6.927557906	7.922623574	7.006695227	7.03966035	6.957497371	6.588926478	6.144185634	7.03438793	6.077642243	6.300785795	6.100318952	7.979681302	7.675546003	8.426830751	7.714231145	7.434257382	7.579167967	0	0	0	0	0	0	0	0	0	0	0	0	0	0	0	0	0	0
7.057036982	6.771935556	7.582229194	7.21964204	6.957497371	7.159291905	6.570882962	6.244166901	7.082548569	6.613384218	6.637258031	6.625392368	6.073044534	5.613128106	6.480044562	5.811140993	6.01615716	5.733341277	7.057036982	6.771935556	7.582229194	7.21964204	6.957497371	7.159291905	0	0	0	0	0	0	0	0	0	0	0	0	0	0	0	0	0	0
6.807934944	6.340359304	6.66440902	6.338594078	6.605297921	6.317164687	6.210600077	5.648974238	6.200509174	5.634789603	6.133398043	5.666426688	5.713732806	5.010635294	5.505331536	4.997212274	5.590986981	4.976733742	6.807934944	6.340359304	6.66440902	6.338594078	6.605297921	6.317164687	0	0	0	0	0	0	0	0	0	0	0	0	0	0	0	0	0	0
6.817830571	6.320768294	6.858565035	6.403574198	6.779921907	6.415096959	6.29710932	5.703782475	6.244166901	5.726847748	6.295266001	5.743003188	5.568344504	5.068904202	5.739792912	4.9698133	5.609471795	5.030437921	6.817830571	6.320768294	6.858565035	6.403574198	6.779921907	6.415096959	0	0	0	0	0	0	0	0	0	0	0	0	0	0	0	0	0	0
7.659171368	7.053585727	7.539558829	7.18690102	7.268223021	7.428927195	6.942156706	6.421622268	6.970730078	6.326149473	6.527957918	6.601230119	6.32256524	5.720311777	6.376726948	5.697093487	6.196444128	6.079933195	7.659171368	7.053585727	7.539558829	7.18690102	7.268223021	7.428927195	0	0	0	0	0	0	0	0	0	0	0	0	0	0	0	0	0	0
8.478244441	8.032360148	8.603921195	8.254528882	7.90617884	8.408716715	7.608870629	7.325148958	8.300528606	7.643003636	7.636269603	7.934155234	7.21964204	6.633318433	7.61085279	6.900730664	6.993932975	7.136483209	8.478244441	8.032360148	8.603921195	8.254528882	7.90617884	8.408716715	0	0	0	0	0	0	0	0	0	0	0	0	0	0	0	0	0	0
6.752270376	6.326149473	6.788971743	6.336825731	6.642486801	6.336825731	6.240275845	5.700443573	6.295266001	5.707110265	6.22059017	5.736572297	5.730099783	5.036952602	5.703782475	5.023880521	5.572154032	5.017279837	6.752270376	6.326149473	6.788971743	6.336825731	6.642486801	6.336825731	0	0	0	0	0	0	0	0	0	0	0	0	0	0	0	0	0	0
6.785587645	6.333279628	6.693323668	6.324358962	6.64898455	6.452048954	6.102558595	5.666426688	6.204557763	5.697093487	6.234410726	5.799092654	5.517452896	4.983606622	5.733341277	5.003946306	5.733341277	5.093750201	6.785587645	6.333279628	6.693323668	6.324358962	6.64898455	6.452048954	0	0	0	0	0	0	0	0	0	0	0	0	0	0	0	0	0	0
6.630683386	6.361302478	6.642486801	6.369900983	6.908754779	6.408528791	6.008813185	5.777652323	6.216606101	5.768320996	6.280395839	5.793013608	5.693732139	5.003946306	5.620400866	4.997212274	5.877735782	5.023880521	6.630683386	6.361302478	6.642486801	6.369900983	6.908754779	6.408528791	0	0	0	0	0	0	0	0	0	0	0	0	0	0	0	0	0	0
6.926577033	6.456769656	6.666956792	6.33150185	6.835184586	6.459904454	6.224558429	5.777652323	6.308098442	5.655991811	6.356107661	5.717027701	5.749392986	5.081404365	5.602118821	4.96284463	5.690359454	5.056245805	6.926577033	6.456769656	6.666956792	6.33150185	6.835184586	6.459904454	0	0	0	0	0	0	0	0	0	0	0	0	0	0	0	0	0	0
6.826545224	6.371611847	7.212294469	6.794586581	7.212294469	6.951772164	6.11368218	5.713732806	6.523562306	6.052089169	6.651571874	6.257667588	5.65248918	5.081404365	5.950642553	5.361292166	6.021023349	5.537334267	6.826545224	6.371611847	7.212294469	6.794586581	7.212294469	6.951772164	0	0	0	0	0	0	0	0	0	0	0	0	0	0	0	0	0	0
6.70073111	6.434546519	6.720220155	6.388561406	7.082548569	6.499787041	6.146329258	5.726847748	6.200509174	5.720311777	6.421622268	5.883322388	5.631211782	5.068904202	5.676753802	5.023880521	5.897153868	5.147494477	6.70073111	6.434546519	6.720220155	6.388561406	7.082548569	6.499787041	0	0	0	0	0	0	0	0	0	0	0	0	0	0	0	0	0	0
6.7310181	6.385194399	6.791221463	6.34738921	7.052721049	6.538139824	6.17586727	5.693732139	6.22059017	5.690359454	6.601230119	5.860786223	5.703782475	5.030437921	5.746203191	5.030437921	6.001414878	5.117993812	6.7310181	6.385194399	6.791221463	6.34738921	7.052721049	6.538139824	0	0	0	0	0	0	0	0	0	0	0	0	0	0	0	0	0	0
6.91968385	6.406879986	7.149916836	6.843749949	7.388946098	7.168579897	6.186208624	5.755742214	6.555356892	6.163314804	6.877296071	6.354370041	5.789960171	5.117993812	6.047372179	5.468060141	6.282266747	5.587248658	6.91968385	6.406879986	7.149916836	6.843749949	7.388946098	7.168579897	0	0	0	0	0	0	0	0	0	0	0	0	0	0	0	0	0	0
6.784457063	6.424869024	6.795705775	6.487684018	7.635303886	6.816735881	6.216606101	5.80814249	6.28785856	5.831882477	7.033506484	6.146329258	5.765191103	5.081404365	5.736572297	5.123963979	6.548219103	5.442417711	6.784457063	6.424869024	6.795705775	6.487684018	7.635303886	6.816735881	0	0	0	0	0	0	0	0	0	0	0	0	0	0	0	0	0	0
7.084226422	6.814542897	8.182279739	7.800572655	8.087025471	7.875879159	6.415096959	6.23636959	7.375882148	6.931471806	7.636269603	7.314552832	5.837730447	5.484796933	6.935370446	6.308098442	7.051855623	6.523562306	7.084226422	6.814542897	8.182279739	7.800572655	8.087025471	7.875879159	0	0	0	0	0	0	0	0	0	0	0	0	0	0	0	0	0	0
7.053585727	6.448889394	7.116394144	6.751101469	7.833996342	6.975413927	6.403574198	5.855071922	6.507277712	6.035481433	7.307872781	6.228511004	5.826000107	5.117993812	6.063785209	5.33753808	6.706862337	5.513428746	7.053585727	6.448889394	7.116394144	6.751101469	7.833996342	6.975413927	0	0	0	0	0	0	0	0	0	0	0	0	0	0	0	0	0	0
6.978213743	6.579251212	8.262042844	7.934871566	8.061486867	8.073402969	6.359573869	5.988961417	7.514254653	7.05012252	7.492203043	7.37337431	5.783825182	5.231108617	6.893656355	6.308098442	6.954638865	6.583409222	6.978213743	6.579251212	8.262042844	7.934871566	8.061486867	8.073402969	0	0	0	0	0	0	0	0	0	0	0	0	0	0	0	0	0	0
6.942156706	6.421622268	6.765038977	6.458338283	7.170888479	6.602587892	6.276643489	5.823045895	6.424869024	5.802118375	6.694562059	5.937536205	5.723585102	5.068904202	5.793013608	5.164785974	6.09356977	5.18178355	6.942156706	6.421622268	6.765038977	6.458338283	7.170888479	6.602587892	0	0	0	0	0	0	0	0	0	0	0	0	0	0	0	0	0	0
6.822197391	6.470799504	6.797940413	6.52649486	7.025538315	6.639875834	6.171700597	5.786897381	6.295266001	5.866468057	6.590301048	5.92157842	5.669880923	5.099866428	5.846438775	5.159055299	6.068425588	5.209486153	6.822197391	6.470799504	6.797940413	6.52649486	7.025538315	6.639875834	0	0	0	0	0	0	0	0	0	0	0	0	0	0	0	0	0	0
6.833031733	6.424869024	6.996681488	6.490723535	7.032624261	6.553933404	6.263398263	5.723585102	6.442540166	5.963579344	6.572282543	5.888877958	5.811140993	5.036952602	5.826000107	5.192956851	5.918893854	5.164785974	6.833031733	6.424869024	6.996681488	6.490723535	7.032624261	6.553933404	0	0	0	0	0	0	0	0	0	0	0	0	0	0	0	0	0	0
8.100464891	8.012018239	8.641355834	8.527341522	8.110126802	8.638702609	7.273092596	7.348587531	7.879669915	7.724004657	7.538494999	7.935587386	6.621405652	6.533788838	7.468513271	7.099201744	7.121252453	7.301822342	8.100464891	8.012018239	8.641355834	8.527341522	8.110126802	8.638702609	0	0	0	0	0	0	0	0	0	0	0	0	0	0	0	0	0	0
6.767343125	6.298949247	6.72982407	6.352629396	6.866933284	6.452048954	6.142037406	5.713732806	6.246106765	5.673323267	6.308098442	5.793013608	5.749392986	5.003946306	5.645446898	4.934473933	5.866468057	5.062595033	6.767343125	6.298949247	6.72982407	6.352629396	6.866933284	6.452048954	0	0	0	0	0	0	0	0	0	0	0	0	0	0	0	0	0	0
6.879355804	6.423246964	7.167809184	6.572282543	7.064759028	6.568077911	6.234410726	5.768320996	6.728628613	5.857933154	6.498282149	5.843544417	5.814130532	5.111987788	6.025865974	5.18178355	5.880532986	5.147494477	6.879355804	6.423246964	7.167809184	6.572282543	7.064759028	6.568077911	0	0	0	0	0	0	0	0	0	0	0	0	0	0	0	0	0	0
6.924612396	6.447305863	7.672757897	7.035268599	7.172424577	6.829793738	6.352629396	5.796057751	6.945051064	6.206575927	6.626717749	6.104793232	5.814130532	5.153291594	6.340359304	5.463831805	6.206575927	5.525452939	6.924612396	6.447305863	7.672757897	7.035268599	7.172424577	6.829793738	0	0	0	0	0	0	0	0	0	0	0	0	0	0	0	0	0	0
7.832014181	7.846589975	8.325063694	8.113127104	7.893572074	8.101677747	6.792344427	6.993015123	7.804251384	7.449498005	7.401231264	7.438971592	6.349138991	6.37331979	7.431299675	6.81563999	6.774223886	6.677083461	7.832014181	7.846589975	8.325063694	8.113127104	7.893572074	8.101677747	0	0	0	0	0	0	0	0	0	0	0	0	0	0	0	0	0	0
7.177018766	6.98471632	8.174421153	7.928766322	7.774015077	7.97831097	6.778784898	6.447305863	7.586296307	7.137278437	7.254177846	7.314552832	5.981414211	5.575949103	6.930494766	6.401917197	6.595780514	6.495265556	7.177018766	6.98471632	8.174421153	7.928766322	7.774015077	7.97831097	0	0	0	0	0	0	0	0	0	0	0	0	0	0	0	0	0	0
6.89060912	6.410174882	6.746412129	6.329720906	6.773080376	6.50578406	6.329720906	5.730099783	6.115892125	5.713732806	6.159095388	5.826000107	5.950642553	5.049856007	5.602118821	4.94875989	5.676753802	5.141663557	6.89060912	6.410174882	6.746412129	6.329720906	6.773080376	6.50578406	0	0	0	0	0	0	0	0	0	0	0	0	0	0	0	0	0	0
7.201916318	6.663132696	8.303257121	8.280964401	7.253470383	7.293697721	6.469250317	6.01615716	7.630946581	7.502738211	6.50578406	6.429719478	5.874930731	5.323009979	7.029087564	6.703188113	6.086774727	5.828945618	7.201916318	6.663132696	8.303257121	8.280964401	7.253470383	7.293697721	0	0	0	0	0	0	0	0	0	0	0	0	0	0	0	0	0	0
7.019296654	6.466144724	6.763884909	6.396929655	6.777646594	6.501289671	6.390240667	5.826000107	6.304448802	5.793013608	6.182084907	5.799092654	5.883322388	5.075173815	5.641907071	5.003946306	5.717027701	5.135798437	7.019296654	6.466144724	6.763884909	6.396929655	6.777646594	6.501289671	0	0	0	0	0	0	0	0	0	0	0	0	0	0	0	0	0	0
10.40774163	10.21829829	NA	10.78692446	NA	NA	9.600285668	9.522519916	NA	10.07327252	10.39671931	10.21189095	8.829665433	8.763584409	10.26740123	9.307013259	9.733114329	9.412301144	10.40774163	10.21829829	11.09033963	10.78692446	11.0076345	10.90139514	0	0	10.81977828	0	10.81977828	10.81977828	0	0	10.81977828	0	0	0	0	0	0	0	0	0
6.932447892	6.431331082	6.803505258	6.386879319	6.747586527	6.516193076	6.300785795	5.814130532	6.333279628	5.739792912	6.285998095	5.802118375	5.846438775	5.111987788	5.620400866	4.983606622	5.693732139	5.068904202	6.932447892	6.431331082	6.803505258	6.386879319	6.747586527	6.516193076	0	0	0	0	0	0	0	0	0	0	0	0	0	0	0	0	0	0
7.027314514	6.674561392	7.456454555	7.088408779	7.40671073	7.111512116	6.472346295	6.056784013	6.684611728	6.255750042	6.790097236	6.499787041	5.860786223	5.33753808	6.23636959	5.497168225	6.270988432	5.700443573	7.027314514	6.674561392	7.456454555	7.088408779	7.40671073	7.111512116	0	0	0	0	0	0	0	0	0	0	0	0	0	0	0	0	0	0
8.905579958	8.268475389	10.40906945	9.087607607	10.13479767	8.891511571	7.933079772	7.417580402	9.82254861	8.346167594	9.490015474	8.209852481	7.377758908	6.758094504	8.985570499	7.423568444	8.883085524	7.40671073	8.905579958	8.268475389	10.40906945	9.087607607	10.13479767	8.891511571	0	0	0	0	0	0	0	0	0	0	0	0	0	0	0	0	0	0
6.797940413	6.390240667	6.793466133	6.587550015	6.974478911	6.677083461	6.232448017	5.762051383	6.400257445	5.891644212	6.33150185	6.01615716	5.645446898	5.075173815	5.789960171	5.192956851	5.736572297	5.293304825	6.797940413	6.390240667	6.793466133	6.587550015	6.974478911	6.677083461	0	0	0	0	0	0	0	0	0	0	0	0	0	0	0	0	0	0
6.705639095	6.34738921	6.744059186	6.338594078	6.80682936	6.406879986	6.228511004	5.713732806	6.137727054	5.666426688	6.159095388	5.723585102	5.638354669	5.017279837	5.655991811	4.976733742	5.752572639	4.94875989	6.705639095	6.34738921	6.744059186	6.338594078	6.80682936	6.406879986	0	0	0	0	0	0	0	0	0	0	0	0	0	0	0	0	0	0
6.9117473	6.447305863	6.620073207	6.327936784	6.760414691	6.406879986	6.282266747	5.723585102	6.126869184	5.710427017	6.135564891	5.680172609	5.680172609	5.075173815	5.537334267	4.997212274	5.631211782	4.997212274	6.9117473	6.447305863	6.620073207	6.327936784	6.760414691	6.406879986	0	0	0	0	0	0	0	0	0	0	0	0	0	0	0	0	0	0
6.835184586	6.470799504	7.110696123	6.49677499	7.170888479	6.597145702	6.246106765	5.765191103	6.519147288	5.863631176	6.626717749	5.913503006	5.823045895	5.087596335	6.02827852	5.153291594	5.953243334	5.170483995	6.835184586	6.470799504	7.110696123	6.49677499	7.170888479	6.597145702	0	0	0	0	0	0	0	0	0	0	0	0	0	0	0	0	0	0
6.613384218	6.391917113	6.783325201	6.401917197	6.65929392	6.421622268	6.22059017	5.758901774	6.198478716	5.733341277	6.144185634	5.703782475	5.676753802	5.087596335	5.655991811	5.017279837	5.648974238	5.023880521	6.613384218	6.391917113	6.783325201	6.401917197	6.65929392	6.421622268	0	0	0	0	0	0	0	0	0	0	0	0	0	0	0	0	0	0
6.883462586	6.452048954	6.773080376	6.458338283	6.727431725	6.445719819	6.248042875	5.826000107	6.34738921	5.799092654	6.073044534	5.786897381	5.758901774	5.081404365	5.733341277	5.087596335	5.717027701	5.099866428	6.883462586	6.452048954	6.773080376	6.458338283	6.727431725	6.445719819	0	0	0	0	0	0	0	0	0	0	0	0	0	0	0	0	0	0
6.952728645	6.408528791	6.837332815	6.336825731	6.595780514	6.383506635	6.257667588	5.771441123	6.148468296	5.65248918	6.150602768	5.746203191	5.805134969	5.036952602	5.676753802	4.9698133	5.762051383	5.049856007	6.952728645	6.408528791	6.837332815	6.336825731	6.595780514	6.383506635	0	0	0	0	0	0	0	0	0	0	0	0	0	0	0	0	0	0
8.531490496	8.586532669	10.17011196	9.968197934	9.611194868	9.589119215	7.889084407	8.03106018	9.804606003	9.414668009	8.699681401	8.69064217	7.232010332	7.273092596	8.951958169	8.439663989	8.13739583	7.934155234	8.531490496	8.586532669	10.17011196	9.968197934	9.611194868	9.589119215	0	0	0	0	0	0	0	0	0	0	0	0	0	0	0	0	0	0
6.966967139	6.74051936	7.383989458	7.263329617	7.22329568	7.265429723	6.302618976	6.154858094	6.825460036	6.551080335	6.582025139	6.606650186	5.799092654	5.347107531	6.352629396	5.799092654	5.973809612	5.855071922	6.966967139	6.74051936	7.383989458	7.263329617	7.22329568	7.265429723	0	0	0	0	0	0	0	0	0	0	0	0	0	0	0	0	0	0
7.207859871	6.827629235	8.319229939	7.93701749	8.210668031	7.904703914	6.520621128	6.171700597	7.829232538	7.20489251	7.61332498	7.150701458	6.180016654	5.564520407	7.235619141	6.445719819	6.993015123	6.411818268	7.207859871	6.827629235	8.319229939	7.93701749	8.210668031	7.904703914	0	0	0	0	0	0	0	0	0	0	0	0	0	0	0	0	0	0
7.021976423	6.901737207	7.66293785	7.343426229	7.122059882	6.979145275	6.52649486	6.212606096	7.102499356	6.692083743	6.536691598	6.398594935	5.902633333	5.533389489	6.478509642	5.942799375	6.17586727	5.758901774	7.021976423	6.901737207	7.66293785	7.343426229	7.122059882	6.979145275	0	0	0	0	0	0	0	0	0	0	0	0	0	0	0	0	0	0
6.874198495	6.434546519	7.208600338	7.084226422	7.114769448	6.971668605	6.267200549	5.828945618	6.687108608	6.32256524	6.605297921	6.234410726	5.710427017	5.087596335	6.08221891	5.648974238	6.008813185	5.631211782	6.874198495	6.434546519	7.208600338	7.084226422	7.114769448	6.971668605	0	0	0	0	0	0	0	0	0	0	0	0	0	0	0	0	0	0
7.247080585	7.215239979	8.550821372	8.645586406	8.147288259	8.663714844	6.701960366	6.464588304	8.097426299	7.977281987	7.430114139	7.958926493	6.008813185	5.730099783	7.454141078	7.164720379	6.907755279	7.23417718	7.247080585	7.215239979	8.550821372	8.645586406	8.147288259	8.663714844	0	0	0	0	0	0	0	0	0	0	0	0	0	0	0	0	0	0
7.147559271	6.683360946	8.610501369	7.909856667	8.199189359	7.860956365	6.440946541	5.966146739	7.965892735	7.214504414	7.526178913	7.188412736	5.926926026	5.342334252	7.438971592	6.428105273	7.084226422	6.548219103	7.147559271	6.683360946	8.610501369	7.909856667	8.199189359	7.860956365	0	0	0	0	0	0	0	0	0	0	0	0	0	0	0	0	0	0
7.909489493	8.105307516	8.881836305	8.540519017	8.066835314	8.457443187	7.114769448	7.430707083	8.151333338	7.676009932	7.425357887	7.754481547	6.499787041	6.591673732	7.72753511	7.098375639	6.88550967	7.007600614	7.909489493	8.105307516	8.881836305	8.540519017	8.066835314	8.457443187	0	0	0	0	0	0	0	0	0	0	0	0	0	0	0	0	0	0
7.421177529	7.317212408	8.445911989	8.172729105	7.286876412	7.601402335	6.867974409	6.651571874	7.936660155	7.584773078	6.90475077	7.082548569	6.068425588	5.765191103	7.137278437	6.665683718	6.359573869	6.300785795	7.421177529	7.317212408	8.445911989	8.172729105	7.286876412	7.601402335	0	0	0	0	0	0	0	0	0	0	0	0	0	0	0	0	0	0
6.866933284	6.533788838	7.171656823	6.688354714	6.878326468	6.612041035	6.349138991	5.823045895	6.646390515	5.96100534	6.295266001	5.918893854	5.749392986	5.147494477	6.084499413	5.241747015	5.860786223	5.267858159	6.866933284	6.533788838	7.171656823	6.688354714	6.878326468	6.612041035	0	0	0	0	0	0	0	0	0	0	0	0	0	0	0	0	0	0
6.931471806	6.354370041	6.771935556	6.398594935	6.689599269	6.481577129	6.255750042	5.720311777	6.084499413	5.717027701	6.190315406	5.765191103	5.700443573	5.010635294	5.66296048	5.056245805	5.736572297	5.062595033	6.931471806	6.354370041	6.771935556	6.398594935	6.689599269	6.481577129	0	0	0	0	0	0	0	0	0	0	0	0	0	0	0	0	0	0
6.80461452	6.455198563	6.825460036	6.37502482	6.715383386	6.408528791	6.188264123	5.793013608	6.190315406	5.673323267	6.190315406	5.723585102	5.765191103	5.075173815	5.616771098	4.983606622	5.631211782	5.049856007	6.80461452	6.455198563	6.825460036	6.37502482	6.715383386	6.408528791	0	0	0	0	0	0	0	0	0	0	0	0	0	0	0	0	0	0
6.794586581	6.356107661	7.171656823	6.652863029	6.97634807	6.624065228	6.295266001	5.717027701	6.837332815	5.981414211	6.416732283	5.963579344	5.793013608	5.030437921	6.100318952	5.231108617	5.869296913	5.220355825	6.794586581	6.356107661	7.171656823	6.652863029	6.97634807	6.624065228	0	0	0	0	0	0	0	0	0	0	0	0	0	0	0	0	0	0
6.835184586	6.395261598	6.674561392	6.313548046	6.658011046	6.343880434	6.253828812	5.720311777	6.198478716	5.680172609	6.075346031	5.638354669	5.693732139	4.990432587	5.568344504	4.934473933	5.579729826	4.976733742	6.835184586	6.395261598	6.674561392	6.313548046	6.658011046	6.343880434	0	0	0	0	0	0	0	0	0	0	0	0	0	0	0	0	0	0
6.755768922	6.336825731	6.871091295	6.455198563	6.82437367	6.634633358	6.190315406	5.720311777	6.447305863	5.846438775	6.29710932	5.942799375	5.726847748	5.036952602	5.846438775	5.081404365	5.85220248	5.231108617	6.755768922	6.336825731	6.871091295	6.455198563	6.82437367	6.634633358	0	0	0	0	0	0	0	0	0	0	0	0	0	0	0	0	0	0
6.779921907	6.343880434	6.732210706	6.308098442	6.66440902	6.395261598	6.056784013	5.723585102	6.204557763	5.659482216	6.180016654	5.777652323	5.648974238	5.043425117	5.700443573	4.990432587	5.634789603	5.010635294	6.779921907	6.343880434	6.732210706	6.308098442	6.66440902	6.395261598	0	0	0	0	0	0	0	0	0	0	0	0	0	0	0	0	0	0
10.07571669	9.757131416	NA	10.36957728	10.09406659	10.26837369	9.571644584	9.385889044	10.59765921	9.660970032	9.536906562	9.453913805	8.518791913	8.319961022	9.917784857	8.898775359	9.062883903	8.933664179	10.07571669	9.757131416	11.09033963	10.36957728	10.09406659	10.26837369	0	0	10.81977828	0	0	0	0	0	0	0	0	0	0	0	0	0	0	0
6.779921907	6.385194399	6.701960366	6.327936784	6.553933404	6.448889394	6.295266001	5.713732806	6.11368218	5.713732806	6.234410726	5.777652323	5.710427017	5.117993812	5.624017506	5.017279837	5.609471795	4.955827058	6.779921907	6.385194399	6.701960366	6.327936784	6.553933404	6.448889394	0	0	0	0	0	0	0	0	0	0	0	0	0	0	0	0	0	0
6.778784898	6.398594935	6.666956792	6.345636361	6.633318433	6.421622268	6.100318952	5.700443573	6.186208624	5.669880923	6.11146734	5.690359454	5.659482216	5.049856007	5.720311777	4.941642423	5.680172609	5.036952602	6.778784898	6.398594935	6.666956792	6.345636361	6.633318433	6.421622268	0	0	0	0	0	0	0	0	0	0	0	0	0	0	0	0	0	0
8.876125585	8.396606228	8.664060267	7.882692206	8.641532466	8.571302517	7.920446505	7.573531263	8.053251154	7.180831199	8.115520882	7.958227192	7.206377291	6.771935556	7.44132039	6.413458957	7.461640392	7.089243155	8.876125585	8.396606228	8.664060267	7.882692206	8.641532466	8.571302517	0	0	0	0	0	0	0	0	0	0	0	0	0	0	0	0	0	0
6.786716951	6.383506635	6.674561392	6.295266001	6.754604099	6.408528791	6.206575927	5.683579767	6.212606096	5.720311777	6.208590026	5.680172609	5.680172609	5.036952602	5.717027701	4.997212274	5.713732806	5.017279837	6.786716951	6.383506635	6.674561392	6.295266001	6.754604099	6.408528791	0	0	0	0	0	0	0	0	0	0	0	0	0	0	0	0	0	0
7.197435354	7.184629153	7.245655068	7.146772179	7.19518732	7.431299675	6.529418838	6.548219103	6.701960366	6.466144724	6.572282543	6.760414691	5.910796644	5.84932478	6.371611847	5.814130532	6.054439346	6.054439346	7.197435354	7.184629153	7.245655068	7.146772179	7.19518732	7.431299675	0	0	0	0	0	0	0	0	0	0	0	0	0	0	0	0	0	0
6.697034248	6.318968114	6.784457063	6.313548046	6.617402978	6.364750757	6.190315406	5.605802066	6.152732695	5.673323267	6.100318952	5.690359454	5.690359454	4.990432587	5.713732806	4.976733742	5.66296048	4.941642423	6.697034248	6.318968114	6.784457063	6.313548046	6.617402978	6.364750757	0	0	0	0	0	0	0	0	0	0	0	0	0	0	0	0	0	0
6.930494766	6.52649486	6.874198495	6.514712691	6.732210706	6.603943825	6.395261598	5.934894196	6.282266747	5.831882477	6.226536669	5.940171253	5.888877958	5.176149733	5.697093487	5.123963979	5.697093487	5.129898715	6.930494766	6.52649486	6.874198495	6.514712691	6.732210706	6.603943825	0	0	0	0	0	0	0	0	0	0	0	0	0	0	0	0	0	0
6.625392368	6.302618976	6.706862337	6.285998095	6.529418838	6.338594078	6.202535517	5.624017506	6.150602768	5.641907071	6.098074282	5.659482216	5.638354669	4.9698133	5.669880923	5.010635294	5.497168225	5.030437921	6.625392368	6.302618976	6.706862337	6.285998095	6.529418838	6.338594078	0	0	0	0	0	0	0	0	0	0	0	0	0	0	0	0	0	0
6.767343125	6.352629396	6.745236349	6.342121419	6.776506992	6.508769137	6.253828812	5.746203191	6.261491684	5.683579767	6.171700597	5.774551546	5.697093487	5.081404365	5.645446898	5.010635294	5.624017506	5.030437921	6.767343125	6.352629396	6.745236349	6.342121419	6.776506992	6.508769137	0	0	0	0	0	0	0	0	0	0	0	0	0	0	0	0	0	0
7.483244416	7.899153483	7.971085754	7.713784617	7.273786318	7.643482907	6.856461985	7.188412736	7.392031568	6.98471632	6.788971743	7.020190708	6.198478716	6.475432717	6.836259277	6.259581464	6.177944114	6.257667588	7.483244416	7.899153483	7.971085754	7.713784617	7.273786318	7.643482907	0	0	0	0	0	0	0	0	0	0	0	0	0	0	0	0	0	0
8.025189322	7.864035659	8.533460164	8.013674143	7.989221409	8.19753874	7.323170718	7.210818453	8.212025805	7.478734826	7.396948603	7.564757013	6.715383386	6.486160789	7.329749689	6.514712691	6.745236349	6.779921907	8.025189322	7.864035659	8.533460164	8.013674143	7.989221409	8.19753874	0	0	0	0	0	0	0	0	0	0	0	0	0	0	0	0	0	0
6.787844982	6.405228458	6.695798917	6.28785856	6.656726524	6.34738921	6.165417854	5.703782475	6.089044875	5.676753802	6.102558595	5.673323267	5.605802066	4.997212274	5.602118821	4.94875989	5.659482216	4.997212274	6.787844982	6.405228458	6.695798917	6.28785856	6.656726524	6.34738921	0	0	0	0	0	0	0	0	0	0	0	0	0	0	0	0	0	0
6.759255271	6.354370041	6.72982407	6.315358002	6.647688374	6.329720906	6.159095388	5.693732139	6.265301213	5.693732139	6.249975242	5.755742214	5.736572297	5.017279837	5.598421959	5.036952602	5.433722004	4.990432587	6.759255271	6.354370041	6.72982407	6.315358002	6.647688374	6.329720906	0	0	0	0	0	0	0	0	0	0	0	0	0	0	0	0	0	0
8.257644958	7.69802917	8.870382066	7.931284762	8.103494278	7.758333467	7.539558829	7.013915475	8.24617156	7.239214974	7.46565531	7.106606138	6.972606251	6.194405391	7.663407665	6.440946541	6.910750788	6.329720906	8.257644958	7.69802917	8.870382066	7.931284762	8.103494278	7.758333467	0	0	0	0	0	0	0	0	0	0	0	0	0	0	0	0	0	0
7.343426229	7.334981879	7.727094485	7.361375429	6.938284484	7.100851909	6.689599269	6.705639095	7.087573706	6.666956792	6.538139824	6.416732283	6.073044534	5.955837369	6.424869024	5.828945618	5.894402834	5.683579767	7.343426229	7.334981879	7.727094485	7.361375429	6.938284484	7.100851909	0	0	0	0	0	0	0	0	0	0	0	0	0	0	0	0	0	0
6.882437471	6.340359304	6.850126166	6.361302478	6.638567789	6.34738921	6.230481448	5.659482216	6.118097198	5.713732806	6.212606096	5.720311777	5.733341277	5.075173815	5.680172609	4.976733742	5.564520407	5.030437921	6.882437471	6.340359304	6.850126166	6.361302478	6.638567789	6.34738921	0	0	0	0	0	0	0	0	0	0	0	0	0	0	0	0	0	0
6.766191715	6.400257445	6.748759547	6.378426184	6.705639095	6.366470448	6.165417854	5.720311777	6.163314804	5.713732806	6.150602768	5.752572639	5.666426688	5.030437921	5.726847748	5.017279837	5.697093487	5.023880521	6.766191715	6.400257445	6.748759547	6.378426184	6.705639095	6.366470448	0	0	0	0	0	0	0	0	0	0	0	0	0	0	0	0	0	0
6.91968385	6.400257445	6.941190055	6.340359304	6.684611728	6.450470422	6.327936784	5.717027701	6.222576268	5.743003188	6.150602768	5.752572639	5.780743516	5.075173815	5.749392986	5.036952602	5.733341277	5.017279837	6.91968385	6.400257445	6.941190055	6.340359304	6.684611728	6.450470422	0	0	0	0	0	0	0	0	0	0	0	0	0	0	0	0	0	0
6.922643891	6.37502482	7.214504414	6.354370041	6.71417053	6.349138991	6.318968114	5.746203191	6.618738984	5.765191103	6.210600077	5.676753802	5.85220248	5.056245805	5.963579344	4.9698133	5.579729826	5.056245805	6.922643891	6.37502482	7.214504414	6.354370041	6.71417053	6.349138991	0	0	0	0	0	0	0	0	0	0	0	0	0	0	0	0	0	0
6.918695219	6.359573869	6.873163834	6.345636361	6.792344427	6.411818268	6.371611847	5.755742214	6.295266001	5.697093487	6.354370041	5.717027701	5.823045895	5.075173815	5.720311777	5.017279837	5.814130532	5.075173815	6.918695219	6.359573869	6.873163834	6.345636361	6.792344427	6.411818268	0	0	0	0	0	0	0	0	0	0	0	0	0	0	0	0	0	0
7.011213987	6.487684018	7.165493475	6.459904454	7.011213987	6.489204931	6.49375384	5.834810737	6.37502482	5.81711116	6.692083743	5.814130532	5.955837369	5.159055299	5.823045895	5.135798437	6.139884552	5.164785974	7.011213987	6.487684018	7.165493475	6.459904454	7.011213987	6.489204931	0	0	0	0	0	0	0	0	0	0	0	0	0	0	0	0	0	0
6.895682698	6.688354714	6.835184586	6.551080335	6.918695219	6.556778356	6.383506635	5.945420609	6.364750757	5.983936281	6.514712691	5.843544417	5.726847748	5.323009979	5.796057751	5.267858159	5.883322388	5.214935758	6.895682698	6.688354714	6.835184586	6.551080335	6.918695219	6.556778356	0	0	0	0	0	0	0	0	0	0	0	0	0	0	0	0	0	0
8.427706025	8.331345425	8.769662508	8.51398806	7.637234389	7.963112059	7.694848072	7.616775809	8.439880088	7.882314919	7.063048163	7.248504072	6.949856455	6.839476438	7.678788998	7.081708586	6.81014245	6.629363253	8.427706025	8.331345425	8.769662508	8.51398806	7.637234389	7.963112059	0	0	0	0	0	0	0	0	0	0	0	0	0	0	0	0	0	0
7.201916318	7.23417718	7.390181428	7.187657164	7.05012252	6.946013991	6.64898455	6.580639137	6.736966958	6.517671273	6.434546519	6.364750757	5.976350909	5.843544417	6.152732695	5.765191103	5.872117789	5.686975356	7.201916318	7.23417718	7.390181428	7.187657164	7.05012252	6.946013991	0	0	0	0	0	0	0	0	0	0	0	0	0	0	0	0	0	0
9.108086138	8.757940877	9.71938441	8.848939995	8.608130186	7.881937489	8.378620542	8.047189562	8.84332645	8.005367067	7.997326823	7.266827348	7.745002804	7.212294469	8.455530531	7.379632153	7.329749689	6.43775165	9.108086138	8.757940877	9.71938441	8.848939995	8.608130186	7.881937489	0	0	0	0	0	0	0	0	0	0	0	0	0	0	0	0	0	0
7.583756301	7.317876199	8.693161274	7.817625443	8.303752416	7.579678823	6.979145275	6.573680167	8.140607043	7.183111702	7.452402451	6.754604099	6.371611847	5.799092654	7.477038472	6.380122537	7.005789019	6.150602768	7.583756301	7.317876199	8.693161274	7.817625443	8.303752416	7.579678823	0	0	0	0	0	0	0	0	0	0	0	0	0	0	0	0	0	0
8.547140268	8.820108645	8.587092319	8.446985296	7.747164967	7.994632311	7.541152455	7.924072325	7.872836175	7.740229525	6.962243464	7.271703707	6.899723107	7.215239979	7.300472814	6.937314081	6.298949247	6.32256524	8.547140268	8.820108645	8.587092319	8.446985296	7.747164967	7.994632311	0	0	0	0	0	0	0	0	0	0	0	0	0	0	0	0	0	0
6.767343125	6.309918278	6.64898455	6.309918278	6.612041035	6.359573869	6.163314804	5.693732139	6.214608098	5.673323267	6.28785856	5.739792912	5.648974238	5.056245805	5.659482216	4.96284463	5.66296048	4.96284463	6.767343125	6.309918278	6.64898455	6.309918278	6.612041035	6.359573869	0	0	0	0	0	0	0	0	0	0	0	0	0	0	0	0	0	0
6.951772164	6.629363253	6.843749949	6.516193076	6.680854679	6.424869024	6.274762021	6.06610809	6.364750757	5.905361848	6.148468296	5.723585102	5.82008293	5.313205979	5.686975356	5.220355825	5.648974238	5.081404365	6.951772164	6.629363253	6.843749949	6.516193076	6.680854679	6.424869024	0	0	0	0	0	0	0	0	0	0	0	0	0	0	0	0	0	0
8.266935348	8.285513309	8.644354337	8.350193651	7.240649694	7.841492924	7.224753406	7.409741954	8.017307508	7.708410667	6.811244379	7.153833802	6.66440902	6.652863029	7.363279587	6.86171134	6.208590026	6.393590754	8.266935348	8.285513309	8.644354337	8.350193651	7.240649694	7.841492924	0	0	0	0	0	0	0	0	0	0	0	0	0	0	0	0	0	0
6.933423026	6.643789733	7.461065514	6.755768922	7.193685818	7.00488199	6.502790046	6.013715156	6.853299093	6.124683391	6.650279049	6.285998095	5.886104031	5.288267031	6.210600077	5.455321115	6.06610809	5.541263545	6.933423026	6.643789733	7.461065514	6.755768922	7.193685818	7.00488199	0	0	0	0	0	0	0	0	0	0	0	0	0	0	0	0	0	0
8.965590067	9.045583646	9.213634939	8.880446451	8.232440158	8.752107198	8.129174997	8.364042012	8.607582191	8.130647968	7.479299638	7.826443135	7.53689713	7.552762084	8.170185653	7.472500745	7.109879463	7.249215057	8.965590067	9.045583646	9.213634939	8.880446451	8.232440158	8.752107198	0	0	0	0	0	0	0	0	0	0	0	0	0	0	0	0	0	0
6.711740395	6.357842267	6.777646594	6.393590754	6.687108608	6.406879986	6.17586727	5.723585102	6.282266747	5.730099783	6.146329258	5.749392986	5.648974238	5.056245805	5.659482216	5.010635294	5.669880923	5.049856007	6.711740395	6.357842267	6.777646594	6.393590754	6.687108608	6.406879986	0	0	0	0	0	0	0	0	0	0	0	0	0	0	0	0	0	0
6.783325201	6.343880434	6.616065185	6.432940093	6.579251212	6.342121419	6.169610732	5.666426688	6.148468296	5.655991811	6.126869184	5.66296048	5.771441123	4.990432587	5.686975356	5.036952602	5.659482216	4.983606622	6.783325201	6.343880434	6.616065185	6.432940093	6.579251212	6.342121419	0	0	0	0	0	0	0	0	0	0	0	0	0	0	0	0	0	0
6.89060912	6.388561406	6.711740395	6.326149473	6.684611728	6.400257445	6.253828812	5.624017506	6.196444128	5.707110265	6.133398043	5.739792912	5.762051383	5.030437921	5.713732806	4.976733742	5.616771098	5.003946306	6.89060912	6.388561406	6.711740395	6.326149473	6.684611728	6.400257445	0	0	0	0	0	0	0	0	0	0	0	0	0	0	0	0	0	0
10.10879295	10.00251808	10.51471944	10.10332153	9.57366317	9.941986852	9.081142434	9.263122557	9.934016758	9.364348184	9.058586817	9.520835242	8.464635941	8.395703294	9.310366686	8.549660382	8.571870753	8.92225822	10.10879295	10.00251808	10.51471944	10.10332153	9.57366317	9.941986852	0	0	0	0	0	0	0	0	0	0	0	0	0	0	0	0	0	0
6.82437367	6.434546519	6.692083743	6.406879986	6.739336627	6.400257445	6.37502482	5.717027701	6.142037406	5.730099783	6.222576268	5.811140993	5.855071922	5.056245805	5.700443573	5.049856007	5.645446898	5.036952602	6.82437367	6.434546519	6.692083743	6.406879986	6.739336627	6.400257445	0	0	0	0	0	0	0	0	0	0	0	0	0	0	0	0	0	0
9.179056082	8.755107122	9.700514208	8.89439599	8.977651408	9.061724348	8.42485858	8.062117583	8.897545599	8.012349639	8.355850041	8.398184405	7.863266724	7.473069088	8.172446818	7.257707677	7.524021415	7.294377299	9.179056082	8.755107122	9.700514208	8.89439599	8.977651408	9.061724348	0	0	0	0	0	0	0	0	0	0	0	0	0	0	0	0	0	0
7.113142109	6.448889394	6.895682698	6.452048954	6.749931194	6.461468176	6.54534966	5.863631176	6.309918278	5.780743516	6.285998095	5.85220248	5.998936562	5.153291594	5.81711116	5.087596335	5.686975356	5.117993812	7.113142109	6.448889394	6.895682698	6.452048954	6.749931194	6.461468176	0	0	0	0	0	0	0	0	0	0	0	0	0	0	0	0	0	0
7.413367336	6.642486801	7.258412151	6.793466133	7.293697721	6.937314081	6.81014245	6.045005314	7.032624261	6.196444128	6.549650742	6.366470448	6.253828812	5.272999559	6.084499413	5.420534999	6.098074282	5.602118821	7.413367336	6.642486801	7.258412151	6.793466133	7.293697721	6.937314081	0	0	0	0	0	0	0	0	0	0	0	0	0	0	0	0	0	0
7.076653815	6.527957918	7.021083964	6.628041376	6.840546529	6.613384218	6.416732283	5.82008293	6.530877628	5.894402834	6.304448802	5.942799375	5.910796644	5.147494477	6.061456919	5.192956851	5.834810737	5.225746674	7.076653815	6.527957918	7.021083964	6.628041376	6.840546529	6.613384218	0	0	0	0	0	0	0	0	0	0	0	0	0	0	0	0	0	0
7.654917048	7.187657164	8.047509511	7.628031127	7.555905094	7.780720886	6.962243464	6.467698726	7.390181428	6.831953566	6.954638865	7.080867897	6.510258341	5.683579767	6.73459166	6.12905021	6.350885717	6.364750757	7.654917048	7.187657164	8.047509511	7.628031127	7.555905094	7.780720886	0	0	0	0	0	0	0	0	0	0	0	0	0	0	0	0	0	0
7.290292882	6.988413182	7.374629015	6.864847778	6.966967139	6.970730078	6.546785411	6.406879986	6.776506992	6.251903883	6.472346295	6.274762021	6.054439346	5.624017506	6.280395839	5.533389489	5.755742214	5.513428746	7.290292882	6.988413182	7.374629015	6.864847778	6.966967139	6.970730078	0	0	0	0	0	0	0	0	0	0	0	0	0	0	0	0	0	0
7.153051635	6.8134446	7.578656851	6.918695219	7.348587531	7.02464903	6.639875834	6.144185634	7.011213987	6.238324625	6.953684211	6.371611847	6.180016654	5.446737372	6.510258341	5.545177444	6.336825731	5.616771098	7.153051635	6.8134446	7.578656851	6.918695219	7.348587531	7.02464903	0	0	0	0	0	0	0	0	0	0	0	0	0	0	0	0	0	0
6.812345094	6.383506635	6.792344427	6.467698726	6.736966958	6.363028104	6.165417854	5.730099783	6.161207322	5.723585102	6.298949247	5.743003188	5.707110265	5.099866428	5.746203191	5.043425117	5.613128106	5.049856007	6.812345094	6.383506635	6.792344427	6.467698726	6.736966958	6.363028104	0	0	0	0	0	0	0	0	0	0	0	0	0	0	0	0	0	0
6.809039306	6.426488457	6.781057626	6.415096959	6.765038977	6.424869024	6.249975242	5.805134969	6.259581464	5.85220248	6.17586727	5.730099783	5.659482216	5.075173815	5.780743516	5.075173815	5.717027701	5.081404365	6.809039306	6.426488457	6.781057626	6.415096959	6.765038977	6.424869024	0	0	0	0	0	0	0	0	0	0	0	0	0	0	0	0	0	0
6.779921907	6.327936784	6.690842277	6.385194399	6.507277712	6.302618976	6.139884552	5.723585102	6.304448802	5.789960171	6.253828812	5.669880923	5.690359454	5.023880521	5.749392986	5.081404365	5.613128106	5.023880521	6.779921907	6.327936784	6.690842277	6.385194399	6.507277712	6.302618976	0	0	0	0	0	0	0	0	0	0	0	0	0	0	0	0	0	0
6.826545224	6.403574198	6.719013154	6.401917197	6.559615237	6.368187186	6.216606101	5.700443573	6.161207322	5.789960171	6.278521424	5.710427017	5.707110265	5.036952602	5.768320996	5.036952602	5.739792912	5.030437921	6.826545224	6.403574198	6.719013154	6.401917197	6.559615237	6.368187186	0	0	0	0	0	0	0	0	0	0	0	0	0	0	0	0	0	0
6.840546529	6.459904454	6.853299093	6.450470422	6.638567789	6.434546519	6.403574198	5.780743516	6.289715571	5.796057751	6.171700597	5.765191103	5.690359454	5.099866428	5.645446898	5.081404365	5.736572297	5.049856007	6.840546529	6.459904454	6.853299093	6.450470422	6.638567789	6.434546519	0	0	0	0	0	0	0	0	0	0	0	0	0	0	0	0	0	0
6.88550967	6.423246964	6.755768922	6.380122537	6.759255271	6.419994928	6.169610732	5.739792912	6.228511004	5.693732139	6.267200549	5.780743516	5.669880923	5.049856007	5.786897381	5.023880521	5.693732139	5.056245805	6.88550967	6.423246964	6.755768922	6.380122537	6.759255271	6.419994928	0	0	0	0	0	0	0	0	0	0	0	0	0	0	0	0	0	0
8.378390789	8.524565946	8.748304912	8.523572798	8.284504227	8.907883014	7.687997166	7.862497197	8.428799041	7.973844376	7.552762084	8.079927771	6.929516771	7.057897937	7.547501683	7.05012252	6.90475077	7.274479559	8.378390789	8.524565946	8.748304912	8.523572798	8.284504227	8.907883014	0	0	0	0	0	0	0	0	0	0	0	0	0	0	0	0	0	0
7.232733136	6.715383386	7.201916318	6.672032945	7.055312843	6.666956792	6.612041035	6.073044534	6.682108597	5.996452089	6.386879319	5.97126184	6.056784013	5.33753808	6.154858094	5.257495372	6.021023349	5.267858159	7.232733136	6.715383386	7.201916318	6.672032945	7.055312843	6.666956792	0	0	0	0	0	0	0	0	0	0	0	0	0	0	0	0	0	0
6.695798917	6.426488457	6.638567789	6.398594935	6.736966958	6.504288174	6.171700597	5.749392986	6.228511004	5.743003188	6.350885717	5.894402834	5.638354669	5.068904202	5.564520407	5.023880521	5.707110265	5.087596335	6.695798917	6.426488457	6.638567789	6.398594935	6.736966958	6.504288174	0	0	0	0	0	0	0	0	0	0	0	0	0	0	0	0	0	0
7.338888134	7.085064294	7.763446389	7.344719054	7.573017256	7.908754739	6.49677499	6.364750757	7.119635638	6.617402978	6.975413927	7.012115294	6.045005314	5.669880923	6.688354714	5.908082938	6.383506635	6.228511004	7.338888134	7.085064294	7.763446389	7.344719054	7.573017256	7.908754739	0	0	0	0	0	0	0	0	0	0	0	0	0	0	0	0	0	0
6.703188113	6.458338283	6.767343125	6.440946541	6.661854741	6.538139824	6.216606101	5.774551546	6.198478716	5.82008293	6.313548046	5.780743516	5.655991811	5.062595033	5.717027701	5.081404365	5.736572297	5.087596335	6.703188113	6.458338283	6.767343125	6.440946541	6.661854741	6.538139824	0	0	0	0	0	0	0	0	0	0	0	0	0	0	0	0	0	0
6.814542897	6.49375384	6.673297968	6.475432717	6.598509029	6.445719819	6.265301213	5.814130532	6.163314804	5.823045895	6.200509174	5.811140993	5.669880923	5.105945474	5.828945618	5.141663557	5.624017506	5.036952602	6.814542897	6.49375384	6.673297968	6.475432717	6.598509029	6.445719819	0	0	0	0	0	0	0	0	0	0	0	0	0	0	0	0	0	0
8.859789495	8.606851063	9.13798471	8.670943791	8.280964401	8.605570302	8.435766193	8.087947555	8.590443653	7.983098941	7.80710329	8.03592637	7.533158807	7.189922171	7.974188669	7.20489251	7.140453043	7.26612878	8.859789495	8.606851063	9.13798471	8.670943791	8.280964401	8.605570302	0	0	0	0	0	0	0	0	0	0	0	0	0	0	0	0	0	0
9.432523462	9.69288997	9.635738818	9.518119146	8.977398978	9.858856228	8.416267273	8.844047899	9.073030421	8.823647949	8.069342367	8.935771939	7.700747795	8.042699497	8.214465161	7.868636894	7.446585099	8.109826276	9.432523462	9.69288997	9.635738818	9.518119146	8.977398978	9.858856228	0	0	0	0	0	0	0	0	0	0	0	0	0	0	0	0	0	0
6.950814768	6.418364936	6.65929392	6.445719819	6.712956201	6.423246964	6.261491684	5.739792912	6.230481448	5.739792912	6.214608098	5.789960171	5.771441123	5.056245805	5.693732139	5.093750201	5.545177444	5.117993812	6.950814768	6.418364936	6.65929392	6.445719819	6.712956201	6.423246964	0	0	0	0	0	0	0	0	0	0	0	0	0	0	0	0	0	0
6.877296071	6.593044534	6.809039306	6.587550015	6.785587645	6.603943825	6.354370041	5.886104031	6.359573869	5.897153868	6.148468296	5.945420609	5.828945618	5.241747015	5.81711116	5.204006687	5.723585102	5.241747015	6.877296071	6.593044534	6.809039306	6.587550015	6.785587645	6.603943825	0	0	0	0	0	0	0	0	0	0	0	0	0	0	0	0	0	0
8.06714904	7.356279877	9.094480486	8.033982735	8.808817483	8.341648619	7.422971251	6.727431725	8.478244441	7.229838778	8.380685947	7.861727078	6.771935556	5.880532986	7.954723334	6.499787041	7.786551806	7.063048163	8.06714904	7.356279877	9.094480486	8.033982735	8.808817483	8.341648619	0	0	0	0	0	0	0	0	0	0	0	0	0	0	0	0	0	0
6.942156706	6.386879319	6.683360946	6.390240667	6.770789424	6.426488457	6.28785856	5.736572297	6.068425588	5.81711116	6.357842267	5.736572297	5.826000107	5.017279837	5.669880923	5.030437921	5.641907071	5.003946306	6.942156706	6.386879319	6.683360946	6.390240667	6.770789424	6.426488457	0	0	0	0	0	0	0	0	0	0	0	0	0	0	0	0	0	0
8.637993892	8.459564079	9.488880787	9.173365136	8.227642708	8.853379673	8.098946749	7.979681302	8.831419819	8.382518288	7.67971364	8.192570471	7.089243155	6.906754779	8.286269453	7.621684999	7.160845907	7.416979621	8.637993892	8.459564079	9.488880787	9.173365136	8.227642708	8.853379673	0	0	0	0	0	0	0	0	0	0	0	0	0	0	0	0	0	0
6.771935556	6.467698726	6.684611728	6.416732283	6.747586527	6.411818268	6.270988432	5.84932478	6.267200549	5.749392986	6.200509174	5.793013608	5.666426688	5.135798437	5.743003188	5.023880521	5.65248918	5.105945474	6.771935556	6.467698726	6.684611728	6.416732283	6.747586527	6.411818268	0	0	0	0	0	0	0	0	0	0	0	0	0	0	0	0	0	0
7.180069874	7.138867	7.22329568	6.66057515	6.820016365	6.91274282	6.549650742	6.452048954	6.605297921	6.033086222	6.259581464	6.131226489	6.070737728	5.638354669	6.061456919	5.278114659	5.752572639	5.451038454	7.180069874	7.138867	7.22329568	6.66057515	6.820016365	6.91274282	0	0	0	0	0	0	0	0	0	0	0	0	0	0	0	0	0	0
6.844815479	6.499787041	6.747586527	6.483107351	6.74051936	6.444131257	6.255750042	5.840641657	6.242223265	5.799092654	6.098074282	5.765191103	5.743003188	5.135798437	5.703782475	5.123963979	5.690359454	5.075173815	6.844815479	6.499787041	6.747586527	6.483107351	6.74051936	6.444131257	0	0	0	0	0	0	0	0	0	0	0	0	0	0	0	0	0	0
7.224024808	7.008505182	7.248504072	6.839476438	7.104144093	7.083387848	6.637258031	6.304448802	6.610696045	6.206575927	6.513230111	6.405228458	6.228511004	5.669880923	6.063785209	5.488937726	5.913503006	5.686975356	7.224024808	7.008505182	7.248504072	6.839476438	7.104144093	7.083387848	0	0	0	0	0	0	0	0	0	0	0	0	0	0	0	0	0	0
6.909753282	6.429719478	7.035268599	6.587550015	6.886531643	6.603943825	6.416732283	5.768320996	6.588926478	5.897153868	6.432940093	5.934894196	5.752572639	5.093750201	6.11146734	5.209486153	5.837730447	5.209486153	6.909753282	6.429719478	7.035268599	6.587550015	6.886531643	6.603943825	0	0	0	0	0	0	0	0	0	0	0	0	0	0	0	0	0	0
6.749931194	6.452048954	6.551080335	6.335054251	6.624065228	6.371611847	6.194405391	5.771441123	6.23636959	5.700443573	6.200509174	5.66296048	5.707110265	5.068904202	5.631211782	5.023880521	5.733341277	5.081404365	6.749931194	6.452048954	6.551080335	6.335054251	6.624065228	6.371611847	0	0	0	0	0	0	0	0	0	0	0	0	0	0	0	0	0	0
9.519147726	9.089527752	10.28435254	9.694986278	9.579141496	9.973340054	8.837681216	8.480321717	9.665420701	9.001346244	8.847359875	9.147187557	8.149601736	7.71154898	9.065198986	8.163940955	8.388450316	8.541690663	9.519147726	9.089527752	10.28435254	9.694986278	9.579141496	9.973340054	0	0	0	0	0	0	0	0	0	0	0	0	0	0	0	0	0	0
7.935587386	8.004031508	8.29304914	8.034955025	7.911690521	8.523970176	7.210079628	7.33432935	7.797291274	7.272398393	7.264030143	7.834392303	6.400257445	6.495265556	7.217443432	6.487684018	6.790097236	7.062191632	7.935587386	8.004031508	8.29304914	8.034955025	7.911690521	8.523970176	0	0	0	0	0	0	0	0	0	0	0	0	0	0	0	0	0	0
6.739336627	6.366470448	6.751101469	6.439350371	6.80682936	6.393590754	6.163314804	5.749392986	6.270988432	5.746203191	6.311734809	5.755742214	5.771441123	5.062595033	5.690359454	5.075173815	5.717027701	5.023880521	6.739336627	6.366470448	6.751101469	6.439350371	6.80682936	6.393590754	0	0	0	0	0	0	0	0	0	0	0	0	0	0	0	0	0	0
6.754604099	6.32256524	6.889591308	6.456769656	6.720220155	6.458338283	6.192362489	5.730099783	6.244166901	5.777652323	6.202535517	5.780743516	5.713732806	5.049856007	5.673323267	5.043425117	5.749392986	5.111987788	6.754604099	6.32256524	6.889591308	6.456769656	6.720220155	6.458338283	0	0	0	0	0	0	0	0	0	0	0	0	0	0	0	0	0	0
6.754604099	6.361302478	6.693323668	6.364750757	6.597145702	6.309918278	6.165417854	5.683579767	6.282266747	5.739792912	6.165417854	5.686975356	5.669880923	5.023880521	5.700443573	4.9698133	5.700443573	4.955827058	6.754604099	6.361302478	6.693323668	6.364750757	6.597145702	6.309918278	0	0	0	0	0	0	0	0	0	0	0	0	0	0	0	0	0	0
7.436027816	6.69950034	8.236420527	7.521859252	7.82084088	7.491087594	6.801283034	6.063785209	7.490529402	6.695798917	7.170888479	6.768493212	6.22059017	5.420534999	7.120444372	5.942799375	6.617402978	6.035481433	7.436027816	6.69950034	8.236420527	7.521859252	7.82084088	7.491087594	0	0	0	0	0	0	0	0	0	0	0	0	0	0	0	0	0	0
6.746412129	6.378426184	6.624065228	6.416732283	6.7310181	6.354370041	6.329720906	5.720311777	6.047372179	5.755742214	6.144185634	5.666426688	5.746203191	5.068904202	5.713732806	4.990432587	5.613128106	5.010635294	6.746412129	6.378426184	6.624065228	6.416732283	6.7310181	6.354370041	0	0	0	0	0	0	0	0	0	0	0	0	0	0	0	0	0	0
6.784457063	6.359573869	6.633318433	6.356107661	6.800170068	6.356107661	6.282266747	5.713732806	6.126869184	5.774551546	6.163314804	5.786897381	5.613128106	5.036952602	5.529429088	5.062595033	5.627621114	5.010635294	6.784457063	6.359573869	6.633318433	6.356107661	6.800170068	6.356107661	0	0	0	0	0	0	0	0	0	0	0	0	0	0	0	0	0	0
6.8134446	6.378426184	6.685860947	6.415096959	6.689599269	6.50578406	6.298949247	5.768320996	6.210600077	5.796057751	6.148468296	5.771441123	5.814130532	5.056245805	5.673323267	5.105945474	5.717027701	5.111987788	6.8134446	6.378426184	6.685860947	6.415096959	6.689599269	6.50578406	0	0	0	0	0	0	0	0	0	0	0	0	0	0	0	0	0	0
6.753437919	6.349138991	6.656726524	6.423246964	6.692083743	6.436150368	6.234410726	5.669880923	6.184148891	5.680172609	6.208590026	5.697093487	5.525452939	4.983606622	5.733341277	4.997212274	5.648974238	5.010635294	6.753437919	6.349138991	6.656726524	6.423246964	6.692083743	6.436150368	0	0	0	0	0	0	0	0	0	0	0	0	0	0	0	0	0	0
6.844815479	6.453624999	7.387090236	6.845879875	6.989335266	6.820016365	6.308098442	5.723585102	6.732210706	6.177944114	6.335054251	5.993961427	5.765191103	5.111987788	6.190315406	5.433722004	5.863631176	5.241747015	6.844815479	6.453624999	7.387090236	6.845879875	6.989335266	6.820016365	0	0	0	0	0	0	0	0	0	0	0	0	0	0	0	0	0	0
6.928537818	6.568077911	7.01571242	6.727431725	6.821107472	6.626717749	6.318968114	5.905361848	6.610696045	5.993961427	6.343880434	6.047372179	5.793013608	5.192956851	5.843544417	5.303304908	5.690359454	5.241747015	6.928537818	6.568077911	7.01571242	6.727431725	6.821107472	6.626717749	0	0	0	0	0	0	0	0	0	0	0	0	0	0	0	0	0	0
6.739336627	6.386879319	6.787844982	6.401917197	6.790097236	6.340359304	6.11146734	5.720311777	6.156978986	5.710427017	6.196444128	5.713732806	5.673323267	5.023880521	5.758901774	5.062595033	5.645446898	5.049856007	6.739336627	6.386879319	6.787844982	6.401917197	6.790097236	6.340359304	0	0	0	0	0	0	0	0	0	0	0	0	0	0	0	0	0	0
7.182352112	6.975413927	7.412160335	7.213768308	7.313886832	7.69211334	6.680854679	6.366470448	6.875232087	6.51174533	6.628041376	6.795705775	6.03787092	5.533389489	6.302618976	5.805134969	6.194405391	6.274762021	7.182352112	6.975413927	7.412160335	7.213768308	7.313886832	7.69211334	0	0	0	0	0	0	0	0	0	0	0	0	0	0	0	0	0	0
7.470793774	7.344072851	8.880446451	8.615408239	8.899048434	8.759511722	7.02464903	6.923628628	8.19753874	7.758333467	8.125926803	7.928406026	6.405228458	6.180016654	7.524561226	7.007600614	7.58171964	7.095064377	7.470793774	7.344072851	8.880446451	8.615408239	8.899048434	8.759511722	0	0	0	0	0	0	0	0	0	0	0	0	0	0	0	0	0	0
6.947937069	6.616065185	6.979145275	6.768493212	7.089243155	6.732210706	6.333279628	5.976350909	6.570882962	6.073044534	6.464588304	6.06610809	5.84932478	5.318119994	5.981414211	5.351858133	5.937536205	5.318119994	6.947937069	6.616065185	6.979145275	6.768493212	7.089243155	6.732210706	0	0	0	0	0	0	0	0	0	0	0	0	0	0	0	0	0	0
6.638567789	6.368187186	6.811244379	6.434546519	6.972606251	6.502790046	6.165417854	5.793013608	6.326149473	5.700443573	6.388561406	5.823045895	5.669880923	5.036952602	5.823045895	5.062595033	5.85220248	5.068904202	6.638567789	6.368187186	6.811244379	6.434546519	6.972606251	6.502790046	0	0	0	0	0	0	0	0	0	0	0	0	0	0	0	0	0	0
6.876264612	6.37502482	6.774223886	6.469250317	6.970730078	6.543911846	6.329720906	5.680172609	6.269096284	5.693732139	6.386879319	5.82008293	5.690359454	5.030437921	5.659482216	5.081404365	5.823045895	5.099866428	6.876264612	6.37502482	6.774223886	6.469250317	6.970730078	6.543911846	0	0	0	0	0	0	0	0	0	0	0	0	0	0	0	0	0	0
6.922643891	6.455198563	6.848005275	6.320768294	6.993932975	6.555356892	6.246106765	5.82008293	6.196444128	5.720311777	6.523562306	5.81711116	5.638354669	5.093750201	5.65248918	5.075173815	6.011267174	5.081404365	6.922643891	6.455198563	6.848005275	6.320768294	6.993932975	6.555356892	0	0	0	0	0	0	0	0	0	0	0	0	0	0	0	0	0	0
6.871091295	6.418364936	6.755768922	6.327936784	7.096721378	6.489204931	6.263398263	5.739792912	6.190315406	5.700443573	6.504288174	5.826000107	5.837730447	5.068904202	5.517452896	4.9698133	5.910796644	5.062595033	6.871091295	6.418364936	6.755768922	6.327936784	7.096721378	6.489204931	0	0	0	0	0	0	0	0	0	0	0	0	0	0	0	0	0	0
8.16251625	8.205218426	9.661543372	9.427304872	9.384293679	9.522593098	7.582738489	7.630461262	9.092119741	8.767796256	8.791181937	8.79981247	6.783325201	6.751101469	8.442900587	7.96276393	8.347353412	8.132118773	8.16251625	8.205218426	9.661543372	9.427304872	9.384293679	9.522593098	0	0	0	0	0	0	0	0	0	0	0	0	0	0	0	0	0	0
6.929516771	6.423246964	6.914730893	6.398594935	7.332369206	6.590301048	6.318968114	5.733341277	6.324358962	5.780743516	6.80461452	5.940171253	5.723585102	5.056245805	5.897153868	5.135798437	6.255750042	5.176149733	6.929516771	6.423246964	6.914730893	6.398594935	7.332369206	6.590301048	0	0	0	0	0	0	0	0	0	0	0	0	0	0	0	0	0	0
6.776506992	6.326149473	6.773080376	6.280395839	7.135687347	6.463029457	6.251903883	5.768320996	6.285998095	5.710427017	6.69950034	5.771441123	5.710427017	5.023880521	5.598421959	4.983606622	6.018593214	5.075173815	6.776506992	6.326149473	6.773080376	6.280395839	7.135687347	6.463029457	0	0	0	0	0	0	0	0	0	0	0	0	0	0	0	0	0	0
7.904703914	7.100027167	9.617204501	8.529121762	9.772752247	8.506132244	7.143617603	6.413458957	9.046644279	7.821242084	9.366660126	7.915348169	6.603943825	5.717027701	8.385944905	7.007600614	8.45361421	7.00033446	7.904703914	7.100027167	9.617204501	8.529121762	9.772752247	8.506132244	0	0	0	0	0	0	0	0	0	0	0	0	0	0	0	0	0	0
6.7310181	6.315358002	6.752270376	6.380122537	7.003065459	6.432940093	6.196444128	5.693732139	6.255750042	5.638354669	6.487684018	5.768320996	5.669880923	5.043425117	5.720311777	5.030437921	5.993961427	5.036952602	6.7310181	6.315358002	6.752270376	6.380122537	7.003065459	6.432940093	0	0	0	0	0	0	0	0	0	0	0	0	0	0	0	0	0	0
6.81563999	6.406879986	6.758094504	6.380122537	6.878326468	6.444131257	6.259581464	5.746203191	6.232448017	5.693732139	6.352629396	5.726847748	5.743003188	5.049856007	5.717027701	5.030437921	5.805134969	5.010635294	6.81563999	6.406879986	6.758094504	6.380122537	6.878326468	6.444131257	0	0	0	0	0	0	0	0	0	0	0	0	0	0	0	0	0	0
7.120444372	6.831953566	8.34640487	7.885329239	8.009363077	7.591357047	6.543911846	6.008813185	7.789868559	7.156956365	7.13169851	6.635946556	5.765191103	5.393627546	7.084226422	6.416732283	6.652863029	6.021023349	7.120444372	6.831953566	8.34640487	7.885329239	8.009363077	7.591357047	0	0	0	0	0	0	0	0	0	0	0	0	0	0	0	0	0	0
6.892641641	6.408528791	6.70930434	6.363028104	6.927557906	6.56948142	6.212606096	5.80814249	6.222576268	5.723585102	6.403574198	5.823045895	5.739792912	5.105945474	5.697093487	5.062595033	5.92157842	5.129898715	6.892641641	6.408528791	6.70930434	6.363028104	6.927557906	6.56948142	0	0	0	0	0	0	0	0	0	0	0	0	0	0	0	0	0	0
7.059617628	6.551080335	7.012115294	6.490723535	7.068172	6.542471961	6.253828812	5.799092654	6.553933404	5.877735782	6.421622268	5.866468057	5.860786223	5.129898715	5.880532986	5.129898715	5.986452005	5.164785974	7.059617628	6.551080335	7.012115294	6.490723535	7.068172	6.542471961	0	0	0	0	0	0	0	0	0	0	0	0	0	0	0	0	0	0
6.873163834	6.50578406	6.830874235	6.473890696	6.884486652	6.559615237	6.315358002	5.84932478	6.309918278	5.805134969	6.421622268	5.855071922	5.783825182	5.147494477	5.805134969	5.123963979	5.796057751	5.176149733	6.873163834	6.50578406	6.830874235	6.473890696	6.884486652	6.559615237	0	0	0	0	0	0	0	0	0	0	0	0	0	0	0	0	0	0
6.803505258	6.343880434	6.807934944	6.308098442	6.658011046	6.393590754	6.124683391	5.771441123	6.03787092	5.710427017	6.165417854	5.726847748	5.690359454	5.049856007	5.552959585	4.990432587	5.793013608	5.062595033	6.803505258	6.343880434	6.807934944	6.308098442	6.658011046	6.393590754	0	0	0	0	0	0	0	0	0	0	0	0	0	0	0	0	0	0
6.881411304	6.368187186	6.677083461	6.311734809	6.744059186	6.464588304	6.154858094	5.743003188	6.204557763	5.655991811	6.21860012	5.783825182	5.793013608	5.068904202	5.560681631	5.010635294	5.605802066	5.153291594	6.881411304	6.368187186	6.677083461	6.311734809	6.744059186	6.464588304	0	0	0	0	0	0	0	0	0	0	0	0	0	0	0	0	0	0
7.071573364	6.726233402	7.777373603	7.668093709	7.575584652	7.852050207	6.480044562	6.100318952	7.202661197	6.945051064	7.003974137	7.128495946	5.831882477	5.318119994	6.602587892	6.249975242	6.37331979	6.380122537	7.071573364	6.726233402	7.777373603	7.668093709	7.575584652	7.852050207	0	0	0	0	0	0	0	0	0	0	0	0	0	0	0	0	0	0
6.929516771	6.401917197	6.754604099	6.369900983	6.697034248	6.492239835	6.447305863	5.726847748	6.167516491	5.666426688	6.177944114	5.82008293	5.80814249	5.081404365	5.659482216	5.036952602	5.697093487	5.105945474	6.929516771	6.401917197	6.754604099	6.369900983	6.697034248	6.492239835	0	0	0	0	0	0	0	0	0	0	0	0	0	0	0	0	0	0
6.923628628	6.510258341	6.91968385	6.573680167	6.834108739	6.628041376	6.415096959	5.814130532	6.282266747	5.880532986	6.363028104	5.955837369	5.837730447	5.105945474	5.874930731	5.135798437	5.799092654	5.252273428	6.923628628	6.510258341	6.91968385	6.573680167	6.834108739	6.628041376	0	0	0	0	0	0	0	0	0	0	0	0	0	0	0	0	0	0
6.812345094	6.473890696	6.71417053	6.369900983	6.807934944	6.405228458	6.324358962	5.796057751	6.265301213	5.659482216	6.192362489	5.780743516	5.846438775	5.105945474	5.707110265	4.976733742	5.686975356	5.099866428	6.812345094	6.473890696	6.71417053	6.369900983	6.807934944	6.405228458	0	0	0	0	0	0	0	0	0	0	0	0	0	0	0	0	0	0
6.954638865	6.508769137	7.146772179	6.80682936	6.950814768	6.877296071	6.533788838	5.834810737	6.64509097	6.11146734	6.32256524	6.156978986	5.940171253	5.093750201	6.098074282	5.356586275	5.926926026	5.455321115	6.954638865	6.508769137	7.146772179	6.80682936	6.950814768	6.877296071	0	0	0	0	0	0	0	0	0	0	0	0	0	0	0	0	0	0
7.143617603	7.084226422	8.06652149	7.912789221	7.943072717	8.182000136	6.65415252	6.455198563	7.424761762	7.232733136	7.258412151	7.364547014	6.001414878	5.84932478	6.869014451	6.459904454	6.8134446	6.762729507	7.143617603	7.084226422	8.06652149	7.912789221	7.943072717	8.182000136	0	0	0	0	0	0	0	0	0	0	0	0	0	0	0	0	0	0
6.761572769	6.475432717	6.773080376	6.380122537	6.728628613	6.49677499	6.190315406	5.746203191	6.21860012	5.743003188	6.240275845	5.805134969	5.627621114	5.093750201	5.525452939	5.017279837	5.648974238	5.068904202	6.761572769	6.475432717	6.773080376	6.380122537	6.728628613	6.49677499	0	0	0	0	0	0	0	0	0	0	0	0	0	0	0	0	0	0
7.293697721	7.043159916	8.345692873	8.043663352	7.87245515	7.917171989	6.765038977	6.546785411	7.746300662	7.329093736	7.346655163	7.207118856	6.045005314	5.700443573	7.109879463	6.555356892	6.735780014	6.486160789	7.293697721	7.043159916	8.345692873	8.043663352	7.87245515	7.917171989	0	0	0	0	0	0	0	0	0	0	0	0	0	0	0	0	0	0
6.836259277	6.431331082	6.784457063	6.363028104	6.760414691	6.418364936	6.192362489	5.710427017	6.115892125	5.710427017	6.152732695	5.765191103	5.686975356	5.099866428	5.575949103	5.010635294	5.733341277	5.093750201	6.836259277	6.431331082	6.784457063	6.363028104	6.760414691	6.418364936	0	0	0	0	0	0	0	0	0	0	0	0	0	0	0	0	0	0
7.742402022	7.229838778	9.759674917	9.003316203	9.700514208	9.211639528	7.243512975	6.624065228	9.16711967	8.238272625	9.043340831	8.482394686	6.651571874	5.886104031	8.485908901	7.43366654	8.218247927	7.523481313	7.742402022	7.229838778	9.759674917	9.003316203	9.700514208	9.211639528	0	0	0	0	0	0	0	0	0	0	0	0	0	0	0	0	0	0
6.766191715	6.573680167	6.892641641	6.553933404	6.913737351	6.638567789	6.28785856	5.840641657	6.368187186	5.869296913	6.428105273	5.897153868	5.749392986	5.093750201	5.84932478	5.159055299	5.831882477	5.198497031	6.766191715	6.573680167	6.892641641	6.553933404	6.913737351	6.638567789	0	0	0	0	0	0	0	0	0	0	0	0	0	0	0	0	0	0
6.683360946	6.456769656	7.153833802	6.831953566	7.059617628	6.93439721	6.194405391	5.723585102	6.65929392	6.104793232	6.6147256	6.202535517	5.730099783	5.093750201	6.165417854	5.575949103	5.966146739	5.424950017	6.683360946	6.456769656	7.153833802	6.831953566	7.059617628	6.93439721	0	0	0	0	0	0	0	0	0	0	0	0	0	0	0	0	0	0
6.838405201	6.333279628	6.582025139	6.326149473	6.625392368	6.424869024	6.077642243	5.720311777	6.198478716	5.620400866	6.154858094	5.638354669	5.743003188	5.003946306	5.587248658	4.997212274	5.627621114	5.023880521	6.838405201	6.333279628	6.582025139	6.326149473	6.625392368	6.424869024	0	0	0	0	0	0	0	0	0	0	0	0	0	0	0	0	0	0
6.754604099	6.436150368	7.18690102	6.857514063	7.011213987	6.938284484	6.196444128	5.82008293	6.663132696	6.139884552	6.52649486	6.267200549	5.624017506	5.087596335	6.025865974	5.455321115	5.945420609	5.509388337	6.754604099	6.436150368	7.18690102	6.857514063	7.011213987	6.938284484	0	0	0	0	0	0	0	0	0	0	0	0	0	0	0	0	0	0
6.710523109	6.371611847	6.677083461	6.356107661	6.73459166	6.391917113	6.12905021	5.700443573	6.12905021	5.605802066	6.084499413	5.720311777	5.537334267	4.990432587	5.568344504	5.010635294	5.568344504	4.983606622	6.710523109	6.371611847	6.677083461	6.356107661	6.73459166	6.391917113	0	0	0	0	0	0	0	0	0	0	0	0	0	0	0	0	0	0
6.823286122	6.386879319	6.762729507	6.317164687	6.801283034	6.410174882	6.302618976	5.697093487	6.137727054	5.707110265	6.171700597	5.693732139	5.736572297	5.068904202	5.568344504	4.976733742	5.789960171	5.023880521	6.823286122	6.386879319	6.762729507	6.317164687	6.801283034	6.410174882	0	0	0	0	0	0	0	0	0	0	0	0	0	0	0	0	0	0
9.467382808	9.56036324	10.71765696	10.15700511	10.70438988	10.35815544	8.624072553	8.853665428	10.3232171	9.610055648	9.917341147	9.501217335	7.933438388	8.112527763	9.496571392	8.616857515	9.494466128	8.843470782	9.467382808	9.56036324	10.71765696	10.15700511	10.70438988	10.35815544	0	0	0	0	0	0	0	0	0	0	0	0	0	0	0	0	0	0
6.797940413	6.395261598	6.70930434	6.464588304	6.732210706	6.456769656	6.206575927	5.755742214	6.159095388	5.755742214	6.198478716	5.774551546	5.713732806	5.099866428	5.746203191	5.030437921	5.723585102	5.075173815	6.797940413	6.395261598	6.70930434	6.464588304	6.732210706	6.456769656	0	0	0	0	0	0	0	0	0	0	0	0	0	0	0	0	0	0
6.784457063	6.408528791	6.814542897	6.324358962	6.717804695	6.432940093	6.159095388	5.783825182	6.144185634	5.693732139	6.184148891	5.799092654	5.733341277	5.081404365	5.620400866	5.017279837	5.81711116	5.049856007	6.784457063	6.408528791	6.814542897	6.324358962	6.717804695	6.432940093	0	0	0	0	0	0	0	0	0	0	0	0	0	0	0	0	0	0
6.663132696	6.416732283	6.878326468	6.388561406	6.733401892	6.452048954	6.263398263	5.789960171	6.28785856	5.771441123	6.222576268	5.793013608	5.713732806	5.075173815	5.541263545	5.062595033	5.676753802	5.093750201	6.663132696	6.416732283	6.878326468	6.388561406	6.733401892	6.452048954	0	0	0	0	0	0	0	0	0	0	0	0	0	0	0	0	0	0
6.812345094	6.289715571	6.751101469	6.338594078	6.610696045	6.406879986	6.186208624	5.693732139	6.161207322	5.645446898	6.270988432	5.768320996	5.686975356	5.062595033	5.697093487	5.017279837	5.66296048	5.023880521	6.812345094	6.289715571	6.751101469	6.338594078	6.610696045	6.406879986	0	0	0	0	0	0	0	0	0	0	0	0	0	0	0	0	0	0
6.783325201	6.357842267	6.733401892	6.361302478	6.843749949	6.453624999	6.102558595	5.717027701	6.306275287	5.730099783	6.293419279	5.802118375	5.66296048	5.049856007	5.59471138	5.030437921	5.811140993	5.049856007	6.783325201	6.357842267	6.733401892	6.361302478	6.843749949	6.453624999	0	0	0	0	0	0	0	0	0	0	0	0	0	0	0	0	0	0
7.072421901	6.892641641	7.264030143	7.00488199	6.950814768	7.222566019	6.416732283	6.190315406	6.685860947	6.318968114	6.411818268	6.561030666	5.765191103	5.493061443	6.08221891	5.605802066	5.934894196	5.726847748	7.072421901	6.892641641	7.264030143	7.00488199	6.950814768	7.222566019	0	0	0	0	0	0	0	0	0	0	0	0	0	0	0	0	0	0
6.781057626	6.37502482	6.738152495	6.32256524	6.633318433	6.459904454	6.171700597	5.713732806	6.259581464	5.730099783	6.202535517	5.730099783	5.686975356	5.023880521	5.686975356	5.036952602	5.602118821	5.043425117	6.781057626	6.37502482	6.738152495	6.32256524	6.633318433	6.459904454	0	0	0	0	0	0	0	0	0	0	0	0	0	0	0	0	0	0
9.744550436	9.242710752	NA	10.03060467	10.51845695	10.08822286	9.10919319	8.670085938	10.41277199	9.303921786	9.907180724	9.434922887	8.357024439	7.876258882	9.807251945	8.543250726	9.48691094	8.771215062	9.744550436	9.242710752	11.00889338	10.03060467	10.51845695	10.08822286	0	0	10.81977828	0	0	0	0	0	0	0	0	0	0	0	0	0	0	0
6.668228248	6.315358002	6.765038977	6.33150185	6.802394763	6.459904454	6.242223265	5.676753802	6.208590026	5.666426688	6.244166901	5.717027701	5.726847748	5.010635294	5.811140993	5.030437921	5.545177444	5.062595033	6.668228248	6.315358002	6.765038977	6.33150185	6.802394763	6.459904454	0	0	0	0	0	0	0	0	0	0	0	0	0	0	0	0	0	0
6.666956792	6.34738921	6.704414355	6.324358962	6.811244379	6.381816017	6.11146734	5.645446898	6.177944114	5.66296048	6.280395839	5.707110265	5.739792912	5.049856007	5.669880923	5.010635294	5.703782475	5.023880521	6.666956792	6.34738921	6.704414355	6.324358962	6.811244379	6.381816017	0	0	0	0	0	0	0	0	0	0	0	0	0	0	0	0	0	0
6.787844982	6.419994928	6.790097236	6.376726948	6.570882962	6.33150185	6.298949247	5.713732806	6.293419279	5.730099783	6.248042875	5.762051383	5.774551546	5.043425117	5.746203191	5.017279837	5.659482216	5.010635294	6.787844982	6.419994928	6.790097236	6.376726948	6.570882962	6.33150185	0	0	0	0	0	0	0	0	0	0	0	0	0	0	0	0	0	0
7.474204806	6.822197391	8.110126802	7.13169851	8.24117615	7.080867897	6.935370446	6.436150368	7.489970899	6.450470422	7.616283562	6.423246964	6.190315406	5.459585514	6.981005741	5.693732139	7.213768308	5.80814249	7.474204806	6.822197391	8.110126802	7.13169851	8.24117615	7.080867897	0	0	0	0	0	0	0	0	0	0	0	0	0	0	0	0	0	0
8.274357007	7.96797318	8.644882553	8.050703381	8.46231453	8.585038738	7.482681828	7.34601021	8.332067707	7.579678823	7.594884387	7.550135342	6.812345094	6.587550015	7.380879036	6.65544035	7.003065459	6.779921907	8.274357007	7.96797318	8.644882553	8.050703381	8.46231453	8.585038738	0	0	0	0	0	0	0	0	0	0	0	0	0	0	0	0	0	0
6.715383386	6.475432717	6.682108597	6.354370041	6.679599186	6.442540166	6.161207322	5.762051383	6.165417854	5.700443573	6.095824562	5.777652323	5.831882477	5.081404365	5.673323267	4.983606622	5.697093487	5.056245805	6.715383386	6.475432717	6.682108597	6.354370041	6.679599186	6.442540166	0	0	0	0	0	0	0	0	0	0	0	0	0	0	0	0	0	0
6.939253946	6.583409222	6.866933284	6.597145702	6.865891075	6.624065228	6.401917197	5.929589143	6.456769656	5.899897354	6.340359304	5.958424693	5.82008293	5.236441963	5.863631176	5.192956851	5.828945618	5.257495372	6.939253946	6.583409222	6.866933284	6.597145702	6.865891075	6.624065228	0	0	0	0	0	0	0	0	0	0	0	0	0	0	0	0	0	0
8.108924156	8.521782644	8.543835122	8.489821995	7.798112629	8.398184405	7.278628942	7.869783903	7.966933498	7.826443135	7.243512975	7.731053144	6.842683282	7.218176838	7.328437353	7.057897937	6.618738984	6.954638865	8.108924156	8.521782644	8.543835122	8.489821995	7.798112629	8.398184405	0	0	0	0	0	0	0	0	0	0	0	0	0	0	0	0	0	0
6.797940413	6.390240667	6.732210706	6.29710932	6.70930434	6.405228458	6.224558429	5.723585102	6.282266747	5.669880923	6.226536669	5.703782475	5.648974238	5.017279837	5.673323267	5.003946306	5.717027701	5.010635294	6.797940413	6.390240667	6.732210706	6.29710932	6.70930434	6.405228458	0	0	0	0	0	0	0	0	0	0	0	0	0	0	0	0	0	0
6.974478911	6.844815479	7.286876412	6.966024187	7.014814351	7.183870715	6.549650742	6.304448802	6.82437367	6.401917197	6.501289671	6.416732283	5.811140993	5.497168225	6.269096284	5.730099783	5.981414211	5.680172609	6.974478911	6.844815479	7.286876412	6.966024187	7.014814351	7.183870715	0	0	0	0	0	0	0	0	0	0	0	0	0	0	0	0	0	0
6.766191715	6.393590754	6.73459166	6.393590754	6.712956201	6.378426184	6.169610732	5.713732806	6.240275845	5.713732806	6.107022888	5.723585102	5.693732139	5.017279837	5.707110265	4.96284463	5.616771098	5.056245805	6.766191715	6.393590754	6.73459166	6.393590754	6.712956201	6.378426184	0	0	0	0	0	0	0	0	0	0	0	0	0	0	0	0	0	0
6.797940413	6.336825731	6.66949809	6.304448802	6.632001777	6.363028104	6.259581464	5.710427017	6.156978986	5.717027701	6.192362489	5.739792912	5.598421959	4.976733742	5.501258211	5.017279837	5.638354669	5.023880521	6.797940413	6.336825731	6.66949809	6.304448802	6.632001777	6.363028104	0	0	0	0	0	0	0	0	0	0	0	0	0	0	0	0	0	0
6.821107472	6.380122537	6.646390515	6.313548046	6.587550015	6.383506635	6.228511004	5.66296048	6.28785856	5.641907071	6.131226489	5.676753802	5.762051383	5.068904202	5.541263545	4.934473933	5.638354669	4.983606622	6.821107472	6.380122537	6.646390515	6.313548046	6.587550015	6.383506635	0	0	0	0	0	0	0	0	0	0	0	0	0	0	0	0	0	0
6.886531643	6.489204931	6.929516771	6.478509642	6.773080376	6.679599186	6.234410726	5.823045895	6.255750042	5.834810737	6.37502482	5.926926026	5.799092654	5.147494477	5.799092654	5.123963979	5.929589143	5.198497031	6.886531643	6.489204931	6.929516771	6.478509642	6.773080376	6.679599186	0	0	0	0	0	0	0	0	0	0	0	0	0	0	0	0	0	0
8.127699853	7.98752448	8.974871171	8.138856751	7.82084088	7.491087594	7.467371067	7.29301768	8.476996002	7.46565531	7.278628942	6.823286122	6.591673732	6.480044562	7.801800402	6.666956792	6.698268054	6.023447593	8.127699853	7.98752448	8.974871171	8.138856751	7.82084088	7.491087594	0	0	0	0	0	0	0	0	0	0	0	0	0	0	0	0	0	0
6.744059186	6.388561406	6.770789424	6.338594078	6.682108597	6.432940093	6.177944114	5.697093487	6.242223265	5.739792912	6.216606101	5.805134969	5.638354669	5.043425117	5.686975356	4.976733742	5.686975356	5.043425117	6.744059186	6.388561406	6.770789424	6.338594078	6.682108597	6.432940093	0	0	0	0	0	0	0	0	0	0	0	0	0	0	0	0	0	0
6.80682936	6.352629396	6.761572769	6.338594078	6.726233402	6.423246964	6.11146734	5.720311777	6.089044875	5.730099783	6.29156914	5.802118375	5.620400866	5.049856007	5.59471138	5.017279837	5.723585102	5.043425117	6.80682936	6.352629396	6.761572769	6.338594078	6.726233402	6.423246964	0	0	0	0	0	0	0	0	0	0	0	0	0	0	0	0	0	0
6.811244379	6.363028104	6.774223886	6.289715571	6.717804695	6.426488457	6.244166901	5.620400866	6.186208624	5.717027701	6.089044875	5.703782475	5.746203191	5.023880521	5.749392986	5.017279837	5.690359454	5.017279837	6.811244379	6.363028104	6.774223886	6.289715571	6.717804695	6.426488457	0	0	0	0	0	0	0	0	0	0	0	0	0	0	0	0	0	0
6.776506992	6.37331979	6.801283034	6.308098442	6.680854679	6.357842267	6.154858094	5.736572297	6.242223265	5.703782475	6.11146734	5.717027701	5.638354669	5.049856007	5.717027701	5.023880521	5.541263545	5.036952602	6.776506992	6.37331979	6.801283034	6.308098442	6.680854679	6.357842267	0	0	0	0	0	0	0	0	0	0	0	0	0	0	0	0	0	0
8.443761913	8.383204551	8.677269139	8.144388866	7.475905969	7.402451521	7.404887576	7.530479995	8.048788284	7.421177529	6.961296046	6.677083461	6.781057626	6.739336627	7.525100746	6.629363253	6.448889394	5.918893854	8.443761913	8.383204551	8.677269139	8.144388866	7.475905969	7.402451521	0	0	0	0	0	0	0	0	0	0	0	0	0	0	0	0	0	0
8.581669211	8.379997952	9.511259447	8.854664928	7.424761762	7.177782416	7.717351272	7.691656823	8.884887202	8.120291314	6.621405652	6.408528791	7.094234846	6.910750788	8.018954683	7.090909822	6.224558429	5.666426688	8.581669211	8.379997952	9.511259447	8.854664928	7.424761762	7.177782416	0	0	0	0	0	0	0	0	0	0	0	0	0	0	0	0	0	0
7.986844901	8.231376046	9.289798293	8.814479	7.374001859	7.330405212	7.29301768	7.549609165	8.508959386	7.921535632	6.809039306	6.634633358	6.841615476	6.894670039	7.841099765	7.170119543	6.276643489	6.045005314	7.986844901	8.231376046	9.289798293	8.814479	7.374001859	7.330405212	0	0	0	0	0	0	0	0	0	0	0	0	0	0	0	0	0	0
6.881411304	6.595780514	6.953684211	6.549650742	6.616065185	6.489204931	6.272877007	5.929589143	6.32256524	5.874930731	6.282266747	5.826000107	5.777652323	5.231108617	5.669880923	5.187385806	5.697093487	5.111987788	6.881411304	6.595780514	6.953684211	6.549650742	6.616065185	6.489204931	0	0	0	0	0	0	0	0	0	0	0	0	0	0	0	0	0	0
7.368339686	7.425953657	7.590346946	7.382124366	6.760414691	6.719013154	6.776506992	6.869014451	6.863803391	6.385194399	6.34738921	6.070737728	6.079933195	5.934894196	6.516193076	5.897153868	5.796057751	5.361292166	7.368339686	7.425953657	7.590346946	7.382124366	6.760414691	6.719013154	0	0	0	0	0	0	0	0	0	0	0	0	0	0	0	0	0	0
6.918695219	6.464588304	6.692083743	6.368187186	6.647688374	6.383506635	6.304448802	5.723585102	6.169610732	5.690359454	6.230481448	5.720311777	5.82008293	5.017279837	5.762051383	4.955827058	5.673323267	5.036952602	6.918695219	6.464588304	6.692083743	6.368187186	6.647688374	6.383506635	0	0	0	0	0	0	0	0	0	0	0	0	0	0	0	0	0	0
6.735780014	6.354370041	6.746412129	6.230481448	6.7310181	6.349138991	6.204557763	5.676753802	6.054439346	5.590986981	6.182084907	5.726847748	5.549076085	5.043425117	5.545177444	4.997212274	5.846438775	5.068904202	6.735780014	6.354370041	6.746412129	6.230481448	6.7310181	6.349138991	0	0	0	0	0	0	0	0	0	0	0	0	0	0	0	0	0	0
7.412160335	7.192182059	7.455876687	7.10824414	7.271008538	6.712956201	6.612041035	6.572282543	6.88857246	6.510258341	6.64118217	5.978885765	6.144185634	5.888877958	6.242223265	5.710427017	6.391917113	5.33753808	7.412160335	7.192182059	7.455876687	7.10824414	7.271008538	6.712956201	0	0	0	0	0	0	0	0	0	0	0	0	0	0	0	0	0	0
6.850126166	6.442540166	6.792344427	6.440946541	6.953684211	6.536691598	6.234410726	5.777652323	6.37502482	5.743003188	6.418364936	5.837730447	5.877735782	5.075173815	5.860786223	5.062595033	5.924255797	5.135798437	6.850126166	6.442540166	6.792344427	6.440946541	6.953684211	6.536691598	0	0	0	0	0	0	0	0	0	0	0	0	0	0	0	0	0	0
10.00892806	9.955225748	10.24994548	9.980772615	9.846811375	10.00951285	9.110409533	9.193601048	9.888221619	9.389908141	9.318566777	9.58086891	8.506334448	8.533853632	9.207235557	8.627660644	8.733271845	8.767796256	10.00892806	9.955225748	10.24994548	9.980772615	9.846811375	10.00951285	0	0	0	0	0	0	0	0	0	0	0	0	0	0	0	0	0	0
6.775366091	6.416732283	6.70073111	6.333279628	6.931471806	6.56667243	6.120297419	5.676753802	6.259581464	5.676753802	6.413458957	5.84932478	5.676753802	5.056245805	5.690359454	5.062595033	5.926926026	5.111987788	6.775366091	6.416732283	6.70073111	6.333279628	6.931471806	6.56667243	0	0	0	0	0	0	0	0	0	0	0	0	0	0	0	0	0	0
7.204149292	6.859614904	7.26961675	6.901737207	7.207859871	6.612041035	6.472346295	6.169610732	6.788971743	6.165417854	6.684611728	5.966146739	6.091309882	5.65248918	6.142037406	5.402677382	6.152732695	5.342334252	7.204149292	6.859614904	7.26961675	6.901737207	7.207859871	6.612041035	0	0	0	0	0	0	0	0	0	0	0	0	0	0	0	0	0	0
6.698268054	6.43775165	6.617402978	6.369900983	7.049254841	6.508769137	6.077642243	5.762051383	6.272877007	5.666426688	6.602587892	5.783825182	5.693732139	5.030437921	5.545177444	5.023880521	6.12249281	5.062595033	6.698268054	6.43775165	6.617402978	6.369900983	7.049254841	6.508769137	0	0	0	0	0	0	0	0	0	0	0	0	0	0	0	0	0	0
6.732210706	6.436150368	6.759255271	6.364750757	6.733401892	6.366470448	6.261491684	5.730099783	6.311734809	5.690359454	6.171700597	5.799092654	5.707110265	5.062595033	5.616771098	5.062595033	5.602118821	5.003946306	6.732210706	6.436150368	6.759255271	6.364750757	6.733401892	6.366470448	0	0	0	0	0	0	0	0	0	0	0	0	0	0	0	0	0	0
7.212294469	6.610696045	7.213768308	6.586171655	7.036148494	6.478509642	6.516193076	5.986452005	6.597145702	5.82008293	6.559615237	5.883322388	6.01615716	5.323009979	6.049733455	5.18178355	5.942799375	5.153291594	7.212294469	6.610696045	7.213768308	6.586171655	7.036148494	6.478509642	0	0	0	0	0	0	0	0	0	0	0	0	0	0	0	0	0	0
6.883462586	6.579251212	6.880384082	6.555356892	6.717804695	6.439350371	6.202535517	5.883322388	6.315358002	5.897153868	6.184148891	5.777652323	5.780743516	5.247024072	5.860786223	5.252273428	5.549076085	5.087596335	6.883462586	6.579251212	6.880384082	6.555356892	6.717804695	6.439350371	0	0	0	0	0	0	0	0	0	0	0	0	0	0	0	0	0	0
9.263786348	9.499046919	9.605957144	9.522812613	8.253748343	9.0654302	8.505323019	8.799058379	9.229260257	8.927048648	7.666221926	8.416488487	7.738052298	8.004365565	8.553910774	8.140607043	6.948897222	7.585281079	9.263786348	9.499046919	9.605957144	9.522812613	8.253748343	9.0654302	0	0	0	0	0	0	0	0	0	0	0	0	0	0	0	0	0	0
6.678342115	6.357842267	6.752270376	6.308098442	6.736966958	6.364750757	6.194405391	5.733341277	6.21860012	5.730099783	6.238324625	5.743003188	5.66296048	5.075173815	5.609471795	4.997212274	5.762051383	5.036952602	6.678342115	6.357842267	6.752270376	6.308098442	6.736966958	6.364750757	0	0	0	0	0	0	0	0	0	0	0	0	0	0	0	0	0	0
6.786716951	6.349138991	6.777646594	6.376726948	6.635946556	6.364750757	6.142037406	5.673323267	6.216606101	5.707110265	6.214608098	5.638354669	5.673323267	4.983606622	5.545177444	4.955827058	5.717027701	5.043425117	6.786716951	6.349138991	6.777646594	6.376726948	6.635946556	6.364750757	0	0	0	0	0	0	0	0	0	0	0	0	0	0	0	0	0	0
6.834108739	6.401917197	6.647688374	6.34738921	6.588926478	6.448889394	6.214608098	5.774551546	6.137727054	5.710427017	6.171700597	5.707110265	5.645446898	5.062595033	5.780743516	5.043425117	5.598421959	5.087596335	6.834108739	6.401917197	6.647688374	6.34738921	6.588926478	6.448889394	0	0	0	0	0	0	0	0	0	0	0	0	0	0	0	0	0	0
7.018401799	6.587550015	6.802394763	6.423246964	6.73459166	6.6147256	6.342121419	5.953243334	6.222576268	5.765191103	6.300785795	5.993961427	5.752572639	5.247024072	5.81711116	5.087596335	5.707110265	5.214935758	7.018401799	6.587550015	6.802394763	6.423246964	6.73459166	6.6147256	0	0	0	0	0	0	0	0	0	0	0	0	0	0	0	0	0	0
7.002155954	6.878326468	7.198931241	6.880384082	6.886531643	6.81563999	6.612041035	6.335054251	6.599870499	6.22059017	6.263398263	6.137727054	6.001414878	5.648974238	6.052089169	5.424950017	5.80814249	5.463831805	7.002155954	6.878326468	7.198931241	6.880384082	6.886531643	6.81563999	0	0	0	0	0	0	0	0	0	0	0	0	0	0	0	0	0	0
6.829793738	6.352629396	6.818924065	6.324358962	6.726233402	6.371611847	6.29710932	5.726847748	6.118097198	5.720311777	6.21860012	5.739792912	5.780743516	4.983606622	5.666426688	4.990432587	5.717027701	4.990432587	6.829793738	6.352629396	6.818924065	6.324358962	6.726233402	6.371611847	0	0	0	0	0	0	0	0	0	0	0	0	0	0	0	0	0	0
6.872128101	6.369900983	6.829793738	6.434546519	6.618738984	6.428105273	6.182084907	5.739792912	6.295266001	5.743003188	6.190315406	5.743003188	5.855071922	5.081404365	5.556828062	5.030437921	5.659482216	5.081404365	6.872128101	6.369900983	6.829793738	6.434546519	6.618738984	6.428105273	0	0	0	0	0	0	0	0	0	0	0	0	0	0	0	0	0	0
6.971668605	6.424869024	6.693323668	6.395261598	6.605297921	6.357842267	6.388561406	5.793013608	6.21860012	5.717027701	6.070737728	5.755742214	6.063785209	5.093750201	5.710427017	5.023880521	5.634789603	5.023880521	6.971668605	6.424869024	6.693323668	6.395261598	6.605297921	6.357842267	0	0	0	0	0	0	0	0	0	0	0	0	0	0	0	0	0	0
10.05873763	10.10119021	10.15416845	9.830379081	9.404013917	9.956317166	9.05473864	9.309189736	9.567735057	9.098626382	8.884056062	9.231808279	8.526549286	8.650499559	8.937349848	8.351138607	8.420682291	8.673512946	10.05873763	10.10119021	10.15416845	9.830379081	9.404013917	9.956317166	0	0	0	0	0	0	0	0	0	0	0	0	0	0	0	0	0	0
NA	10.64124953	NA	10.62961002	10.48514436	NA	9.860319057	9.851351798	10.55014567	9.921720321	9.859378913	10.24341809	9.216819338	9.087381465	9.881344188	9.172015258	9.25636481	9.462965053	10.90813709	10.64124953	11.09033963	10.62961002	10.48514436	10.9133597	10.81977828	0	10.81977828	0	0	10.81977828	0	0	0	0	0	0	0	0	0	0	0	0
7.25488481	7.030857476	7.213768308	6.906754779	6.812345094	7.029087564	6.553933404	6.356107661	6.682108597	6.194405391	6.439350371	6.28785856	6.073044534	5.613128106	6.098074282	5.505331536	5.872117789	5.564520407	7.25488481	7.030857476	7.213768308	6.906754779	6.812345094	7.029087564	0	0	0	0	0	0	0	0	0	0	0	0	0	0	0	0	0	0
9.474165108	9.009936308	10.21979352	9.799293024	9.4691599	9.772410289	8.647168268	8.321907968	9.611663581	9.051930635	8.872206756	9.163353581	8.01466637	7.550661243	9.004053938	8.258681496	8.236420527	8.384804003	9.474165108	9.009936308	10.21979352	9.799293024	9.4691599	9.772410289	0	0	0	0	0	0	0	0	0	0	0	0	0	0	0	0	0	0
6.795705775	6.401917197	6.680854679	6.381816017	6.758094504	6.393590754	6.359573869	5.726847748	6.161207322	5.710427017	6.192362489	5.733341277	5.655991811	5.043425117	5.655991811	5.056245805	5.676753802	5.003946306	6.795705775	6.401917197	6.680854679	6.381816017	6.758094504	6.393590754	0	0	0	0	0	0	0	0	0	0	0	0	0	0	0	0	0	0
7.212294469	6.821107472	7.416979621	7.008505182	7.002155954	6.782192056	6.593044534	6.12905021	6.811244379	6.293419279	6.478509642	6.073044534	5.998936562	5.517452896	6.366470448	5.560681631	5.814130532	5.33753808	7.212294469	6.821107472	7.416979621	7.008505182	7.002155954	6.782192056	0	0	0	0	0	0	0	0	0	0	0	0	0	0	0	0	0	0
6.963189986	6.489204931	6.775366091	6.532334292	6.842683282	6.472346295	6.326149473	5.814130532	6.349138991	5.82008293	6.313548046	5.777652323	5.793013608	5.18178355	5.697093487	5.123963979	5.736572297	5.187385806	6.963189986	6.489204931	6.775366091	6.532334292	6.842683282	6.472346295	0	0	0	0	0	0	0	0	0	0	0	0	0	0	0	0	0	0
6.766191715	6.415096959	6.706862337	6.472346295	6.706862337	6.413458957	6.246106765	5.683579767	6.182084907	5.796057751	6.261491684	5.746203191	5.743003188	5.036952602	5.743003188	5.081404365	5.697093487	5.056245805	6.766191715	6.415096959	6.706862337	6.472346295	6.706862337	6.413458957	0	0	0	0	0	0	0	0	0	0	0	0	0	0	0	0	0	0
7.982757702	7.673223121	8.76655015	8.26513563	7.863651265	8.361474616	7.502186487	7.159291905	8.061486867	7.546446274	7.233455419	7.694848072	6.618738984	6.28785856	7.226936018	6.588926478	6.733401892	6.914730893	7.982757702	7.673223121	8.76655015	8.26513563	7.863651265	8.361474616	0	0	0	0	0	0	0	0	0	0	0	0	0	0	0	0	0	0
9.507997527	8.98431768	9.773094089	9.116578992	9.205026277	9.143986871	8.478036476	8.130942302	9.17616292	8.381602537	8.723719437	8.707482918	7.886081402	7.392031568	8.592671653	7.590852124	8.111328003	7.895436007	9.507997527	8.98431768	9.773094089	9.116578992	9.205026277	9.143986871	0	0	0	0	0	0	0	0	0	0	0	0	0	0	0	0	0	0
6.776506992	6.368187186	6.830874235	6.324358962	6.775366091	6.345636361	6.230481448	5.697093487	6.115892125	5.700443573	6.259581464	5.655991811	5.697093487	5.036952602	5.634789603	5.062595033	5.703782475	5.030437921	6.776506992	6.368187186	6.830874235	6.324358962	6.775366091	6.345636361	0	0	0	0	0	0	0	0	0	0	0	0	0	0	0	0	0	0
7.215975003	6.703188113	7.469083885	6.907755279	7.316548177	7.167037877	6.803505258	6.192362489	7.04053639	6.261491684	6.768493212	6.432940093	6.269096284	5.493061443	6.450470422	5.529429088	6.222576268	5.733341277	7.215975003	6.703188113	7.469083885	6.907755279	7.316548177	7.167037877	0	0	0	0	0	0	0	0	0	0	0	0	0	0	0	0	0	0
6.689599269	6.410174882	6.675823222	6.37331979	6.661854741	6.34738921	6.161207322	5.723585102	6.091309882	5.733341277	6.086774727	5.655991811	5.683579767	5.023880521	5.560681631	5.036952602	5.541263545	5.010635294	6.689599269	6.410174882	6.675823222	6.37331979	6.661854741	6.34738921	0	0	0	0	0	0	0	0	0	0	0	0	0	0	0	0	0	0
7.095064377	6.950814768	7.090076836	6.903747258	7.003974137	7.167809184	6.415096959	6.224558429	6.646390515	6.144185634	6.620073207	6.683360946	6.052089169	5.686975356	6.091309882	5.468060141	5.860786223	5.771441123	7.095064377	6.950814768	7.090076836	6.903747258	7.003974137	7.167809184	0	0	0	0	0	0	0	0	0	0	0	0	0	0	0	0	0	0
7.510430556	7.406103381	8.092851028	7.760467029	7.606884531	7.903965634	6.759255271	6.710523109	7.495541944	7.090076836	7.058758153	7.172424577	6.212606096	6.023447593	6.962243464	6.309918278	6.386879319	6.413458957	7.510430556	7.406103381	8.092851028	7.760467029	7.606884531	7.903965634	0	0	0	0	0	0	0	0	0	0	0	0	0	0	0	0	0	0
8.28273588	8.335191583	8.81254577	8.505323019	7.924795914	8.587092319	7.689828669	7.751905333	8.03818918	7.716906135	7.661056382	8.109826276	7.021083964	7.003974137	7.296413269	6.91274282	6.794586581	7.128495946	8.28273588	8.335191583	8.81254577	8.505323019	7.924795914	8.587092319	0	0	0	0	0	0	0	0	0	0	0	0	0	0	0	0	0	0
6.823286122	6.413458957	6.786716951	6.390240667	6.70930434	6.352629396	6.251903883	5.720311777	6.161207322	5.789960171	6.11146734	5.736572297	5.771441123	5.049856007	5.587248658	5.043425117	5.648974238	4.997212274	6.823286122	6.413458957	6.786716951	6.390240667	6.70930434	6.352629396	0	0	0	0	0	0	0	0	0	0	0	0	0	0	0	0	0	0
7.009408933	6.66440902	7.37337431	6.897704943	7.241366283	7.081708586	6.272877007	5.955837369	6.850126166	6.169610732	6.706862337	6.398594935	5.837730447	5.272999559	6.34738921	5.541263545	6.124683391	5.641907071	7.009408933	6.66440902	7.37337431	6.897704943	7.241366283	7.081708586	0	0	0	0	0	0	0	0	0	0	0	0	0	0	0	0	0	0
7.75319427	7.444833274	7.905810313	7.457032089	7.338888134	7.678326357	7.019296654	6.837332815	7.259116128	6.745236349	6.862757913	6.983789965	6.363028104	6.109247583	6.588926478	6.003887067	6.224558429	6.196444128	7.75319427	7.444833274	7.905810313	7.457032089	7.338888134	7.678326357	0	0	0	0	0	0	0	0	0	0	0	0	0	0	0	0	0	0
6.746412129	6.408528791	6.677083461	6.444131257	6.692083743	6.318968114	6.11368218	5.680172609	6.025865974	5.780743516	6.255750042	5.683579767	5.707110265	5.062595033	5.616771098	5.030437921	5.549076085	4.955827058	6.746412129	6.408528791	6.677083461	6.444131257	6.692083743	6.318968114	0	0	0	0	0	0	0	0	0	0	0	0	0	0	0	0	0	0
6.957497371	6.679599186	7.344719054	6.814542897	7.044032897	6.887552572	6.37502482	5.955837369	6.683360946	6.159095388	6.391917113	6.08221891	5.883322388	5.236441963	6.011267174	5.379897354	5.92157842	5.627621114	6.957497371	6.679599186	7.344719054	6.814542897	7.044032897	6.887552572	0	0	0	0	0	0	0	0	0	0	0	0	0	0	0	0	0	0
6.739336627	6.423246964	6.777646594	6.423246964	6.80682936	6.398594935	6.042632834	5.673323267	6.196444128	5.81711116	6.11368218	5.739792912	5.666426688	5.075173815	5.666426688	5.111987788	5.616771098	5.043425117	6.739336627	6.423246964	6.777646594	6.423246964	6.80682936	6.398594935	0	0	0	0	0	0	0	0	0	0	0	0	0	0	0	0	0	0
7.105786129	6.939253946	7.286191715	6.945051064	7.105786129	7.077498054	6.432940093	6.270988432	6.688354714	6.278521424	6.442540166	6.368187186	6.018593214	5.541263545	6.216606101	5.497168225	5.863631176	5.697093487	7.105786129	6.939253946	7.286191715	6.945051064	7.105786129	7.077498054	0	0	0	0	0	0	0	0	0	0	0	0	0	0	0	0	0	0
6.741700695	6.393590754	6.602587892	6.431331082	6.65929392	6.361302478	6.109247583	5.749392986	6.144185634	5.736572297	6.146329258	5.771441123	5.686975356	5.056245805	5.545177444	4.990432587	5.605802066	5.017279837	6.741700695	6.393590754	6.602587892	6.431331082	6.65929392	6.361302478	0	0	0	0	0	0	0	0	0	0	0	0	0	0	0	0	0	0
7.707961532	7.651120176	7.767687277	7.449498005	7.496097345	7.857093865	7.201170883	7.146772179	7.160069208	6.755768922	6.695798917	6.948897222	6.343880434	6.214608098	6.624065228	6.021023349	6.300785795	6.395261598	7.707961532	7.651120176	7.767687277	7.449498005	7.496097345	7.857093865	0	0	0	0	0	0	0	0	0	0	0	0	0	0	0	0	0	0
6.733401892	6.37502482	6.736966958	6.395261598	6.703188113	6.385194399	6.131226489	5.730099783	6.208590026	5.66296048	6.12905021	5.686975356	5.683579767	5.099866428	5.634789603	5.003946306	5.693732139	5.036952602	6.733401892	6.37502482	6.736966958	6.395261598	6.703188113	6.385194399	0	0	0	0	0	0	0	0	0	0	0	0	0	0	0	0	0	0
6.960347729	6.450470422	6.799055862	6.327936784	6.64898455	6.429719478	6.282266747	5.736572297	6.244166901	5.726847748	6.184148891	5.700443573	5.686975356	5.075173815	5.666426688	5.049856007	5.627621114	5.087596335	6.960347729	6.450470422	6.799055862	6.327936784	6.64898455	6.429719478	0	0	0	0	0	0	0	0	0	0	0	0	0	0	0	0	0	0
8.447628728	8.057377489	10.45259114	9.820268974	9.585621149	9.983637947	8.089789176	7.669495251	9.516647909	8.937743937	8.970813341	9.314880551	7.241366283	6.771935556	9.192380047	8.32215107	8.493105396	8.73777346	8.447628728	8.057377489	10.45259114	9.820268974	9.585621149	9.983637947	0	0	0	0	0	0	0	0	0	0	0	0	0	0	0	0	0	0
6.863803391	6.483107351	6.762729507	6.424869024	6.693323668	6.507277712	6.202535517	5.855071922	6.240275845	5.828945618	6.159095388	5.771441123	5.620400866	5.123963979	5.620400866	5.036952602	5.602118821	5.043425117	6.863803391	6.483107351	6.762729507	6.424869024	6.693323668	6.507277712	0	0	0	0	0	0	0	0	0	0	0	0	0	0	0	0	0	0
6.840546529	6.575075841	7.008505182	6.682108597	6.783325201	6.746412129	6.289715571	5.877735782	6.487684018	6.021023349	6.326149473	6.025865974	5.758901774	5.164785974	6.02827852	5.293304825	5.793013608	5.298317367	6.840546529	6.575075841	7.008505182	6.682108597	6.783325201	6.746412129	0	0	0	0	0	0	0	0	0	0	0	0	0	0	0	0	0	0
9.664913054	9.393911148	10.16995876	9.596282814	9.499945594	9.891212522	9.053335623	8.888756748	9.735483016	9.091556836	8.686260633	9.006386515	8.351610751	8.126222529	8.884471718	8.122668023	8.194781638	8.413387023	9.664913054	9.393911148	10.16995876	9.596282814	9.499945594	9.891212522	0	0	0	0	0	0	0	0	0	0	0	0	0	0	0	0	0	0
6.945051064	6.717804695	7.098375639	6.783325201	6.886531643	6.957497371	6.388561406	6.047372179	6.510258341	6.077642243	6.272877007	6.238324625	5.814130532	5.257495372	5.910796644	5.361292166	5.697093487	5.472270674	6.945051064	6.717804695	7.098375639	6.783325201	6.886531643	6.957497371	0	0	0	0	0	0	0	0	0	0	0	0	0	0	0	0	0	0
6.739336627	6.380122537	6.758094504	6.278521424	6.792344427	6.400257445	6.206575927	5.762051383	6.171700597	5.758901774	6.124683391	5.746203191	5.616771098	5.062595033	5.733341277	5.030437921	5.720311777	5.043425117	6.739336627	6.380122537	6.758094504	6.278521424	6.792344427	6.400257445	0	0	0	0	0	0	0	0	0	0	0	0	0	0	0	0	0	0
6.781057626	6.368187186	6.71417053	6.381816017	6.717804695	6.342121419	6.086774727	5.739792912	6.120297419	5.669880923	6.282266747	5.697093487	5.703782475	5.010635294	5.620400866	5.003946306	5.648974238	5.068904202	6.781057626	6.368187186	6.71417053	6.381816017	6.717804695	6.342121419	0	0	0	0	0	0	0	0	0	0	0	0	0	0	0	0	0	0
6.816735881	6.431331082	6.670766321	6.415096959	6.65544035	6.418364936	6.12905021	5.768320996	6.210600077	5.717027701	6.163314804	5.700443573	5.802118375	5.075173815	5.638354669	5.036952602	5.700443573	5.075173815	6.816735881	6.431331082	6.670766321	6.415096959	6.65544035	6.418364936	0	0	0	0	0	0	0	0	0	0	0	0	0	0	0	0	0	0
6.953684211	6.543911846	7.084226422	6.705639095	7.094234846	6.779921907	6.396929655	5.843544417	6.349138991	6.063785209	6.391917113	6.06610809	5.666426688	5.214935758	5.937536205	5.272999559	5.908082938	5.283203729	6.953684211	6.543911846	7.084226422	6.705639095	7.094234846	6.779921907	0	0	0	0	0	0	0	0	0	0	0	0	0	0	0	0	0	0
7.626082758	7.337587744	7.553286606	7.479299638	7.26961675	7.663877259	6.993015123	6.698268054	6.942156706	6.732210706	6.661854741	6.877296071	6.461468176	5.934894196	6.401917197	5.953243334	6.054439346	6.165417854	7.626082758	7.337587744	7.553286606	7.479299638	7.26961675	7.663877259	0	0	0	0	0	0	0	0	0	0	0	0	0	0	0	0	0	0
7.147559271	6.66949809	7.469083885	6.955592608	7.112327445	7.149131599	6.577861358	5.993961427	6.873163834	6.251903883	6.575075841	6.461468176	5.998936562	5.257495372	6.329720906	5.459585514	6.00635316	5.669880923	7.147559271	6.66949809	7.469083885	6.955592608	7.112327445	7.149131599	0	0	0	0	0	0	0	0	0	0	0	0	0	0	0	0	0	0
7.267525428	6.621405652	7.598900457	6.950814768	7.145196135	6.921658184	6.597145702	6.021023349	7.061334367	6.226536669	6.639875834	6.226536669	6.11146734	5.332718793	6.371611847	5.472270674	6.075346031	5.564520407	7.267525428	6.621405652	7.598900457	6.950814768	7.145196135	6.921658184	0	0	0	0	0	0	0	0	0	0	0	0	0	0	0	0	0	0
6.721425701	6.452048954	6.719013154	6.356107661	6.599870499	6.405228458	6.17586727	5.703782475	6.163314804	5.736572297	6.248042875	5.700443573	5.631211782	5.043425117	5.602118821	5.056245805	5.707110265	4.997212274	6.721425701	6.452048954	6.719013154	6.356107661	6.599870499	6.405228458	0	0	0	0	0	0	0	0	0	0	0	0	0	0	0	0	0	0
7.220373837	6.689599269	7.193685818	6.70073111	6.970730078	6.935370446	6.475432717	5.913503006	6.942156706	6.204557763	6.37331979	6.182084907	5.814130532	5.231108617	6.100318952	5.347107531	5.976350909	5.583496309	7.220373837	6.689599269	7.193685818	6.70073111	6.970730078	6.935370446	0	0	0	0	0	0	0	0	0	0	0	0	0	0	0	0	0	0
6.752270376	6.345636361	6.719013154	6.359573869	6.622736324	6.383506635	6.077642243	5.655991811	6.09356977	5.66296048	6.118097198	5.686975356	5.700443573	5.036952602	5.634789603	5.036952602	5.552959585	4.990432587	6.752270376	6.345636361	6.719013154	6.359573869	6.622736324	6.383506635	0	0	0	0	0	0	0	0	0	0	0	0	0	0	0	0	0	0
9.571853593	9.291459423	10.11115192	9.460164802	9.167224081	9.608512283	9.008591318	8.742893472	9.511037382	8.764834214	8.59858883	8.889170455	8.155936338	7.796469243	8.850374304	7.948385285	8.156510226	8.253488028	9.571853593	9.291459423	10.11115192	9.460164802	9.167224081	9.608512283	0	0	0	0	0	0	0	0	0	0	0	0	0	0	0	0	0	0
7.075808864	6.761572769	6.882437471	6.64898455	6.955592608	6.864847778	6.395261598	6.086774727	6.363028104	5.973809612	6.440946541	6.249975242	5.894402834	5.347107531	5.765191103	5.308267697	5.866468057	5.521460918	7.075808864	6.761572769	6.882437471	6.64898455	6.955592608	6.864847778	0	0	0	0	0	0	0	0	0	0	0	0	0	0	0	0	0	0
6.891625897	6.406879986	6.841615476	6.452048954	6.758094504	6.580639137	6.204557763	5.755742214	6.342121419	5.758901774	6.338594078	5.978885765	5.768320996	5.105945474	5.828945618	5.111987788	5.814130532	5.209486153	6.891625897	6.406879986	6.841615476	6.452048954	6.758094504	6.580639137	0	0	0	0	0	0	0	0	0	0	0	0	0	0	0	0	0	0
6.915723449	6.403574198	6.925595197	6.445719819	6.716594774	6.432940093	6.300785795	5.789960171	6.327936784	5.80814249	6.182084907	5.84932478	5.762051383	5.099866428	5.697093487	5.081404365	5.676753802	5.062595033	6.915723449	6.403574198	6.925595197	6.445719819	6.716594774	6.432940093	0	0	0	0	0	0	0	0	0	0	0	0	0	0	0	0	0	0
6.693323668	6.388561406	6.763884909	6.368187186	6.778784898	6.371611847	6.224558429	5.710427017	6.278521424	5.713732806	6.204557763	5.726847748	5.65248918	5.049856007	5.743003188	4.983606622	5.690359454	5.010635294	6.693323668	6.388561406	6.763884909	6.368187186	6.778784898	6.371611847	0	0	0	0	0	0	0	0	0	0	0	0	0	0	0	0	0	0
6.896694332	6.489204931	7.046647278	6.783325201	7.265429723	6.974478911	6.272877007	5.918893854	6.580639137	6.190315406	6.470799504	6.200509174	5.81711116	5.262690189	6.013715156	5.480638923	5.916202063	5.393627546	6.896694332	6.489204931	7.046647278	6.783325201	7.265429723	6.974478911	0	0	0	0	0	0	0	0	0	0	0	0	0	0	0	0	0	0
6.837332815	6.369900983	6.73459166	6.340359304	6.708084084	6.445719819	6.169610732	5.683579767	6.146329258	5.710427017	6.163314804	5.680172609	5.609471795	5.087596335	5.655991811	4.983606622	5.631211782	5.030437921	6.837332815	6.369900983	6.73459166	6.340359304	6.708084084	6.445719819	0	0	0	0	0	0	0	0	0	0	0	0	0	0	0	0	0	0
6.843749949	6.336825731	6.64898455	6.244166901	6.805722553	6.385194399	6.126869184	5.713732806	6.163314804	5.669880923	6.188264123	5.676753802	5.683579767	5.023880521	5.65248918	4.96284463	5.686975356	5.030437921	6.843749949	6.336825731	6.64898455	6.244166901	6.805722553	6.385194399	0	0	0	0	0	0	0	0	0	0	0	0	0	0	0	0	0	0
6.765038977	6.469250317	6.651571874	6.298949247	6.790097236	6.444131257	6.29710932	5.648974238	6.08221891	5.710427017	6.302618976	5.730099783	5.583496309	5.068904202	5.736572297	5.010635294	5.627621114	5.056245805	6.765038977	6.469250317	6.651571874	6.298949247	6.790097236	6.444131257	0	0	0	0	0	0	0	0	0	0	0	0	0	0	0	0	0	0
7.019296654	6.735780014	8.016977747	7.857480787	8.105911198	7.738052298	6.343880434	6.148468296	7.542743545	7.128495946	7.463936604	7.101675972	6.008813185	5.537334267	6.884486652	6.335054251	6.809039306	6.306275287	7.019296654	6.735780014	8.016977747	7.857480787	8.105911198	7.738052298	0	0	0	0	0	0	0	0	0	0	0	0	0	0	0	0	0	0
6.82437367	6.455198563	6.848005275	6.469250317	6.845879875	6.551080335	6.171700597	5.811140993	6.186208624	5.80814249	6.37502482	5.886104031	5.733341277	5.099866428	5.568344504	5.123963979	5.834810737	5.135798437	6.82437367	6.455198563	6.848005275	6.469250317	6.845879875	6.551080335	0	0	0	0	0	0	0	0	0	0	0	0	0	0	0	0	0	0
6.807934944	6.459904454	6.859614904	6.423246964	7.10824414	6.570882962	6.295266001	5.786897381	6.224558429	5.733341277	6.51174533	5.855071922	5.765191103	5.117993812	5.720311777	5.062595033	5.937536205	5.087596335	6.807934944	6.459904454	6.859614904	6.423246964	7.10824414	6.570882962	0	0	0	0	0	0	0	0	0	0	0	0	0	0	0	0	0	0
6.783325201	6.502790046	6.56667243	6.361302478	6.926577033	6.499787041	6.253828812	5.840641657	6.230481448	5.752572639	6.508769137	5.789960171	5.720311777	5.111987788	5.713732806	5.030437921	6.040254711	5.093750201	6.783325201	6.502790046	6.56667243	6.361302478	6.926577033	6.499787041	0	0	0	0	0	0	0	0	0	0	0	0	0	0	0	0	0	0
7.444833274	7.156956365	8.830104318	8.492285556	8.635864721	8.257644958	6.766191715	6.50578406	8.33423143	7.786967003	8.034955025	7.560601163	6.12905021	5.720311777	7.656337166	7.050989447	7.540621529	6.854354502	7.444833274	7.156956365	8.830104318	8.492285556	8.635864721	8.257644958	0	0	0	0	0	0	0	0	0	0	0	0	0	0	0	0	0	0
6.992096427	6.445719819	6.947937069	6.583409222	7.286191715	6.597145702	6.313548046	5.703782475	6.447305863	5.932245187	6.665683718	5.932245187	5.860786223	5.075173815	5.877735782	5.159055299	6.135564891	5.262690189	6.992096427	6.445719819	6.947937069	6.583409222	7.286191715	6.597145702	0	0	0	0	0	0	0	0	0	0	0	0	0	0	0	0	0	0
6.830874235	6.313548046	6.762729507	6.401917197	6.949856455	6.51174533	6.042632834	5.648974238	6.320768294	5.80814249	6.453624999	5.774551546	5.713732806	4.9698133	5.758901774	5.056245805	5.883322388	5.129898715	6.830874235	6.313548046	6.762729507	6.401917197	6.949856455	6.51174533	0	0	0	0	0	0	0	0	0	0	0	0	0	0	0	0	0	0
6.705639095	6.338594078	6.735780014	6.28785856	6.937314081	6.400257445	6.284134161	5.743003188	6.156978986	5.683579767	6.383506635	5.717027701	5.666426688	5.023880521	5.620400866	5.030437921	5.888877958	5.010635294	6.705639095	6.338594078	6.735780014	6.28785856	6.937314081	6.400257445	0	0	0	0	0	0	0	0	0	0	0	0	0	0	0	0	0	0
6.996681488	6.517671273	6.97634807	6.643789733	6.89060912	6.59441346	6.480044562	5.843544417	6.298949247	5.905361848	6.401917197	5.97126184	5.81711116	5.129898715	5.783825182	5.204006687	5.988961417	5.252273428	6.996681488	6.517671273	6.97634807	6.643789733	6.89060912	6.59441346	0	0	0	0	0	0	0	0	0	0	0	0	0	0	0	0	0	0
6.90475077	6.428105273	6.797940413	6.461468176	6.84694314	6.548219103	6.436150368	5.82008293	6.204557763	5.768320996	6.285998095	5.886104031	5.739792912	5.105945474	5.837730447	5.049856007	5.866468057	5.099866428	6.90475077	6.428105273	6.797940413	6.461468176	6.84694314	6.548219103	0	0	0	0	0	0	0	0	0	0	0	0	0	0	0	0	0	0
8.932740635	9.059633755	9.870757728	9.633776365	9.506883073	9.617736947	8.333270353	8.501470231	9.253399861	8.950921765	8.70731756	8.718663567	7.461640392	7.635786861	8.629628621	8.144388866	8.126222529	7.966239777	8.932740635	9.059633755	9.870757728	9.633776365	9.506883073	9.617736947	0	0	0	0	0	0	0	0	0	0	0	0	0	0	0	0	0	0
6.856461985	6.401917197	6.795705775	6.366470448	6.72982407	6.464588304	6.361302478	5.733341277	6.224558429	5.758901774	6.163314804	5.774551546	5.648974238	5.111987788	5.609471795	5.017279837	5.793013608	5.062595033	6.856461985	6.401917197	6.795705775	6.366470448	6.72982407	6.464588304	0	0	0	0	0	0	0	0	0	0	0	0	0	0	0	0	0	0
6.807934944	6.56948142	6.854354502	6.542471961	6.932447892	6.65929392	6.186208624	5.899897354	6.246106765	5.880532986	6.329720906	5.96100534	5.717027701	5.170483995	5.82008293	5.135798437	5.831882477	5.18178355	6.807934944	6.56948142	6.854354502	6.542471961	6.932447892	6.65929392	0	0	0	0	0	0	0	0	0	0	0	0	0	0	0	0	0	0
6.805722553	6.525029658	6.837332815	6.368187186	6.89060912	6.458338283	6.320768294	5.771441123	5.978885765	5.733341277	6.190315406	5.758901774	5.883322388	5.087596335	5.697093487	4.997212274	5.82008293	5.075173815	6.805722553	6.525029658	6.837332815	6.368187186	6.89060912	6.458338283	0	0	0	0	0	0	0	0	0	0	0	0	0	0	0	0	0	0
7.583247524	7.39387829	8.38685669	8.307705967	8.178077464	8.320204598	6.905753276	6.73459166	7.86787149	7.626082758	7.625595072	7.545918151	6.204557763	5.988961417	7.402451521	6.952728645	6.862757913	6.802394763	7.583247524	7.39387829	8.38685669	8.307705967	8.178077464	8.320204598	0	0	0	0	0	0	0	0	0	0	0	0	0	0	0	0	0	0
6.903747258	6.452048954	6.80461452	6.542471961	6.902742737	6.563855527	6.146329258	5.837730447	6.421622268	5.891644212	6.276643489	5.880532986	5.739792912	5.141663557	5.828945618	5.099866428	5.733341277	5.214935758	6.903747258	6.452048954	6.80461452	6.542471961	6.902742737	6.563855527	0	0	0	0	0	0	0	0	0	0	0	0	0	0	0	0	0	0
7.874739125	7.87359779	9.671114036	9.599066156	9.499870735	9.816185224	7.35436233	7.309212366	9.089302044	8.900549014	8.844192126	9.118553976	6.608000625	6.527957918	8.413830678	8.106212903	8.193123722	8.357728417	7.874739125	7.87359779	9.671114036	9.599066156	9.499870735	9.816185224	0	0	0	0	0	0	0	0	0	0	0	0	0	0	0	0	0	0
6.74051936	6.418364936	6.745236349	6.459904454	6.852242569	6.519147288	6.144185634	5.796057751	6.248042875	5.648974238	6.280395839	5.85220248	5.655991811	5.087596335	5.768320996	5.093750201	5.723585102	5.117993812	6.74051936	6.418364936	6.745236349	6.459904454	6.852242569	6.519147288	0	0	0	0	0	0	0	0	0	0	0	0	0	0	0	0	0	0
7.495541944	7.222566019	9.486455808	8.397508348	9.018695488	8.560252681	6.972606251	6.625392368	8.908559375	7.698482788	8.542275972	8.02289687	6.423246964	5.942799375	8.191463051	6.871091295	7.800982071	7.095064377	7.495541944	7.222566019	9.486455808	8.397508348	9.018695488	8.560252681	0	0	0	0	0	0	0	0	0	0	0	0	0	0	0	0	0	0
6.733401892	6.380122537	6.741700695	6.278521424	6.624065228	6.401917197	6.289715571	5.789960171	6.156978986	5.713732806	6.230481448	5.765191103	5.860786223	5.087596335	5.723585102	4.983606622	5.634789603	5.049856007	6.733401892	6.380122537	6.741700695	6.278521424	6.624065228	6.401917197	0	0	0	0	0	0	0	0	0	0	0	0	0	0	0	0	0	0
6.758094504	6.456769656	6.527957918	6.335054251	6.599870499	6.432940093	6.198478716	5.697093487	6.188264123	5.598421959	6.11368218	5.710427017	5.733341277	5.056245805	5.564520407	4.955827058	5.786897381	5.075173815	6.758094504	6.456769656	6.527957918	6.335054251	6.599870499	6.432940093	0	0	0	0	0	0	0	0	0	0	0	0	0	0	0	0	0	0
6.759255271	6.466144724	6.993932975	6.523562306	6.812345094	6.56667243	6.137727054	5.717027701	6.469250317	5.834810737	6.385194399	5.828945618	5.726847748	5.043425117	5.958424693	5.105945474	5.823045895	5.117993812	6.759255271	6.466144724	6.993932975	6.523562306	6.812345094	6.56667243	0	0	0	0	0	0	0	0	0	0	0	0	0	0	0	0	0	0
6.70930434	6.363028104	6.69950034	6.349138991	6.779921907	6.408528791	6.234410726	5.707110265	6.12905021	5.669880923	6.171700597	5.746203191	5.680172609	5.003946306	5.641907071	5.010635294	5.758901774	5.003946306	6.70930434	6.363028104	6.69950034	6.349138991	6.779921907	6.408528791	0	0	0	0	0	0	0	0	0	0	0	0	0	0	0	0	0	0
6.751101469	6.424869024	6.674561392	6.276643489	6.658011046	6.391917113	6.284134161	5.703782475	6.144185634	5.739792912	6.091309882	5.690359454	5.624017506	5.087596335	5.564520407	5.023880521	5.697093487	5.068904202	6.751101469	6.424869024	6.674561392	6.276643489	6.658011046	6.391917113	0	0	0	0	0	0	0	0	0	0	0	0	0	0	0	0	0	0
6.90475077	6.416732283	6.776506992	6.498282149	6.706862337	6.507277712	6.278521424	5.802118375	6.234410726	5.796057751	6.361302478	5.840641657	5.713732806	5.056245805	5.710427017	5.087596335	5.613128106	5.123963979	6.90475077	6.416732283	6.776506992	6.498282149	6.706862337	6.507277712	0	0	0	0	0	0	0	0	0	0	0	0	0	0	0	0	0	0
6.759255271	6.429719478	6.64118217	6.364750757	6.66440902	6.413458957	6.267200549	5.743003188	6.148468296	5.746203191	6.311734809	5.730099783	5.765191103	5.075173815	5.590986981	4.990432587	5.556828062	4.983606622	6.759255271	6.429719478	6.64118217	6.364750757	6.66440902	6.413458957	0	0	0	0	0	0	0	0	0	0	0	0	0	0	0	0	0	0
8.617219505	8.102586425	10.51851102	9.736074312	10.35469055	9.681655641	7.658699558	7.163172391	9.949416484	9.034557392	9.531408863	8.835792367	7.050989447	6.464588304	9.293945956	8.230310799	8.849227021	8.030409562	8.617219505	8.102586425	10.51851102	9.736074312	10.35469055	9.681655641	0	0	0	0	0	0	0	0	0	0	0	0	0	0	0	0	0	0
6.860663671	6.421622268	6.661854741	6.345636361	6.705639095	6.388561406	6.161207322	5.746203191	6.11146734	5.66296048	6.23636959	5.666426688	5.641907071	5.068904202	5.631211782	4.976733742	5.624017506	5.023880521	6.860663671	6.421622268	6.661854741	6.345636361	6.705639095	6.388561406	0	0	0	0	0	0	0	0	0	0	0	0	0	0	0	0	0	0
6.74051936	6.408528791	6.697034248	6.285998095	6.546785411	6.385194399	6.259581464	5.768320996	6.137727054	5.66296048	6.200509174	5.669880923	5.666426688	5.017279837	5.493061443	4.94875989	5.624017506	4.983606622	6.74051936	6.408528791	6.697034248	6.285998095	6.546785411	6.385194399	0	0	0	0	0	0	0	0	0	0	0	0	0	0	0	0	0	0
6.760414691	6.470799504	6.742880636	6.535241271	6.697034248	6.591673732	6.139884552	5.80814249	6.284134161	5.84932478	6.234410726	5.886104031	5.777652323	5.081404365	5.717027701	5.147494477	5.746203191	5.129898715	6.760414691	6.470799504	6.742880636	6.535241271	6.697034248	6.591673732	0	0	0	0	0	0	0	0	0	0	0	0	0	0	0	0	0	0
7.065613364	6.661854741	8.096817471	7.321849714	7.903226809	7.462789157	6.556778356	5.978885765	7.485491608	6.613384218	7.260522598	6.70930434	5.874930731	5.283203729	6.884486652	5.891644212	6.767343125	5.955837369	7.065613364	6.661854741	8.096817471	7.321849714	7.903226809	7.462789157	0	0	0	0	0	0	0	0	0	0	0	0	0	0	0	0	0	0
8.189799619	7.757051142	10.34325746	9.789366553	9.211140052	8.894670263	7.388946098	6.987490247	9.793337809	9.117676687	8.680501809	8.217438538	6.853299093	6.342121419	9.072915696	8.306965865	8.018954683	7.484930283	8.189799619	7.757051142	10.34325746	9.789366553	9.211140052	8.894670263	0	0	0	0	0	0	0	0	0	0	0	0	0	0	0	0	0	0
6.9117473	6.480044562	7.163946684	6.745236349	6.822197391	6.613384218	6.180016654	5.860786223	6.391917113	6.056784013	6.304448802	5.905361848	5.673323267	5.049856007	5.950642553	5.38907173	5.645446898	5.220355825	6.9117473	6.480044562	7.163946684	6.745236349	6.822197391	6.613384218	0	0	0	0	0	0	0	0	0	0	0	0	0	0	0	0	0	0
6.898714534	6.49375384	7.597897951	7.156176637	7.526717561	7.377133713	6.270988432	5.826000107	6.953684211	6.448889394	6.877296071	6.507277712	5.81711116	5.111987788	6.447305863	5.755742214	6.234410726	5.765191103	6.898714534	6.49375384	7.597897951	7.156176637	7.526717561	7.377133713	0	0	0	0	0	0	0	0	0	0	0	0	0	0	0	0	0	0
6.978213743	6.775366091	7.252053952	7.094234846	7.160069208	7.122059882	6.418364936	6.177944114	6.752270376	6.448889394	6.606650186	6.552507887	5.877735782	5.509388337	6.077642243	5.673323267	6.052089169	5.713732806	6.978213743	6.775366091	7.252053952	7.094234846	7.160069208	7.122059882	0	0	0	0	0	0	0	0	0	0	0	0	0	0	0	0	0	0
6.887552572	6.343880434	6.765038977	6.318968114	6.722629795	6.363028104	6.159095388	5.730099783	6.184148891	5.641907071	6.216606101	5.700443573	5.860786223	5.003946306	5.631211782	4.94875989	5.564520407	4.976733742	6.887552572	6.343880434	6.765038977	6.318968114	6.722629795	6.363028104	0	0	0	0	0	0	0	0	0	0	0	0	0	0	0	0	0	0
6.954638865	6.447305863	6.679599186	6.343880434	6.69950034	6.461468176	6.186208624	5.758901774	6.173786104	5.666426688	6.224558429	5.755742214	5.749392986	5.081404365	5.590986981	4.990432587	5.723585102	4.976733742	6.954638865	6.447305863	6.679599186	6.343880434	6.69950034	6.461468176	0	0	0	0	0	0	0	0	0	0	0	0	0	0	0	0	0	0
6.837332815	6.490723535	7.40367029	6.816735881	7.217443432	7.055312843	6.224558429	5.84932478	6.907755279	6.152732695	6.695798917	6.342121419	5.730099783	5.147494477	6.249975242	5.455321115	6.224558429	5.638354669	6.837332815	6.490723535	7.40367029	6.816735881	7.217443432	7.055312843	0	0	0	0	0	0	0	0	0	0	0	0	0	0	0	0	0	0
8.884056062	8.452121195	9.88547632	8.977903774	9.552226498	9.059517482	8.136518252	7.778211475	9.28424118	8.222285074	9.103089181	8.510973892	7.429520843	7.020190708	8.597112815	7.441906728	8.357728417	7.63385356	8.884056062	8.452121195	9.88547632	8.977903774	9.552226498	9.059517482	0	0	0	0	0	0	0	0	0	0	0	0	0	0	0	0	0	0
6.794586581	6.453624999	6.939253946	6.440946541	6.776506992	6.50578406	6.098074282	5.777652323	6.276643489	5.717027701	6.167516491	5.811140993	5.683579767	5.062595033	5.765191103	5.099866428	5.616771098	5.003946306	6.794586581	6.453624999	6.939253946	6.440946541	6.776506992	6.50578406	0	0	0	0	0	0	0	0	0	0	0	0	0	0	0	0	0	0
6.711740395	6.388561406	6.924612396	6.610696045	6.843749949	6.599870499	6.159095388	5.799092654	6.361302478	5.863631176	6.232448017	5.929589143	5.786897381	5.081404365	5.81711116	5.204006687	5.81711116	5.153291594	6.711740395	6.388561406	6.924612396	6.610696045	6.843749949	6.599870499	0	0	0	0	0	0	0	0	0	0	0	0	0	0	0	0	0	0
7.091742115	6.64509097	9.215128889	8.464214267	8.558527055	8.053251154	6.448889394	5.886104031	8.720297287	7.757051142	7.98104976	7.347943823	5.888877958	5.204006687	8.24143969	7.109879463	7.271703707	6.559615237	7.091742115	6.64509097	9.215128889	8.464214267	8.558527055	8.053251154	0	0	0	0	0	0	0	0	0	0	0	0	0	0	0	0	0	0
6.630683386	6.396929655	6.70073111	6.324358962	6.64898455	6.519147288	6.216606101	5.717027701	6.251903883	5.703782475	6.293419279	5.720311777	5.564520407	5.081404365	5.613128106	4.997212274	5.700443573	4.990432587	6.630683386	6.396929655	6.70073111	6.324358962	6.64898455	6.519147288	0	0	0	0	0	0	0	0	0	0	0	0	0	0	0	0	0	0
6.896694332	6.410174882	6.658011046	6.428105273	6.674561392	6.450470422	6.204557763	5.720311777	6.165417854	5.736572297	6.240275845	5.786897381	5.710427017	5.081404365	5.697093487	4.9698133	5.683579767	5.093750201	6.896694332	6.410174882	6.658011046	6.428105273	6.674561392	6.450470422	0	0	0	0	0	0	0	0	0	0	0	0	0	0	0	0	0	0
7.109879463	6.950814768	7.201916318	6.981005741	7.060476366	7.163946684	6.335054251	6.289715571	6.633318433	6.267200549	6.590301048	6.625392368	5.880532986	5.501258211	5.958424693	5.549076085	5.82008293	5.690359454	7.109879463	6.950814768	7.201916318	6.981005741	7.060476366	7.163946684	0	0	0	0	0	0	0	0	0	0	0	0	0	0	0	0	0	0
6.822197391	6.434546519	6.827629235	6.393590754	6.793466133	6.452048954	6.298949247	5.814130532	6.253828812	5.780743516	6.28785856	5.814130532	5.739792912	5.068904202	5.837730447	5.010635294	5.713732806	5.056245805	6.822197391	6.434546519	6.827629235	6.393590754	6.793466133	6.452048954	0	0	0	0	0	0	0	0	0	0	0	0	0	0	0	0	0	0
7.995643604	8.249052274	8.666302614	8.499232866	7.920809679	8.600246747	7.239932591	7.584773078	8.067462667	7.80710329	7.400620577	7.909122183	6.635946556	6.793466133	7.428927195	7.068172	6.918695219	7.288927695	7.995643604	8.249052274	8.666302614	8.499232866	7.920809679	8.600246747	0	0	0	0	0	0	0	0	0	0	0	0	0	0	0	0	0	0
8.77971129	9.229554591	9.242710752	8.938269147	8.534836627	9.084096645	8.192016915	8.676246121	8.665785595	8.26821888	7.77569575	8.416046009	7.394493107	7.784889296	8.000684785	7.515889085	7.321188557	7.648263031	8.77971129	9.229554591	9.242710752	8.938269147	8.534836627	9.084096645	0	0	0	0	0	0	0	0	0	0	0	0	0	0	0	0	0	0
6.741700695	6.483107351	6.747586527	6.432940093	6.646390515	6.555356892	6.091309882	5.802118375	6.216606101	5.758901774	6.148468296	5.783825182	5.648974238	5.135798437	5.713732806	5.087596335	5.697093487	5.111987788	6.741700695	6.483107351	6.747586527	6.432940093	6.646390515	6.555356892	0	0	0	0	0	0	0	0	0	0	0	0	0	0	0	0	0	0
6.753437919	6.466144724	6.620073207	6.333279628	6.738152495	6.34738921	6.104793232	5.717027701	6.154858094	5.707110265	6.052089169	5.752572639	5.693732139	4.983606622	5.703782475	4.990432587	5.579729826	4.990432587	6.753437919	6.466144724	6.620073207	6.333279628	6.738152495	6.34738921	0	0	0	0	0	0	0	0	0	0	0	0	0	0	0	0	0	0
6.693323668	6.396929655	6.687108608	6.295266001	6.684611728	6.388561406	6.212606096	5.634789603	6.192362489	5.638354669	6.03068526	5.66296048	5.613128106	5.043425117	5.634789603	4.94875989	5.743003188	4.96284463	6.693323668	6.396929655	6.687108608	6.295266001	6.684611728	6.388561406	0	0	0	0	0	0	0	0	0	0	0	0	0	0	0	0	0	0
6.8134446	6.396929655	6.576469569	6.356107661	6.692083743	6.403574198	6.133398043	5.710427017	6.289715571	5.700443573	6.238324625	5.749392986	5.683579767	5.049856007	5.648974238	4.94875989	5.605802066	5.023880521	6.8134446	6.396929655	6.576469569	6.356107661	6.692083743	6.403574198	0	0	0	0	0	0	0	0	0	0	0	0	0	0	0	0	0	0
7.05012252	6.522092798	7.021976423	6.539585956	6.989335266	6.643789733	6.226536669	5.84932478	6.480044562	5.863631176	6.558197803	5.913503006	5.746203191	5.141663557	5.988961417	5.081404365	5.976350909	5.236441963	7.05012252	6.522092798	7.021976423	6.539585956	6.989335266	6.643789733	0	0	0	0	0	0	0	0	0	0	0	0	0	0	0	0	0	0
7.065613364	7.213768308	7.13009851	7.048386409	6.996681488	7.376508126	6.383506635	6.431331082	6.598509029	6.284134161	6.428105273	6.450470422	5.863631176	5.805134969	6.152732695	5.587248658	5.945420609	5.765191103	7.065613364	7.213768308	7.13009851	7.048386409	6.996681488	7.376508126	0	0	0	0	0	0	0	0	0	0	0	0	0	0	0	0	0	0
6.794586581	6.43775165	6.601230119	6.29710932	6.759255271	6.400257445	6.169610732	5.690359454	6.104793232	5.730099783	6.278521424	5.789960171	5.774551546	5.049856007	5.680172609	5.023880521	5.733341277	5.030437921	6.794586581	6.43775165	6.601230119	6.29710932	6.759255271	6.400257445	0	0	0	0	0	0	0	0	0	0	0	0	0	0	0	0	0	0
6.728628613	6.403574198	6.760414691	6.29156914	6.576469569	6.452048954	6.173786104	5.641907071	6.021023349	5.620400866	6.137727054	5.768320996	5.587248658	4.990432587	5.605802066	4.9698133	5.710427017	4.955827058	6.728628613	6.403574198	6.760414691	6.29156914	6.576469569	6.452048954	0	0	0	0	0	0	0	0	0	0	0	0	0	0	0	0	0	0
6.899723107	6.401917197	6.937314081	6.467698726	6.850126166	6.484635236	6.263398263	5.680172609	6.439350371	5.730099783	6.272877007	5.82008293	5.755742214	5.068904202	5.802118375	5.105945474	5.82008293	5.075173815	6.899723107	6.401917197	6.937314081	6.467698726	6.850126166	6.484635236	0	0	0	0	0	0	0	0	0	0	0	0	0	0	0	0	0	0
6.770789424	6.368187186	6.723832441	6.356107661	6.695798917	6.340359304	6.293419279	5.690359454	6.263398263	5.707110265	6.230481448	5.666426688	5.65248918	5.049856007	5.627621114	5.049856007	5.710427017	5.030437921	6.770789424	6.368187186	6.723832441	6.356107661	6.695798917	6.340359304	0	0	0	0	0	0	0	0	0	0	0	0	0	0	0	0	0	0
6.767343125	6.411818268	6.711740395	6.313548046	6.70930434	6.368187186	6.184148891	5.700443573	6.257667588	5.726847748	6.249975242	5.700443573	5.641907071	5.030437921	5.638354669	5.003946306	5.686975356	4.983606622	6.767343125	6.411818268	6.711740395	6.313548046	6.70930434	6.368187186	0	0	0	0	0	0	0	0	0	0	0	0	0	0	0	0	0	0
7.626082758	7.469654173	7.60090246	7.20489251	7.052721049	6.88550967	6.830874235	6.637258031	7.301822342	6.698268054	6.385194399	6.244166901	6.186208624	5.948034989	6.549650742	5.765191103	5.888877958	5.517452896	7.626082758	7.469654173	7.60090246	7.20489251	7.052721049	6.88550967	0	0	0	0	0	0	0	0	0	0	0	0	0	0	0	0	0	0
6.811244379	6.359573869	6.74051936	6.298949247	6.694562059	6.381816017	6.077642243	5.703782475	6.171700597	5.700443573	6.12249281	5.783825182	5.683579767	5.043425117	5.673323267	5.017279837	5.659482216	5.003946306	6.811244379	6.359573869	6.74051936	6.298949247	6.694562059	6.381816017	0	0	0	0	0	0	0	0	0	0	0	0	0	0	0	0	0	0
6.81014245	6.499787041	6.907755279	6.410174882	6.695798917	6.421622268	6.313548046	5.765191103	6.267200549	5.793013608	6.29156914	5.80814249	5.676753802	5.075173815	5.746203191	5.036952602	5.666426688	5.062595033	6.81014245	6.499787041	6.907755279	6.410174882	6.695798917	6.421622268	0	0	0	0	0	0	0	0	0	0	0	0	0	0	0	0	0	0
6.753437919	6.434546519	6.790097236	6.371611847	6.763884909	6.444131257	6.357842267	5.752572639	6.210600077	5.686975356	6.118097198	5.805134969	5.620400866	5.075173815	5.700443573	4.983606622	5.624017506	5.030437921	6.753437919	6.434546519	6.790097236	6.371611847	6.763884909	6.444131257	0	0	0	0	0	0	0	0	0	0	0	0	0	0	0	0	0	0
6.830874235	6.458338283	6.902742737	6.343880434	6.799055862	6.484635236	6.150602768	5.710427017	6.401917197	5.762051383	6.21860012	5.720311777	5.726847748	5.075173815	5.897153868	5.105945474	5.723585102	5.017279837	6.830874235	6.458338283	6.902742737	6.343880434	6.799055862	6.484635236	0	0	0	0	0	0	0	0	0	0	0	0	0	0	0	0	0	0
7.710653324	7.591861715	7.877776333	7.491087594	7.251344983	7.123672785	6.884486652	6.91671502	7.128495946	6.765038977	6.579251212	6.49375384	6.523562306	6.29156914	6.705639095	6.052089169	6.11368218	5.762051383	7.710653324	7.591861715	7.877776333	7.491087594	7.251344983	7.123672785	0	0	0	0	0	0	0	0	0	0	0	0	0	0	0	0	0	0
7.218909708	6.889591308	7.205635176	6.759255271	7.188412736	6.877296071	6.504288174	6.22059017	6.634633358	6.11146734	6.787844982	6.226536669	5.998936562	5.537334267	6.03787092	5.361292166	6.232448017	5.517452896	7.218909708	6.889591308	7.205635176	6.759255271	7.188412736	6.877296071	0	0	0	0	0	0	0	0	0	0	0	0	0	0	0	0	0	0
6.924612396	6.487684018	7.029972912	6.69950034	7.169350017	6.768493212	6.173786104	5.908082938	6.56948142	6.040254711	6.54534966	6.131226489	5.726847748	5.147494477	6.054439346	5.252273428	6.01615716	5.398162702	6.924612396	6.487684018	7.029972912	6.69950034	7.169350017	6.768493212	0	0	0	0	0	0	0	0	0	0	0	0	0	0	0	0	0	0
7.515889085	7.872836175	7.884576511	7.942717541	7.51479976	8.159946656	6.842683282	7.074963198	7.095064377	7.126890809	6.906754779	7.374629015	6.333279628	6.388561406	6.621405652	6.452048954	6.263398263	6.541029999	7.515889085	7.872836175	7.884576511	7.942717541	7.51479976	8.159946656	0	0	0	0	0	0	0	0	0	0	0	0	0	0	0	0	0	0
8.848796451	8.585972707	9.48029117	9.061376219	9.452030861	9.767266833	7.984462732	7.901747519	8.977525201	8.403352375	8.815518424	9.078635881	7.646353722	7.3524411	8.367764678	7.614805365	8.243019469	8.237743804	8.848796451	8.585972707	9.48029117	9.061376219	9.452030861	9.767266833	0	0	0	0	0	0	0	0	0	0	0	0	0	0	0	0	0	0
6.748759547	6.421622268	6.625392368	6.333279628	7.173191742	6.444131257	6.11146734	5.765191103	6.190315406	5.726847748	6.606650186	5.82008293	5.693732139	5.043425117	5.525452939	5.010635294	5.913503006	5.105945474	6.748759547	6.421622268	6.625392368	6.333279628	7.173191742	6.444131257	0	0	0	0	0	0	0	0	0	0	0	0	0	0	0	0	0	0
6.692083743	6.423246964	6.694562059	6.393590754	7.303843225	6.516193076	6.192362489	5.774551546	6.311734809	5.683579767	6.851184927	5.869296913	5.59471138	5.062595033	5.799092654	5.081404365	6.315358002	5.164785974	6.692083743	6.423246964	6.694562059	6.393590754	7.303843225	6.516193076	0	0	0	0	0	0	0	0	0	0	0	0	0	0	0	0	0	0
7.172424577	6.543911846	7.460490306	6.822197391	6.747586527	6.401917197	6.584791392	5.955837369	6.728628613	6.018593214	6.194405391	5.771441123	6.025865974	5.241747015	6.180016654	5.298317367	5.752572639	5.043425117	7.172424577	6.543911846	7.460490306	6.822197391	6.747586527	6.401917197	0	0	0	0	0	0	0	0	0	0	0	0	0	0	0	0	0	0
6.768493212	6.338594078	6.665683718	6.357842267	6.661854741	6.378426184	6.169610732	5.720311777	6.148468296	5.713732806	6.163314804	5.736572297	5.802118375	5.043425117	5.66296048	4.94875989	5.568344504	4.990432587	6.768493212	6.338594078	6.665683718	6.357842267	6.661854741	6.378426184	0	0	0	0	0	0	0	0	0	0	0	0	0	0	0	0	0	0
10.32685806	10.00663061	10.2650356	9.689365683	9.094817281	8.924789361	9.58747459	9.307467083	9.624963418	8.952864142	8.536603585	8.285513309	8.636929873	8.353497099	8.773074951	8.06022424	7.672757897	7.337587744	10.32685806	10.00663061	10.2650356	9.689365683	9.094817281	8.924789361	0	0	0	0	0	0	0	0	0	0	0	0	0	0	0	0	0	0
6.735780014	6.361302478	6.726233402	6.336825731	6.639875834	6.366470448	6.212606096	5.720311777	6.150602768	5.624017506	6.214608098	5.746203191	5.693732139	4.990432587	5.690359454	5.023880521	5.634789603	5.003946306	6.735780014	6.361302478	6.726233402	6.336825731	6.639875834	6.366470448	0	0	0	0	0	0	0	0	0	0	0	0	0	0	0	0	0	0
6.738152495	6.445719819	6.745236349	6.428105273	6.698268054	6.378426184	6.329720906	5.826000107	6.214608098	5.723585102	6.269096284	5.826000107	5.762051383	5.099866428	5.713732806	5.010635294	5.655991811	5.056245805	6.738152495	6.445719819	6.745236349	6.428105273	6.698268054	6.378426184	0	0	0	0	0	0	0	0	0	0	0	0	0	0	0	0	0	0
6.778784898	6.386879319	6.788971743	6.313548046	6.782192056	6.338594078	6.163314804	5.700443573	6.163314804	5.733341277	6.146329258	5.736572297	5.686975356	4.976733742	5.634789603	4.990432587	5.723585102	5.036952602	6.778784898	6.386879319	6.788971743	6.313548046	6.782192056	6.338594078	0	0	0	0	0	0	0	0	0	0	0	0	0	0	0	0	0	0
10.3480131	9.971239655	10.63426765	10.01467108	9.838041953	10.04789088	9.399472021	9.091556836	10.01922405	9.302281246	9.22857314	9.29293367	8.799360083	8.512783483	9.352447389	8.496786382	8.764053269	8.879750799	10.3480131	9.971239655	10.63426765	10.01467108	9.838041953	10.04789088	0	0	0	0	0	0	0	0	0	0	0	0	0	0	0	0	0	0
7.021083964	6.701960366	6.923628628	6.652863029	6.827629235	6.80461452	6.428105273	6.03787092	6.350885717	5.929589143	6.390240667	6.159095388	5.874930731	5.288267031	5.886104031	5.236441963	5.834810737	5.402677382	7.021083964	6.701960366	6.923628628	6.652863029	6.827629235	6.80461452	0	0	0	0	0	0	0	0	0	0	0	0	0	0	0	0	0	0
7.349873705	7.180069874	8.261009786	7.757051142	7.419380583	7.738923757	6.519147288	6.501289671	7.642524134	7.095064377	6.980075941	6.967909202	6.240275845	5.736572297	7.088408779	6.336825731	6.416732283	6.298949247	7.349873705	7.180069874	8.261009786	7.757051142	7.419380583	7.738923757	0	0	0	0	0	0	0	0	0	0	0	0	0	0	0	0	0	0
6.783325201	6.386879319	6.790097236	6.340359304	6.668228248	6.419994928	6.263398263	5.703782475	6.208590026	5.752572639	6.152732695	5.683579767	5.755742214	5.075173815	5.814130532	5.003946306	5.783825182	5.003946306	6.783325201	6.386879319	6.790097236	6.340359304	6.668228248	6.419994928	0	0	0	0	0	0	0	0	0	0	0	0	0	0	0	0	0	0
6.802394763	6.357842267	6.744059186	6.364750757	6.661854741	6.345636361	6.259581464	5.730099783	6.063785209	5.720311777	6.182084907	5.638354669	5.710427017	5.049856007	5.587248658	4.941642423	5.680172609	5.010635294	6.802394763	6.357842267	6.744059186	6.364750757	6.661854741	6.345636361	0	0	0	0	0	0	0	0	0	0	0	0	0	0	0	0	0	0
9.263407093	8.494743063	9.843525211	8.852950887	9.155884186	8.906393407	8.487558386	7.832014181	8.985194818	7.889833751	8.530504205	8.130942302	7.834392303	7.029087564	8.405367376	7.182352112	7.851661178	7.395107547	9.263407093	8.494743063	9.843525211	8.852950887	9.155884186	8.906393407	0	0	0	0	0	0	0	0	0	0	0	0	0	0	0	0	0	0
6.958448393	6.495265556	7.028201432	6.499787041	6.745236349	6.558197803	6.368187186	5.92157842	6.415096959	5.85220248	6.327936784	5.897153868	5.828945618	5.164785974	5.834810737	5.111987788	5.774551546	5.176149733	6.958448393	6.495265556	7.028201432	6.499787041	6.745236349	6.558197803	0	0	0	0	0	0	0	0	0	0	0	0	0	0	0	0	0	0
7.945201132	7.708410667	8.286269453	7.863651265	7.648739789	8.004699511	7.323170718	7.100851909	7.963460067	7.343426229	7.058758153	7.360103973	6.703188113	6.315358002	7.090909822	6.359573869	6.507277712	6.562444094	7.945201132	7.708410667	8.286269453	7.863651265	7.648739789	8.004699511	0	0	0	0	0	0	0	0	0	0	0	0	0	0	0	0	0	0
7.796469243	7.559559496	8.158229917	7.517520851	7.812782819	7.72753511	7.152268856	6.877296071	7.574045005	6.881411304	7.221105098	6.954638865	6.498282149	6.148468296	6.91274282	6.120297419	6.606650186	6.249975242	7.796469243	7.559559496	8.158229917	7.517520851	7.812782819	7.72753511	0	0	0	0	0	0	0	0	0	0	0	0	0	0	0	0	0	0
6.965080346	6.423246964	6.755768922	6.371611847	6.715383386	6.463029457	6.361302478	5.780743516	6.204557763	5.774551546	6.059123196	5.762051383	5.82008293	5.049856007	5.673323267	5.081404365	5.680172609	5.099866428	6.965080346	6.423246964	6.755768922	6.371611847	6.715383386	6.463029457	0	0	0	0	0	0	0	0	0	0	0	0	0	0	0	0	0	0
6.89060912	6.363028104	6.738152495	6.37331979	6.710523109	6.298949247	6.206575927	5.749392986	6.131226489	5.717027701	6.202535517	5.713732806	5.802118375	5.043425117	5.717027701	5.003946306	5.552959585	5.010635294	6.89060912	6.363028104	6.738152495	6.37331979	6.710523109	6.298949247	0	0	0	0	0	0	0	0	0	0	0	0	0	0	0	0	0	0
9.558105743	9.008713664	10.58352416	9.833279657	10.27622284	10.35472239	8.845633256	8.41803562	10.03319916	9.130214327	9.805543908	9.832689481	7.815610532	7.384610383	9.386979146	8.338305731	9.030615441	8.809265612	9.558105743	9.008713664	10.58352416	9.833279657	10.27622284	10.35472239	0	0	0	0	0	0	0	0	0	0	0	0	0	0	0	0	0	0
7.736307097	7.796880343	8.3532615	8.001689978	7.520776415	7.907283609	7.001245622	7.112327445	7.806696373	7.307202315	6.951772164	7.183870715	6.357842267	6.274762021	7.271008538	6.502790046	6.49677499	6.434546519	7.736307097	7.796880343	8.3532615	8.001689978	7.520776415	7.907283609	0	0	0	0	0	0	0	0	0	0	0	0	0	0	0	0	0	0
6.791221463	6.363028104	6.748759547	6.410174882	6.701960366	6.366470448	6.230481448	5.703782475	6.198478716	5.758901774	6.089044875	5.659482216	5.730099783	5.017279837	5.730099783	4.983606622	5.552959585	4.8978398	6.791221463	6.363028104	6.748759547	6.410174882	6.701960366	6.366470448	0	0	0	0	0	0	0	0	0	0	0	0	0	0	0	0	0	0
6.716594774	6.361302478	6.763884909	6.480044562	6.72982407	6.388561406	6.255750042	5.802118375	6.196444128	5.81711116	6.284134161	5.710427017	5.710427017	5.062595033	5.697093487	5.030437921	5.583496309	5.003946306	6.716594774	6.361302478	6.763884909	6.480044562	6.72982407	6.388561406	0	0	0	0	0	0	0	0	0	0	0	0	0	0	0	0	0	0
6.882437471	6.396929655	6.756932389	6.386879319	6.674561392	6.293419279	6.257667588	5.739792912	6.253828812	5.686975356	6.159095388	5.669880923	5.717027701	5.056245805	5.579729826	5.081404365	5.634789603	5.036952602	6.882437471	6.396929655	6.756932389	6.386879319	6.674561392	6.293419279	0	0	0	0	0	0	0	0	0	0	0	0	0	0	0	0	0	0
8.657998068	8.596004372	8.532869671	8.242493153	7.929126487	8.378390789	7.877397186	7.928406026	7.958576904	7.529406458	7.264030143	7.701652363	7.226936018	7.171656823	7.433075349	6.744059186	6.626717749	6.865891075	8.657998068	8.596004372	8.532869671	8.242493153	7.929126487	8.378390789	0	0	0	0	0	0	0	0	0	0	0	0	0	0	0	0	0	0
8.333991247	8.112527763	8.416046009	7.971085754	7.944846711	8.310414994	7.395721609	7.313220387	7.886457271	7.293697721	7.330405212	7.665284718	6.913737351	6.663132696	7.25488481	6.484635236	6.910750788	7.060476366	8.333991247	8.112527763	8.416046009	7.971085754	7.944846711	8.310414994	0	0	0	0	0	0	0	0	0	0	0	0	0	0	0	0	0	0
6.762729507	6.411818268	6.582025139	6.359573869	6.782192056	6.383506635	6.196444128	5.710427017	6.240275845	5.686975356	6.257667588	5.743003188	5.697093487	5.023880521	5.655991811	4.976733742	5.733341277	4.997212274	6.762729507	6.411818268	6.582025139	6.359573869	6.782192056	6.383506635	0	0	0	0	0	0	0	0	0	0	0	0	0	0	0	0	0	0
6.781057626	6.401917197	6.783325201	6.403574198	6.658011046	6.352629396	6.159095388	5.713732806	6.228511004	5.723585102	6.22059017	5.736572297	5.583496309	5.093750201	5.666426688	5.003946306	5.627621114	5.017279837	6.781057626	6.401917197	6.783325201	6.403574198	6.658011046	6.352629396	0	0	0	0	0	0	0	0	0	0	0	0	0	0	0	0	0	0
7.01571242	6.605297921	6.975413927	6.677083461	6.921658184	6.834108739	6.461468176	5.908082938	6.450470422	6.001414878	6.461468176	6.12905021	5.834810737	5.298317367	5.799092654	5.283203729	5.910796644	5.402677382	7.01571242	6.605297921	6.975413927	6.677083461	6.921658184	6.834108739	0	0	0	0	0	0	0	0	0	0	0	0	0	0	0	0	0	0
6.784457063	6.469250317	6.697034248	6.376726948	6.726233402	6.461468176	6.202535517	5.81711116	6.107022888	5.805134969	6.06610809	5.796057751	5.634789603	5.135798437	5.683579767	5.081404365	5.627621114	5.117993812	6.784457063	6.469250317	6.697034248	6.376726948	6.726233402	6.461468176	0	0	0	0	0	0	0	0	0	0	0	0	0	0	0	0	0	0
7.103322063	6.980075941	7.042286172	6.601230119	6.711740395	6.658011046	6.354370041	6.194405391	6.498282149	5.932245187	6.308098442	6.018593214	5.837730447	5.420534999	5.937536205	5.220355825	5.758901774	5.303304908	7.103322063	6.980075941	7.042286172	6.601230119	6.711740395	6.658011046	0	0	0	0	0	0	0	0	0	0	0	0	0	0	0	0	0	0
10.25449647	9.621190952	NA	10.38260577	10.642086	10.64234874	9.566615236	8.955964118	10.79388595	9.668081625	9.888779924	9.732224623	9.025575834	8.416046009	10.14521731	8.86092473	9.435801236	9.141418927	10.25449647	9.621190952	11.09033963	10.38260577	10.642086	10.64234874	0	0	10.81977828	0	0	0	0	0	0	0	0	0	0	0	0	0	0	0
6.715383386	6.458338283	6.807934944	6.371611847	6.809039306	6.393590754	6.194405391	5.755742214	6.184148891	5.726847748	6.263398263	5.752572639	5.693732139	5.017279837	5.81711116	5.087596335	5.683579767	5.075173815	6.715383386	6.458338283	6.807934944	6.371611847	6.809039306	6.393590754	0	0	0	0	0	0	0	0	0	0	0	0	0	0	0	0	0	0
7.356279877	7.028201432	7.658699558	7.242082359	7.207859871	7.330405212	6.748759547	6.338594078	7.148345744	6.541029999	6.616065185	6.65415252	6.278521424	5.666426688	6.570882962	5.802118375	6.073044534	5.905361848	7.356279877	7.028201432	7.658699558	7.242082359	7.207859871	7.330405212	0	0	0	0	0	0	0	0	0	0	0	0	0	0	0	0	0	0
6.741700695	6.408528791	6.72982407	6.429719478	6.577861358	6.308098442	6.184148891	5.762051383	6.257667588	5.683579767	6.086774727	5.799092654	5.793013608	5.056245805	5.631211782	5.017279837	5.568344504	4.976733742	6.741700695	6.408528791	6.72982407	6.429719478	6.577861358	6.308098442	0	0	0	0	0	0	0	0	0	0	0	0	0	0	0	0	0	0
7.790696031	8.013343181	7.999678579	7.963460067	7.473069088	8.215817792	6.907755279	7.311886164	7.331060305	7.213768308	6.9117473	7.489970899	6.345636361	6.466144724	7.013915475	6.588926478	6.270988432	6.80461452	7.790696031	8.013343181	7.999678579	7.963460067	7.473069088	8.215817792	0	0	0	0	0	0	0	0	0	0	0	0	0	0	0	0	0	0
9.586925781	8.509362612	10.17030343	8.882669291	9.844904595	9.406482648	9.000729835	7.964503364	9.801233318	8.38822281	9.426177295	8.885302513	8.113127104	6.915723449	8.978156076	7.464509835	8.778171881	8.069655307	9.586925781	8.509362612	10.17030343	8.882669291	9.844904595	9.406482648	0	0	0	0	0	0	0	0	0	0	0	0	0	0	0	0	0	0
6.785587645	6.429719478	6.736966958	6.391917113	6.56948142	6.395261598	6.208590026	5.733341277	6.336825731	5.755742214	6.163314804	5.802118375	5.659482216	5.087596335	5.765191103	5.043425117	5.645446898	5.036952602	6.785587645	6.429719478	6.736966958	6.391917113	6.56948142	6.395261598	0	0	0	0	0	0	0	0	0	0	0	0	0	0	0	0	0	0
6.760414691	6.495265556	6.726233402	6.338594078	6.884486652	6.37331979	6.240275845	5.746203191	6.289715571	5.666426688	6.238324625	5.700443573	5.624017506	5.081404365	5.572154032	4.976733742	5.659482216	5.068904202	6.760414691	6.495265556	6.726233402	6.338594078	6.884486652	6.37331979	0	0	0	0	0	0	0	0	0	0	0	0	0	0	0	0	0	0
7.313220387	6.981934677	8.142063283	7.554334824	7.489412084	7.568895663	6.74051936	6.320768294	7.318539549	6.704414355	7.067319849	6.845879875	6.107022888	5.707110265	6.880384082	5.908082938	6.376726948	6.167516491	7.313220387	6.981934677	8.142063283	7.554334824	7.489412084	7.568895663	0	0	0	0	0	0	0	0	0	0	0	0	0	0	0	0	0	0
7.53796266	6.898714534	7.860185057	6.947937069	7.938802248	7.384610383	6.881411304	6.261491684	7.185387016	6.280395839	7.574558484	6.908754779	6.228511004	5.564520407	6.510258341	5.572154032	6.672032945	5.96100534	7.53796266	6.898714534	7.860185057	6.947937069	7.938802248	7.384610383	0	0	0	0	0	0	0	0	0	0	0	0	0	0	0	0	0	0
6.901737207	6.514712691	7.03966035	6.542471961	6.80461452	6.559615237	6.120297419	5.780743516	6.466144724	5.860786223	6.415096959	5.883322388	5.680172609	5.141663557	5.826000107	5.087596335	5.723585102	5.153291594	6.901737207	6.514712691	7.03966035	6.542471961	6.80461452	6.559615237	0	0	0	0	0	0	0	0	0	0	0	0	0	0	0	0	0	0
6.739336627	6.352629396	6.788971743	6.371611847	6.704414355	6.349138991	6.133398043	5.680172609	6.182084907	5.686975356	6.22059017	5.66296048	5.598421959	5.017279837	5.609471795	5.010635294	5.631211782	5.003946306	6.739336627	6.352629396	6.788971743	6.371611847	6.704414355	6.349138991	0	0	0	0	0	0	0	0	0	0	0	0	0	0	0	0	0	0
6.784457063	6.448889394	6.711740395	6.396929655	6.570882962	6.393590754	6.274762021	5.703782475	6.146329258	5.720311777	6.156978986	5.733341277	5.697093487	5.068904202	5.726847748	4.94875989	5.549076085	5.023880521	6.784457063	6.448889394	6.711740395	6.396929655	6.570882962	6.393590754	0	0	0	0	0	0	0	0	0	0	0	0	0	0	0	0	0	0
6.878326468	6.533788838	6.776506992	6.481577129	6.719013154	6.498282149	6.257667588	5.84932478	6.32256524	5.768320996	6.232448017	5.802118375	5.834810737	5.135798437	5.85220248	5.087596335	5.877735782	5.099866428	6.878326468	6.533788838	6.776506992	6.481577129	6.719013154	6.498282149	0	0	0	0	0	0	0	0	0	0	0	0	0	0	0	0	0	0
7.587310506	7.063903961	7.628517627	7.121252453	7.335633982	7.389563954	7.009408933	6.473890696	7.086737935	6.461468176	6.863803391	6.666956792	6.274762021	5.713732806	6.510258341	5.648974238	6.167516491	5.981414211	7.587310506	7.063903961	7.628517627	7.121252453	7.335633982	7.389563954	0	0	0	0	0	0	0	0	0	0	0	0	0	0	0	0	0	0
6.860663671	6.613384218	6.89060912	6.513230111	6.769641977	6.602587892	6.269096284	5.924255797	6.251903883	5.81711116	6.246106765	5.913503006	5.765191103	5.176149733	5.752572639	5.141663557	5.730099783	5.170483995	6.860663671	6.613384218	6.89060912	6.513230111	6.769641977	6.602587892	0	0	0	0	0	0	0	0	0	0	0	0	0	0	0	0	0	0
10.09373594	9.38605683	10.50733893	9.720885957	10.12834963	10.13495635	9.146548239	8.495765244	9.903887473	9.016755623	9.554639045	9.443513459	8.658345471	7.939871576	9.218407743	8.219326094	8.914357274	8.685415824	10.09373594	9.38605683	10.50733893	9.720885957	10.12834963	10.13495635	0	0	0	0	0	0	0	0	0	0	0	0	0	0	0	0	0	0
6.782192056	6.481577129	6.805722553	6.439350371	6.782192056	6.439350371	6.118097198	5.789960171	6.240275845	5.780743516	6.391917113	5.814130532	5.814130532	5.105945474	5.811140993	5.093750201	5.66296048	5.099866428	6.782192056	6.481577129	6.805722553	6.439350371	6.782192056	6.439350371	0	0	0	0	0	0	0	0	0	0	0	0	0	0	0	0	0	0
7.596894438	7.118016204	7.592870288	7.322510434	7.596392304	7.700295203	6.903747258	6.606650186	7.041411664	6.606650186	6.831953566	6.895682698	6.259581464	5.752572639	6.43775165	5.897153868	6.255750042	6.107022888	7.596894438	7.118016204	7.592870288	7.322510434	7.596392304	7.700295203	0	0	0	0	0	0	0	0	0	0	0	0	0	0	0	0	0	0
6.828712072	6.391917113	6.748759547	6.423246964	6.663132696	6.453624999	6.216606101	5.736572297	6.280395839	5.823045895	6.259581464	5.811140993	5.736572297	5.111987788	5.733341277	5.099866428	5.533389489	5.087596335	6.828712072	6.391917113	6.748759547	6.423246964	6.663132696	6.453624999	0	0	0	0	0	0	0	0	0	0	0	0	0	0	0	0	0	0
6.787844982	6.450470422	6.708084084	6.490723535	6.663132696	6.419994928	6.257667588	5.780743516	6.293419279	5.831882477	6.137727054	5.799092654	5.683579767	5.099866428	5.736572297	5.123963979	5.620400866	5.093750201	6.787844982	6.450470422	6.708084084	6.490723535	6.663132696	6.419994928	0	0	0	0	0	0	0	0	0	0	0	0	0	0	0	0	0	0
6.930494766	6.642486801	6.871091295	6.760414691	6.747586527	6.988413182	6.327936784	5.945420609	6.543911846	6.023447593	6.453624999	6.302618976	5.814130532	5.231108617	5.82008293	5.351858133	5.739792912	5.541263545	6.930494766	6.642486801	6.871091295	6.760414691	6.747586527	6.988413182	0	0	0	0	0	0	0	0	0	0	0	0	0	0	0	0	0	0
9.419466132	8.483636408	10.57349404	9.28377669	9.732165281	9.303739636	8.663369302	7.790282381	9.771383712	8.444192299	9.308917935	8.802522498	8.210124405	7.226936018	9.118663583	7.661056382	8.48941081	7.772752716	9.419466132	8.483636408	10.57349404	9.28377669	9.732165281	9.303739636	0	0	0	0	0	0	0	0	0	0	0	0	0	0	0	0	0	0
8.86517042	8.696175847	8.928772901	8.709960006	7.996653875	8.863191341	7.998671361	7.860185057	8.347353412	8.004365565	7.441906728	8.138272639	7.299797367	7.097548851	7.740664402	7.230563153	6.840546529	7.386470849	8.86517042	8.696175847	8.928772901	8.709960006	7.996653875	8.863191341	0	0	0	0	0	0	0	0	0	0	0	0	0	0	0	0	0	0
9.360310899	9.354354132	9.655538882	9.558035114	8.994420666	9.832635812	8.820994646	8.774467601	9.032170186	8.795733606	8.382289429	9.138629524	8.147577736	7.973499964	8.408047744	8.041734711	7.965198291	8.590257762	9.360310899	9.354354132	9.655538882	9.558035114	8.994420666	9.832635812	0	0	0	0	0	0	0	0	0	0	0	0	0	0	0	0	0	0
7.430114139	7.092573716	7.489970899	7.201916318	7.156956365	7.019296654	6.753437919	6.383506635	6.842683282	6.504288174	6.419994928	6.33150185	6.198478716	5.641907071	6.276643489	5.733341277	5.877735782	5.587248658	7.430114139	7.092573716	7.489970899	7.201916318	7.156956365	7.019296654	0	0	0	0	0	0	0	0	0	0	0	0	0	0	0	0	0	0
7.523481313	7.660114319	8.217708407	8.076826031	7.553286606	8.293799609	7.002155954	6.938284484	7.646831391	7.406103381	7.086737935	7.566828479	6.284134161	6.135564891	6.985641818	6.602587892	6.492239835	6.979145275	7.523481313	7.660114319	8.217708407	8.076826031	7.553286606	8.293799609	0	0	0	0	0	0	0	0	0	0	0	0	0	0	0	0	0	0
6.754604099	6.383506635	6.588926478	6.320768294	6.739336627	6.390240667	6.180016654	5.713732806	6.248042875	5.683579767	6.210600077	5.655991811	5.631211782	4.983606622	5.717027701	4.997212274	5.541263545	4.955827058	6.754604099	6.383506635	6.588926478	6.320768294	6.739336627	6.390240667	0	0	0	0	0	0	0	0	0	0	0	0	0	0	0	0	0	0
7.088408779	6.7310181	7.006695227	6.831953566	6.895682698	6.91274282	6.410174882	6.084499413	6.309918278	6.063785209	6.563855527	6.274762021	6.042632834	5.33753808	5.97126184	5.459585514	5.739792912	5.501258211	7.088408779	6.7310181	7.006695227	6.831953566	6.895682698	6.91274282	0	0	0	0	0	0	0	0	0	0	0	0	0	0	0	0	0	0
6.66440902	6.380122537	6.733401892	6.280395839	6.708084084	6.378426184	6.133398043	5.693732139	6.270988432	5.65248918	6.222576268	5.680172609	5.669880923	4.990432587	5.613128106	5.010635294	5.707110265	4.976733742	6.66440902	6.380122537	6.733401892	6.280395839	6.708084084	6.378426184	0	0	0	0	0	0	0	0	0	0	0	0	0	0	0	0	0	0
9.697016736	9.50524629	9.694123625	9.448254302	8.816111896	9.542230699	8.927977461	8.777401287	9.100637107	8.717518373	8.260234292	8.802221746	8.05610966	7.854381211	8.495969555	7.926241523	7.743703258	8.253748343	9.697016736	9.50524629	9.694123625	9.448254302	8.816111896	9.542230699	0	0	0	0	0	0	0	0	0	0	0	0	0	0	0	0	0	0
6.876264612	6.453624999	6.776506992	6.405228458	6.66949809	6.400257445	6.234410726	5.786897381	6.216606101	5.762051383	6.259581464	5.796057751	5.739792912	5.093750201	5.805134969	5.105945474	5.634789603	5.068904202	6.876264612	6.453624999	6.776506992	6.405228458	6.66949809	6.400257445	0	0	0	0	0	0	0	0	0	0	0	0	0	0	0	0	0	0
6.736966958	6.34738921	6.974478911	6.415096959	6.778784898	6.363028104	6.29156914	5.713732806	6.212606096	5.720311777	6.222576268	5.720311777	5.703782475	5.056245805	5.762051383	5.062595033	5.568344504	4.9698133	6.736966958	6.34738921	6.974478911	6.415096959	6.778784898	6.363028104	0	0	0	0	0	0	0	0	0	0	0	0	0	0	0	0	0	0
8.070906089	7.843064017	8.666991557	8.253227646	8.188411308	8.362408978	7.392647521	7.142036575	8.003028666	7.567862605	7.53369371	7.762596049	6.658011046	6.452048954	7.687997166	6.914730893	6.996681488	6.876264612	8.070906089	7.843064017	8.666991557	8.253227646	8.188411308	8.362408978	0	0	0	0	0	0	0	0	0	0	0	0	0	0	0	0	0	0
7.331060305	6.788971743	8.622633704	7.827240902	8.315077007	7.945909599	6.796823718	6.075346031	8.053569169	7.104144093	7.640123173	7.347943823	6.222576268	5.420534999	7.334981879	6.298949247	7.115582126	6.507277712	7.331060305	6.788971743	8.622633704	7.827240902	8.315077007	7.945909599	0	0	0	0	0	0	0	0	0	0	0	0	0	0	0	0	0	0
6.782192056	6.472346295	6.807934944	6.418364936	6.921658184	6.501289671	6.313548046	5.831882477	6.182084907	5.726847748	6.396929655	5.783825182	5.80814249	5.087596335	5.771441123	5.010635294	5.81711116	5.068904202	6.782192056	6.472346295	6.807934944	6.418364936	6.921658184	6.501289671	0	0	0	0	0	0	0	0	0	0	0	0	0	0	0	0	0	0
6.703188113	6.436150368	6.712956201	6.342121419	6.64509097	6.464588304	6.255750042	5.730099783	6.154858094	5.690359454	6.200509174	5.796057751	5.720311777	5.062595033	5.666426688	5.010635294	5.602118821	5.075173815	6.703188113	6.436150368	6.712956201	6.342121419	6.64509097	6.464588304	0	0	0	0	0	0	0	0	0	0	0	0	0	0	0	0	0	0
6.778784898	6.416732283	6.811244379	6.429719478	6.759255271	6.517671273	6.182084907	5.799092654	6.222576268	5.720311777	6.059123196	5.758901774	5.624017506	5.056245805	5.710427017	4.997212274	5.786897381	5.030437921	6.778784898	6.416732283	6.811244379	6.429719478	6.759255271	6.517671273	0	0	0	0	0	0	0	0	0	0	0	0	0	0	0	0	0	0
6.749931194	6.419994928	6.773080376	6.429719478	6.843749949	6.510258341	6.272877007	5.707110265	6.165417854	5.768320996	6.289715571	5.828945618	5.739792912	5.135798437	5.762051383	5.049856007	5.641907071	5.043425117	6.749931194	6.419994928	6.773080376	6.429719478	6.843749949	6.510258341	0	0	0	0	0	0	0	0	0	0	0	0	0	0	0	0	0	0
6.753437919	6.381816017	6.769641977	6.318968114	6.762729507	6.448889394	6.23636959	5.686975356	6.059123196	5.743003188	6.284134161	5.768320996	5.768320996	5.062595033	5.645446898	5.068904202	5.66296048	5.062595033	6.753437919	6.381816017	6.769641977	6.318968114	6.762729507	6.448889394	0	0	0	0	0	0	0	0	0	0	0	0	0	0	0	0	0	0
6.773080376	6.403574198	6.742880636	6.386879319	6.723832441	6.447305863	6.17586727	5.739792912	6.244166901	5.683579767	6.285998095	5.749392986	5.683579767	5.068904202	5.602118821	5.023880521	5.777652323	5.043425117	6.773080376	6.403574198	6.742880636	6.386879319	6.723832441	6.447305863	0	0	0	0	0	0	0	0	0	0	0	0	0	0	0	0	0	0
6.897704943	6.43775165	7.277247727	6.723832441	7.407924323	6.97634807	6.335054251	5.736572297	6.768493212	6.126869184	6.706862337	6.139884552	5.673323267	5.093750201	6.378426184	5.509388337	6.184148891	5.365976015	6.897704943	6.43775165	7.277247727	6.723832441	7.407924323	6.97634807	0	0	0	0	0	0	0	0	0	0	0	0	0	0	0	0	0	0
6.793466133	6.431331082	6.765038977	6.563855527	6.920671504	6.618738984	6.28785856	5.846438775	6.212606096	5.85220248	6.447305863	5.926926026	5.59471138	5.093750201	5.700443573	5.192956851	5.860786223	5.192956851	6.793466133	6.431331082	6.765038977	6.563855527	6.920671504	6.618738984	0	0	0	0	0	0	0	0	0	0	0	0	0	0	0	0	0	0
8.679992082	8.029432841	10.4838579	9.363318937	NA	9.724480497	7.973499964	7.335633982	9.891465577	8.689127655	10.25688714	8.823206221	7.311218384	6.568077911	9.252729138	7.899895323	9.844215141	8.240121298	8.679992082	8.029432841	10.4838579	9.363318937	11.0532998	9.724480497	0	0	0	0	10.81977828	0	0	0	0	0	0	0	0	0	0	0	0	0
6.909753282	6.401917197	6.762729507	6.439350371	7.114769448	6.508769137	6.272877007	5.755742214	6.403574198	5.786897381	6.517671273	5.846438775	5.680172609	5.087596335	5.669880923	5.099866428	5.950642553	5.123963979	6.909753282	6.401917197	6.762729507	6.439350371	7.114769448	6.508769137	0	0	0	0	0	0	0	0	0	0	0	0	0	0	0	0	0	0
6.779921907	6.401917197	6.805722553	6.343880434	7.052721049	6.456769656	6.269096284	5.774551546	6.156978986	5.717027701	6.34738921	5.720311777	5.624017506	5.049856007	5.736572297	5.062595033	5.905361848	5.056245805	6.779921907	6.401917197	6.805722553	6.343880434	7.052721049	6.456769656	0	0	0	0	0	0	0	0	0	0	0	0	0	0	0	0	0	0
6.766191715	6.369900983	6.697034248	6.317164687	6.943122423	6.461468176	6.148468296	5.697093487	6.142037406	5.669880923	6.313548046	5.736572297	5.700443573	5.030437921	5.537334267	4.9698133	5.883322388	4.997212274	6.766191715	6.369900983	6.697034248	6.317164687	6.943122423	6.461468176	0	0	0	0	0	0	0	0	0	0	0	0	0	0	0	0	0	0
6.827629235	6.37331979	6.670766321	6.32256524	6.86171134	6.464588304	6.131226489	5.780743516	6.214608098	5.710427017	6.390240667	5.743003188	5.762051383	5.023880521	5.720311777	4.997212274	5.774551546	5.111987788	6.827629235	6.37331979	6.670766321	6.32256524	6.86171134	6.464588304	0	0	0	0	0	0	0	0	0	0	0	0	0	0	0	0	0	0
6.66949809	6.411818268	6.800170068	6.501289671	7.00488199	6.530877628	6.285998095	5.802118375	6.202535517	5.796057751	6.259581464	5.768320996	5.602118821	5.111987788	5.713732806	5.068904202	5.877735782	5.117993812	6.66949809	6.411818268	6.800170068	6.501289671	7.00488199	6.530877628	0	0	0	0	0	0	0	0	0	0	0	0	0	0	0	0	0	0
7.871692664	7.277247727	9.496270911	8.829958044	9.635346635	9.055089087	7.060476366	6.652863029	8.838116598	8.042378005	8.811801224	8.178638789	6.472346295	5.899897354	8.328934042	7.307202315	8.170751424	7.325148958	7.871692664	7.277247727	9.496270911	8.829958044	9.635346635	9.055089087	0	0	0	0	0	0	0	0	0	0	0	0	0	0	0	0	0	0
6.879355804	6.467698726	6.899723107	6.416732283	6.897704943	6.548219103	6.259581464	5.752572639	6.257667588	5.789960171	6.381816017	5.84932478	5.774551546	5.062595033	5.826000107	5.117993812	5.81711116	5.18178355	6.879355804	6.467698726	6.899723107	6.416732283	6.897704943	6.548219103	0	0	0	0	0	0	0	0	0	0	0	0	0	0	0	0	0	0
6.883462586	6.380122537	6.712956201	6.368187186	6.970730078	6.406879986	6.180016654	5.793013608	6.234410726	5.707110265	6.34738921	5.828945618	5.726847748	5.068904202	5.697093487	5.010635294	5.673323267	5.036952602	6.883462586	6.380122537	6.712956201	6.368187186	6.970730078	6.406879986	0	0	0	0	0	0	0	0	0	0	0	0	0	0	0	0	0	0
6.89060912	6.388561406	6.838405201	6.424869024	6.72982407	6.530877628	6.363028104	5.736572297	6.33150185	5.799092654	6.222576268	5.82008293	5.700443573	4.9698133	5.680172609	5.043425117	5.703782475	5.056245805	6.89060912	6.388561406	6.838405201	6.424869024	6.72982407	6.530877628	0	0	0	0	0	0	0	0	0	0	0	0	0	0	0	0	0	0
6.843749949	6.363028104	6.70073111	6.313548046	6.728628613	6.464588304	6.159095388	5.796057751	6.135564891	5.703782475	6.21860012	5.739792912	5.564520407	5.087596335	5.583496309	5.010635294	5.693732139	5.036952602	6.843749949	6.363028104	6.70073111	6.313548046	6.728628613	6.464588304	0	0	0	0	0	0	0	0	0	0	0	0	0	0	0	0	0	0
6.855408799	6.499787041	6.845879875	6.576469569	6.81563999	6.573680167	6.267200549	5.843544417	6.253828812	5.840641657	6.232448017	5.913503006	5.693732139	5.159055299	5.789960171	5.135798437	5.860786223	5.214935758	6.855408799	6.499787041	6.845879875	6.576469569	6.81563999	6.573680167	0	0	0	0	0	0	0	0	0	0	0	0	0	0	0	0	0	0
7.625107148	7.584264818	8.535229554	8.459564079	8.337827262	8.644882553	6.84694314	6.925595197	7.992268643	7.751045118	7.740229525	7.831220215	6.308098442	6.269096284	7.586803535	7.102499356	7.17472431	7.077498054	7.625107148	7.584264818	8.535229554	8.459564079	8.337827262	8.644882553	0	0	0	0	0	0	0	0	0	0	0	0	0	0	0	0	0	0
6.719013154	6.406879986	6.741700695	6.386879319	6.81014245	6.498282149	6.23636959	5.690359454	6.169610732	5.710427017	6.240275845	5.796057751	5.84932478	5.030437921	5.65248918	4.990432587	5.710427017	5.036952602	6.719013154	6.406879986	6.741700695	6.386879319	6.81014245	6.498282149	0	0	0	0	0	0	0	0	0	0	0	0	0	0	0	0	0	0
6.9117473	6.416732283	7.075808864	6.553933404	6.910750788	6.455198563	6.423246964	5.780743516	6.529418838	5.877735782	6.350885717	5.863631176	5.697093487	5.099866428	5.916202063	5.141663557	5.811140993	5.135798437	6.9117473	6.416732283	7.075808864	6.553933404	6.910750788	6.455198563	0	0	0	0	0	0	0	0	0	0	0	0	0	0	0	0	0	0
8.228977643	8.301025254	9.173780117	8.871365005	8.722254235	8.975756631	7.290292882	7.491087594	8.512381634	8.168769824	8.225770799	8.226573475	6.849066283	6.848005275	8.065579427	7.502738211	7.626082758	7.455876687	8.228977643	8.301025254	9.173780117	8.871365005	8.722254235	8.975756631	0	0	0	0	0	0	0	0	0	0	0	0	0	0	0	0	0	0
7.163172391	6.807934944	8.296795866	7.703007682	7.895808377	7.834392303	6.516193076	6.075346031	7.608374474	7.005789019	7.288244401	7.134093721	5.902633333	5.351858133	7.077498054	6.246106765	6.796823718	6.391917113	7.163172391	6.807934944	8.296795866	7.703007682	7.895808377	7.834392303	0	0	0	0	0	0	0	0	0	0	0	0	0	0	0	0	0	0
6.803505258	6.393590754	6.796823718	6.390240667	6.72982407	6.413458957	6.333279628	5.743003188	6.192362489	5.645446898	6.21860012	5.703782475	5.758901774	5.068904202	5.726847748	4.990432587	5.638354669	5.036952602	6.803505258	6.393590754	6.796823718	6.390240667	6.72982407	6.413458957	0	0	0	0	0	0	0	0	0	0	0	0	0	0	0	0	0	0
6.763884909	6.364750757	6.658011046	6.349138991	6.59441346	6.418364936	6.240275845	5.680172609	6.265301213	5.707110265	6.068425588	5.780743516	5.583496309	5.099866428	5.620400866	5.010635294	5.680172609	5.049856007	6.763884909	6.364750757	6.658011046	6.349138991	6.59441346	6.418364936	0	0	0	0	0	0	0	0	0	0	0	0	0	0	0	0	0	0
6.796823718	6.324358962	6.606650186	6.403574198	6.685860947	6.428105273	6.156978986	5.669880923	6.133398043	5.680172609	6.228511004	5.746203191	5.537334267	5.043425117	5.720311777	5.056245805	5.676753802	4.983606622	6.796823718	6.324358962	6.606650186	6.403574198	6.685860947	6.428105273	0	0	0	0	0	0	0	0	0	0	0	0	0	0	0	0	0	0
7.657282793	7.437206367	9.110961928	8.635331719	8.846209127	8.74544368	7.14440718	7.044032897	8.522976436	7.957877358	8.395477433	8.153925132	6.533788838	6.29156914	7.921898411	7.159291905	7.751905333	7.379632153	7.657282793	7.437206367	9.110961928	8.635331719	8.846209127	8.74544368	0	0	0	0	0	0	0	0	0	0	0	0	0	0	0	0	0	0
7.064759028	6.666956792	7.38832786	7.016609684	7.29301768	7.140453043	6.398594935	5.937536205	6.797940413	6.311734809	6.675823222	6.276643489	5.846438775	5.225746674	6.261491684	5.568344504	6.196444128	5.648974238	7.064759028	6.666956792	7.38832786	7.016609684	7.29301768	7.140453043	0	0	0	0	0	0	0	0	0	0	0	0	0	0	0	0	0	0
6.893656355	6.538139824	6.88857246	6.6147256	6.941190055	6.650279049	6.242223265	5.916202063	6.472346295	5.973809612	6.411818268	5.950642553	5.620400866	5.278114659	5.82008293	5.267858159	5.789960171	5.220355825	6.893656355	6.538139824	6.88857246	6.6147256	6.941190055	6.650279049	0	0	0	0	0	0	0	0	0	0	0	0	0	0	0	0	0	0
7.923710334	7.884576511	8.974871171	8.886132618	8.479906607	8.865029187	7.017506143	7.082548569	8.402904045	8.146998697	7.967280179	8.202482447	6.388561406	6.278521424	7.775275846	7.372746366	7.341483852	7.419979924	7.923710334	7.884576511	8.974871171	8.886132618	8.479906607	8.865029187	0	0	0	0	0	0	0	0	0	0	0	0	0	0	0	0	0	0
8.318010278	8.50471567	9.16461052	8.882530508	8.845201135	8.819960901	7.554334824	7.747596839	8.772610303	8.312626026	8.150467912	8.076826031	6.874198495	7.025538315	7.92984643	7.409136444	7.748028524	7.46565531	8.318010278	8.50471567	9.16461052	8.882530508	8.845201135	8.819960901	0	0	0	0	0	0	0	0	0	0	0	0	0	0	0	0	0	0
6.844815479	6.410174882	6.987490247	6.580639137	6.951772164	6.642486801	6.075346031	5.726847748	6.340359304	5.866468057	6.354370041	5.905361848	5.771441123	5.068904202	5.894402834	5.198497031	5.880532986	5.252273428	6.844815479	6.410174882	6.987490247	6.580639137	6.951772164	6.642486801	0	0	0	0	0	0	0	0	0	0	0	0	0	0	0	0	0	0
6.856461985	6.452048954	6.801283034	6.452048954	6.765038977	6.476972363	6.202535517	5.726847748	6.173786104	5.765191103	6.190315406	5.730099783	5.605802066	5.056245805	5.683579767	5.010635294	5.673323267	5.087596335	6.856461985	6.452048954	6.801283034	6.452048954	6.765038977	6.476972363	0	0	0	0	0	0	0	0	0	0	0	0	0	0	0	0	0	0
7.452982329	7.097548851	8.324336333	8.151044946	8.204671829	8.321907968	6.624065228	6.298949247	7.796469243	7.504942068	7.510977752	7.60339934	5.916202063	5.505331536	7.185387016	6.732210706	6.933423026	6.781057626	7.452982329	7.097548851	8.324336333	8.151044946	8.204671829	8.321907968	0	0	0	0	0	0	0	0	0	0	0	0	0	0	0	0	0	0
7.051855623	6.741700695	7.238496841	6.754604099	7.112327445	6.994849986	6.416732283	6.070737728	6.791221463	6.047372179	6.403574198	6.228511004	5.950642553	5.416100402	6.11146734	5.429345629	5.826000107	5.463831805	7.051855623	6.741700695	7.238496841	6.754604099	7.112327445	6.994849986	0	0	0	0	0	0	0	0	0	0	0	0	0	0	0	0	0	0
7.068172	6.552507887	7.96797318	7.156176637	7.743269701	6.985641818	6.326149473	5.905361848	7.286876412	6.37331979	7.100851909	6.338594078	5.97126184	5.209486153	6.525029658	5.525452939	6.520621128	5.556828062	7.068172	6.552507887	7.96797318	7.156176637	7.743269701	6.985641818	0	0	0	0	0	0	0	0	0	0	0	0	0	0	0	0	0	0
6.823286122	6.426488457	6.666956792	6.357842267	6.759255271	6.381816017	6.232448017	5.777652323	6.09356977	5.703782475	6.222576268	5.752572639	5.690359454	5.129898715	5.666426688	5.010635294	5.545177444	5.023880521	6.823286122	6.426488457	6.666956792	6.357842267	6.759255271	6.381816017	0	0	0	0	0	0	0	0	0	0	0	0	0	0	0	0	0	0
7.318539549	6.992096427	8.446126743	7.865187954	8.03818918	8.064636476	6.59441346	6.356107661	7.77569575	7.198931241	7.488852956	7.320526962	6.001414878	5.66296048	7.214504414	6.429719478	6.913737351	6.579251212	7.318539549	6.992096427	8.446126743	7.865187954	8.03818918	8.064636476	0	0	0	0	0	0	0	0	0	0	0	0	0	0	0	0	0	0
6.766191715	6.386879319	7.224024808	6.774223886	7.154615357	6.886531643	6.156978986	5.783825182	6.738152495	6.09356977	6.559615237	6.173786104	5.768320996	5.081404365	6.238324625	5.407171771	5.942799375	5.505331536	6.766191715	6.386879319	7.224024808	6.774223886	7.154615357	6.886531643	0	0	0	0	0	0	0	0	0	0	0	0	0	0	0	0	0	0
8.144969417	7.419979924	9.885527227	8.943767263	9.356430078	8.76623838	7.33628566	6.689599269	9.269457976	8.247220053	8.761863373	8.07059354	6.909753282	6.161207322	8.514589806	7.341483852	8.065265209	7.284820913	8.144969417	7.419979924	9.885527227	8.943767263	9.356430078	8.76623838	0	0	0	0	0	0	0	0	0	0	0	0	0	0	0	0	0	0
6.795705775	6.453624999	6.936342736	6.434546519	6.733401892	6.568077911	6.357842267	5.774551546	6.415096959	5.802118375	6.333279628	5.802118375	5.855071922	5.087596335	5.910796644	5.129898715	5.802118375	5.081404365	6.795705775	6.453624999	6.936342736	6.434546519	6.733401892	6.568077911	0	0	0	0	0	0	0	0	0	0	0	0	0	0	0	0	0	0
8.123854263	8.083637203	9.389155789	9.077151778	8.892061626	9.287116211	7.509335266	7.583756301	8.739536423	8.408270784	8.453827316	8.808668062	6.579251212	6.683360946	8.347116361	7.760893196	7.83873756	8.007034012	8.123854263	8.083637203	9.389155789	9.077151778	8.892061626	9.287116211	0	0	0	0	0	0	0	0	0	0	0	0	0	0	0	0	0	0
6.901737207	6.632001777	7.168579897	6.91770561	6.802394763	7.251344983	6.267200549	6.131226489	6.498282149	6.29156914	6.429719478	6.37502482	5.765191103	5.379897354	5.823045895	5.509388337	5.905361848	5.634789603	6.901737207	6.632001777	7.168579897	6.91770561	6.802394763	7.251344983	0	0	0	0	0	0	0	0	0	0	0	0	0	0	0	0	0	0
6.894670039	6.507277712	7.557994959	7.044905117	7.136483209	6.977281342	6.336825731	5.880532986	6.770789424	6.163314804	6.467698726	6.282266747	5.834810737	5.241747015	6.208590026	5.480638923	5.934894196	5.517452896	6.894670039	6.507277712	7.557994959	7.044905117	7.136483209	6.977281342	0	0	0	0	0	0	0	0	0	0	0	0	0	0	0	0	0	0
6.728628613	6.343880434	6.771935556	6.369900983	6.779921907	6.406879986	6.142037406	5.720311777	6.150602768	5.693732139	6.222576268	5.710427017	5.541263545	5.062595033	5.655991811	4.990432587	5.598421959	4.983606622	6.728628613	6.343880434	6.771935556	6.369900983	6.779921907	6.406879986	0	0	0	0	0	0	0	0	0	0	0	0	0	0	0	0	0	0
6.630683386	6.426488457	6.759255271	6.386879319	6.786716951	6.450470422	6.098074282	5.777652323	6.326149473	5.762051383	6.154858094	5.749392986	5.659482216	5.017279837	5.613128106	5.087596335	5.768320996	5.043425117	6.630683386	6.426488457	6.759255271	6.386879319	6.786716951	6.450470422	0	0	0	0	0	0	0	0	0	0	0	0	0	0	0	0	0	0
8.860782896	8.954156967	10.01113046	9.778264408	9.357897936	9.677903526	8.110727583	8.298290634	9.38706295	9.034795799	8.74671635	9.058819564	7.471932078	7.500529485	8.76499033	8.254788926	8.090402297	8.260234292	8.860782896	8.954156967	10.01113046	9.778264408	9.357897936	9.677903526	0	0	0	0	0	0	0	0	0	0	0	0	0	0	0	0	0	0
8.663714844	8.11939859	NA	10.48228953	10.67856028	10.57533448	7.898039691	7.458186157	10.70989645	9.801842349	10.0017026	9.789982852	7.286191715	6.693323668	10.06343568	9.004176841	9.672374832	9.334414687	8.663714844	8.11939859	11.09033963	10.48228953	10.67856028	10.57533448	0	0	10.81977828	0	0	0	0	0	0	0	0	0	0	0	0	0	0	0
9.366061247	9.43890918	9.76198159	9.428350771	9.360999248	9.44564962	8.36683531	8.507344855	9.239802082	8.793612072	8.909640602	8.950532836	7.864035659	7.994969523	8.586532669	7.966239777	8.145259567	7.908387159	9.366061247	9.43890918	9.76198159	9.428350771	9.360999248	9.44564962	0	0	0	0	0	0	0	0	0	0	0	0	0	0	0	0	0	0
6.839476438	6.318968114	6.663132696	6.308098442	6.716594774	6.419994928	6.171700597	5.730099783	6.248042875	5.634789603	6.09356977	5.736572297	5.723585102	5.023880521	5.641907071	5.003946306	5.666426688	4.990432587	6.839476438	6.318968114	6.663132696	6.308098442	6.716594774	6.419994928	0	0	0	0	0	0	0	0	0	0	0	0	0	0	0	0	0	0
6.784457063	6.419994928	7.116394144	6.749931194	6.924612396	6.738152495	6.120297419	5.743003188	6.548219103	6.102558595	6.436150368	6.098074282	5.743003188	5.068904202	5.945420609	5.332718793	5.976350909	5.365976015	6.784457063	6.419994928	7.116394144	6.749931194	6.924612396	6.738152495	0	0	0	0	0	0	0	0	0	0	0	0	0	0	0	0	0	0
6.816735881	6.447305863	6.842683282	6.541029999	6.769641977	6.577861358	6.253828812	5.758901774	6.350885717	5.802118375	6.282266747	5.916202063	5.717027701	5.159055299	5.80814249	5.093750201	5.780743516	5.192956851	6.816735881	6.447305863	6.842683282	6.541029999	6.769641977	6.577861358	0	0	0	0	0	0	0	0	0	0	0	0	0	0	0	0	0	0
6.695798917	6.324358962	6.704414355	6.329720906	6.692083743	6.329720906	6.165417854	5.669880923	6.131226489	5.683579767	6.133398043	5.690359454	5.683579767	5.036952602	5.521460918	5.017279837	5.673323267	5.010635294	6.695798917	6.324358962	6.704414355	6.329720906	6.692083743	6.329720906	0	0	0	0	0	0	0	0	0	0	0	0	0	0	0	0	0	0
6.682108597	6.383506635	6.692083743	6.311734809	6.638567789	6.424869024	6.246106765	5.723585102	6.261491684	5.726847748	6.270988432	5.749392986	5.690359454	5.043425117	5.720311777	5.003946306	5.627621114	5.068904202	6.682108597	6.383506635	6.692083743	6.311734809	6.638567789	6.424869024	0	0	0	0	0	0	0	0	0	0	0	0	0	0	0	0	0	0
6.786716951	6.421622268	6.72982407	6.466144724	6.742880636	6.458338283	6.156978986	5.755742214	6.216606101	5.736572297	6.118097198	5.777652323	5.645446898	5.049856007	5.620400866	5.049856007	5.710427017	5.068904202	6.786716951	6.421622268	6.72982407	6.466144724	6.742880636	6.458338283	0	0	0	0	0	0	0	0	0	0	0	0	0	0	0	0	0	0
6.897704943	6.541029999	7.005789019	6.548219103	6.725033642	6.64898455	6.366470448	5.966146739	6.304448802	5.860786223	6.255750042	5.966146739	5.82008293	5.081404365	5.883322388	5.164785974	5.723585102	5.214935758	6.897704943	6.541029999	7.005789019	6.548219103	6.725033642	6.64898455	0	0	0	0	0	0	0	0	0	0	0	0	0	0	0	0	0	0
6.816735881	6.501289671	6.787844982	6.386879319	6.719013154	6.558197803	6.315358002	5.796057751	6.272877007	5.720311777	6.232448017	5.857933154	5.733341277	5.135798437	5.634789603	5.062595033	5.697093487	5.087596335	6.816735881	6.501289671	6.787844982	6.386879319	6.719013154	6.558197803	0	0	0	0	0	0	0	0	0	0	0	0	0	0	0	0	0	0
6.668228248	6.411818268	6.719013154	6.335054251	6.688354714	6.49375384	6.206575927	5.700443573	6.118097198	5.645446898	6.156978986	5.710427017	5.700443573	5.003946306	5.693732139	4.9698133	5.683579767	5.003946306	6.668228248	6.411818268	6.719013154	6.335054251	6.688354714	6.49375384	0	0	0	0	0	0	0	0	0	0	0	0	0	0	0	0	0	0
10.03016426	9.974784434	10.55364894	10.11831663	9.834083882	10.20173858	9.205026277	9.2623634	9.967682265	9.426338455	9.397815294	9.663261421	8.626226952	8.577347114	9.295600216	8.624791202	8.78813594	8.932344569	10.03016426	9.974784434	10.55364894	10.11831663	9.834083882	10.20173858	0	0	0	0	0	0	0	0	0	0	0	0	0	0	0	0	0	0
6.753437919	6.37331979	6.727431725	6.300785795	6.712956201	6.368187186	6.177944114	5.710427017	6.163314804	5.686975356	6.163314804	5.743003188	5.587248658	5.056245805	5.697093487	5.056245805	5.700443573	5.036952602	6.753437919	6.37331979	6.727431725	6.300785795	6.712956201	6.368187186	0	0	0	0	0	0	0	0	0	0	0	0	0	0	0	0	0	0
6.891625897	6.429719478	7.293697721	6.632001777	7.587310506	7.19142933	6.246106765	5.743003188	6.735780014	5.978885765	6.80682936	6.284134161	5.700443573	5.003946306	6.388561406	5.416100402	6.306275287	5.613128106	6.891625897	6.429719478	7.293697721	6.632001777	7.587310506	7.19142933	0	0	0	0	0	0	0	0	0	0	0	0	0	0	0	0	0	0
8.363109176	8.549660382	8.963928194	8.717354666	8.381831553	8.930626469	7.491087594	7.6666902	8.334951631	7.956476798	7.949797216	8.464214267	6.799055862	6.903747258	7.771910256	7.17395832	7.177018766	7.467371067	8.363109176	8.549660382	8.963928194	8.717354666	8.381831553	8.930626469	0	0	0	0	0	0	0	0	0	0	0	0	0	0	0	0	0	0
6.678342115	6.469250317	6.64118217	6.396929655	6.577861358	6.469250317	6.107022888	5.834810737	6.33150185	5.697093487	6.17586727	5.786897381	5.690359454	5.135798437	5.583496309	5.075173815	5.65248918	5.068904202	6.678342115	6.469250317	6.64118217	6.396929655	6.577861358	6.469250317	0	0	0	0	0	0	0	0	0	0	0	0	0	0	0	0	0	0
9.462110252	9.414260328	9.717699996	9.026417534	9.210440367	9.264733856	8.785998208	8.878218658	9.189831495	8.285261134	8.463159303	8.410275909	8.136225555	8.125926803	8.53188474	7.524021415	7.802209316	7.653020414	9.462110252	9.414260328	9.717699996	9.026417534	9.210440367	9.264733856	0	0	0	0	0	0	0	0	0	0	0	0	0	0	0	0	0	0
6.80461452	6.447305863	6.773080376	6.368187186	6.746412129	6.431331082	6.206575927	5.700443573	6.180016654	5.723585102	6.196444128	5.680172609	5.605802066	5.017279837	5.65248918	5.010635294	5.669880923	5.049856007	6.80461452	6.447305863	6.773080376	6.368187186	6.746412129	6.431331082	0	0	0	0	0	0	0	0	0	0	0	0	0	0	0	0	0	0
6.706862337	6.401917197	6.688354714	6.395261598	6.716594774	6.461468176	6.159095388	5.736572297	6.115892125	5.793013608	6.22059017	5.774551546	5.872117789	5.056245805	5.648974238	5.010635294	5.84932478	5.036952602	6.706862337	6.401917197	6.688354714	6.395261598	6.716594774	6.461468176	0	0	0	0	0	0	0	0	0	0	0	0	0	0	0	0	0	0
8.763584409	8.934191535	9.35841549	9.037533408	7.862882035	8.27614022	8.258163362	8.539932678	8.810459642	8.342839804	7.018401799	7.422373701	7.403061091	7.657282793	8.18729927	7.571988449	6.688354714	6.786716951	8.763584409	8.934191535	9.35841549	9.037533408	7.862882035	8.27614022	0	0	0	0	0	0	0	0	0	0	0	0	0	0	0	0	0	0
7.810758117	7.599901959	8.627123251	8.392763113	7.43543802	7.748460024	6.981934677	6.999422468	8.053251154	7.707512195	6.89060912	7.021083964	6.445719819	6.246106765	7.38274645	6.923628628	6.523562306	6.421622268	7.810758117	7.599901959	8.627123251	8.392763113	7.43543802	7.748460024	0	0	0	0	0	0	0	0	0	0	0	0	0	0	0	0	0	0
6.763884909	6.37331979	6.65415252	6.415096959	6.587550015	6.395261598	6.120297419	5.666426688	6.047372179	5.686975356	6.177944114	5.726847748	5.624017506	4.955827058	5.583496309	4.997212274	5.59471138	5.023880521	6.763884909	6.37331979	6.65415252	6.415096959	6.587550015	6.395261598	0	0	0	0	0	0	0	0	0	0	0	0	0	0	0	0	0	0
7.495541944	7.280697195	8.807172623	8.509765676	7.215239979	7.017506143	6.870053412	6.568077911	8.245909265	7.772331575	6.635946556	6.267200549	6.232448017	5.843544417	7.550661243	6.981005741	6.063785209	5.521460918	7.495541944	7.280697195	8.807172623	8.509765676	7.215239979	7.017506143	0	0	0	0	0	0	0	0	0	0	0	0	0	0	0	0	0	0
10.49692489	10.52061725	NA	10.54998852	8.909370405	9.184919995	9.733410722	9.789814808	10.41238131	9.826984407	8.280964401	8.386628821	8.99516499	9.03943342	9.790822647	9.073374517	7.715123604	7.731492029	10.49692489	10.52061725	10.99287408	10.54998852	8.909370405	9.184919995	0	0	10.81977828	0	0	0	0	0	0	0	0	0	0	0	0	0	0	0
8.666474894	8.157943507	9.331849789	8.611411867	7.534228326	7.126890809	7.904334842	7.524561226	8.774931387	7.898039691	6.909753282	6.340359304	7.251344983	6.773080376	8.155074888	7.126890809	6.573680167	5.765191103	8.666474894	8.157943507	9.331849789	8.611411867	7.534228326	7.126890809	0	0	0	0	0	0	0	0	0	0	0	0	0	0	0	0	0	0
6.765038977	6.411818268	6.71417053	6.378426184	6.795705775	6.469250317	6.196444128	5.713732806	6.270988432	5.726847748	6.29710932	5.823045895	5.840641657	4.983606622	5.669880923	5.043425117	5.831882477	5.030437921	6.765038977	6.411818268	6.71417053	6.378426184	6.795705775	6.469250317	0	0	0	0	0	0	0	0	0	0	0	0	0	0	0	0	0	0
6.752270376	6.395261598	6.736966958	6.395261598	7.740664402	7.189167738	6.240275845	5.686975356	6.137727054	5.726847748	7.328437353	6.66057515	5.641907071	5.017279837	5.598421959	5.062595033	6.712956201	6.06610809	6.752270376	6.395261598	6.736966958	6.395261598	7.740664402	7.189167738	0	0	0	0	0	0	0	0	0	0	0	0	0	0	0	0	0	0
6.979145275	6.677083461	7.494430215	6.882437471	7.739794458	6.924612396	6.520621128	5.888877958	6.986566459	6.163314804	7.031741259	6.261491684	5.937536205	5.220355825	6.238324625	5.476463552	6.338594078	5.564520407	6.979145275	6.677083461	7.494430215	6.882437471	7.739794458	6.924612396	0	0	0	0	0	0	0	0	0	0	0	0	0	0	0	0	0	0
6.785587645	6.489204931	6.727431725	6.320768294	7.946617563	6.800170068	6.202535517	5.723585102	6.230481448	5.771441123	7.230563153	6.021023349	5.683579767	5.105945474	5.587248658	5.030437921	6.663132696	5.313205979	6.785587645	6.489204931	6.727431725	6.320768294	7.946617563	6.800170068	0	0	0	0	0	0	0	0	0	0	0	0	0	0	0	0	0	0
7.072421901	6.721425701	6.931471806	6.556778356	6.960347729	6.490723535	6.311734809	6.008813185	6.376726948	5.891644212	6.541029999	5.877735782	5.828945618	5.288267031	5.837730447	5.198497031	5.973809612	5.153291594	7.072421901	6.721425701	6.931471806	6.556778356	6.960347729	6.490723535	0	0	0	0	0	0	0	0	0	0	0	0	0	0	0	0	0	0
7.883823215	7.528331767	8.675051276	7.954021087	8.137688185	7.837554361	7.175489714	6.809039306	8.142645186	7.278628942	7.410951876	7.014814351	6.760414691	6.269096284	7.712890961	6.597145702	6.97354302	6.369900983	7.883823215	7.528331767	8.675051276	7.954021087	8.137688185	7.837554361	0	0	0	0	0	0	0	0	0	0	0	0	0	0	0	0	0	0
7.092573716	6.755768922	7.01571242	6.769641977	6.790097236	6.637258031	6.411818268	6.06610809	6.440946541	6.035481433	6.326149473	5.96870756	5.886104031	5.420534999	5.918893854	5.365976015	5.802118375	5.247024072	7.092573716	6.755768922	7.01571242	6.769641977	6.790097236	6.637258031	0	0	0	0	0	0	0	0	0	0	0	0	0	0	0	0	0	0
6.783325201	6.378426184	6.796823718	6.356107661	6.683360946	6.386879319	6.135564891	5.693732139	6.137727054	5.659482216	6.049733455	5.638354669	5.771441123	4.997212274	5.697093487	5.036952602	5.733341277	4.990432587	6.783325201	6.378426184	6.796823718	6.356107661	6.683360946	6.386879319	0	0	0	0	0	0	0	0	0	0	0	0	0	0	0	0	0	0
6.784457063	6.369900983	6.762729507	6.357842267	6.672032945	6.378426184	6.146329258	5.730099783	6.248042875	5.730099783	6.253828812	5.710427017	5.777652323	5.111987788	5.749392986	5.056245805	5.605802066	5.010635294	6.784457063	6.369900983	6.762729507	6.357842267	6.672032945	6.378426184	0	0	0	0	0	0	0	0	0	0	0	0	0	0	0	0	0	0
7.504391559	7.556427969	8.220133957	8.327242607	7.470224136	8.490849216	6.850126166	7.036148494	7.335633982	7.36707706	6.91968385	7.818832444	6.324358962	6.28785856	6.715383386	6.602587892	6.33150185	7.080867897	7.504391559	7.556427969	8.220133957	8.327242607	7.470224136	8.490849216	0	0	0	0	0	0	0	0	0	0	0	0	0	0	0	0	0	0
9.437635294	9.025094544	9.70454869	8.973097896	9.514363204	9.527556975	8.455743229	8.184792654	9.053218616	8.276394705	8.862058677	8.857799727	7.77317368	7.429520843	8.623713035	7.643003636	8.245384468	8.063692634	9.437635294	9.025094544	9.70454869	8.973097896	9.514363204	9.527556975	0	0	0	0	0	0	0	0	0	0	0	0	0	0	0	0	0	0
7.53796266	7.018401799	8.127699853	7.384610383	7.875119281	7.729295674	6.673297968	6.257667588	7.493873887	6.682108597	7.329093736	7.03966035	6.165417854	5.513428746	6.963189986	5.902633333	6.638567789	6.350885717	7.53796266	7.018401799	8.127699853	7.384610383	7.875119281	7.729295674	0	0	0	0	0	0	0	0	0	0	0	0	0	0	0	0	0	0
6.800170068	6.406879986	6.715383386	6.327936784	6.720220155	6.352629396	6.190315406	5.707110265	6.29710932	5.703782475	6.06610809	5.700443573	5.648974238	5.068904202	5.575949103	4.96284463	5.583496309	5.068904202	6.800170068	6.406879986	6.715383386	6.327936784	6.720220155	6.352629396	0	0	0	0	0	0	0	0	0	0	0	0	0	0	0	0	0	0
6.865891075	6.436150368	6.792344427	6.385194399	6.70073111	6.504288174	6.070737728	5.799092654	6.21860012	5.758901774	6.212606096	5.846438775	5.707110265	5.087596335	5.789960171	5.123963979	5.624017506	5.099866428	6.865891075	6.436150368	6.792344427	6.385194399	6.70073111	6.504288174	0	0	0	0	0	0	0	0	0	0	0	0	0	0	0	0	0	0
6.872128101	6.507277712	6.753437919	6.516193076	6.88550967	6.492239835	6.248042875	5.834810737	6.156978986	5.789960171	6.261491684	5.84932478	5.669880923	5.105945474	5.780743516	5.075173815	5.771441123	5.135798437	6.872128101	6.507277712	6.753437919	6.516193076	6.88550967	6.492239835	0	0	0	0	0	0	0	0	0	0	0	0	0	0	0	0	0	0
6.843749949	6.368187186	6.69950034	6.315358002	6.670766321	6.326149473	6.244166901	5.777652323	6.196444128	5.686975356	6.295266001	5.703782475	5.620400866	4.990432587	5.556828062	5.010635294	5.703782475	5.003946306	6.843749949	6.368187186	6.69950034	6.315358002	6.670766321	6.326149473	0	0	0	0	0	0	0	0	0	0	0	0	0	0	0	0	0	0
6.875232087	6.456769656	6.797940413	6.424869024	6.768493212	6.469250317	6.357842267	5.783825182	6.284134161	5.780743516	6.12905021	5.837730447	5.768320996	5.105945474	5.736572297	5.049856007	5.624017506	5.099866428	6.875232087	6.456769656	6.797940413	6.424869024	6.768493212	6.469250317	0	0	0	0	0	0	0	0	0	0	0	0	0	0	0	0	0	0
6.751101469	6.416732283	6.841615476	6.413458957	6.742880636	6.43775165	6.265301213	5.799092654	6.300785795	5.774551546	6.244166901	5.793013608	5.786897381	5.111987788	5.700443573	5.075173815	5.676753802	5.117993812	6.751101469	6.416732283	6.841615476	6.413458957	6.742880636	6.43775165	0	0	0	0	0	0	0	0	0	0	0	0	0	0	0	0	0	0
7.337587744	6.844815479	8.213110698	7.483244416	7.764720545	7.705712824	6.65544035	6.173786104	7.665284718	6.81563999	7.184629153	7.080867897	6.150602768	5.620400866	6.910750788	6.061456919	6.603943825	6.284134161	7.337587744	6.844815479	8.213110698	7.483244416	7.764720545	7.705712824	0	0	0	0	0	0	0	0	0	0	0	0	0	0	0	0	0	0
6.93439721	6.527957918	6.767343125	6.456769656	6.71417053	6.546785411	6.318968114	5.84932478	6.313548046	5.796057751	6.246106765	5.874930731	5.894402834	5.141663557	5.826000107	5.075173815	5.680172609	5.141663557	6.93439721	6.527957918	6.767343125	6.456769656	6.71417053	6.546785411	0	0	0	0	0	0	0	0	0	0	0	0	0	0	0	0	0	0
6.922643891	6.440946541	6.983789965	6.483107351	6.756932389	6.467698726	6.421622268	5.811140993	6.285998095	5.805134969	6.165417854	5.85220248	5.768320996	5.209486153	5.743003188	5.123963979	5.587248658	5.18178355	6.922643891	6.440946541	6.983789965	6.483107351	6.756932389	6.467698726	0	0	0	0	0	0	0	0	0	0	0	0	0	0	0	0	0	0
8.827028069	8.998507612	9.207335863	8.838986793	8.277157772	8.972463821	8.088561805	8.286773231	8.518592212	8.119993828	7.756195344	8.215006433	7.258412151	7.53369371	7.854381211	7.303843225	7.119635638	7.44716836	8.827028069	8.998507612	9.207335863	8.838986793	8.277157772	8.972463821	0	0	0	0	0	0	0	0	0	0	0	0	0	0	0	0	0	0
7.555905094	7.716015267	7.724888439	7.7164608	7.342779189	7.732369222	6.802394763	7.00033446	7.095064377	6.908754779	6.701960366	6.98471632	6.23636959	6.240275845	6.563855527	6.139884552	6.200509174	6.242223265	7.555905094	7.716015267	7.724888439	7.7164608	7.342779189	7.732369222	0	0	0	0	0	0	0	0	0	0	0	0	0	0	0	0	0	0
6.835184586	6.418364936	6.763884909	6.371611847	6.679599186	6.419994928	6.152732695	5.811140993	6.240275845	5.768320996	6.188264123	5.743003188	5.556828062	5.023880521	5.746203191	5.081404365	5.624017506	4.990432587	6.835184586	6.418364936	6.763884909	6.371611847	6.679599186	6.419994928	0	0	0	0	0	0	0	0	0	0	0	0	0	0	0	0	0	0
6.81014245	6.432940093	6.705639095	6.411818268	6.717804695	6.43775165	6.182084907	5.796057751	6.208590026	5.780743516	6.196444128	5.82008293	5.572154032	5.068904202	5.693732139	5.117993812	5.82008293	5.129898715	6.81014245	6.432940093	6.705639095	6.411818268	6.717804695	6.43775165	0	0	0	0	0	0	0	0	0	0	0	0	0	0	0	0	0	0
9.112396728	9.01079127	9.891870333	9.46931428	8.952346543	9.489334816	8.326274787	8.292047637	9.295783854	8.691650573	8.313116703	8.802522498	7.644440762	7.561641746	8.685415824	7.928045601	7.652545693	7.973499964	9.112396728	9.01079127	9.891870333	9.46931428	8.952346543	9.489334816	0	0	0	0	0	0	0	0	0	0	0	0	0	0	0	0	0	0
6.719013154	6.453624999	6.769641977	6.429719478	6.755768922	6.466144724	6.186208624	5.749392986	6.214608098	5.697093487	6.261491684	5.676753802	5.774551546	5.056245805	5.587248658	5.056245805	5.634789603	5.030437921	6.719013154	6.453624999	6.769641977	6.429719478	6.755768922	6.466144724	0	0	0	0	0	0	0	0	0	0	0	0	0	0	0	0	0	0
7.501082124	7.470793774	7.344719054	7.215239979	7.070724107	7.434257382	6.609349243	6.642486801	6.999422468	6.612041035	6.517671273	6.646390515	6.025865974	5.888877958	6.429719478	5.846438775	5.993961427	6.040254711	7.501082124	7.470793774	7.344719054	7.215239979	7.070724107	7.434257382	0	0	0	0	0	0	0	0	0	0	0	0	0	0	0	0	0	0
6.726233402	6.403574198	6.725033642	6.349138991	6.69950034	6.431331082	6.161207322	5.786897381	6.308098442	5.758901774	6.169610732	5.730099783	5.707110265	5.081404365	5.707110265	5.049856007	5.730099783	5.056245805	6.726233402	6.403574198	6.725033642	6.349138991	6.69950034	6.431331082	0	0	0	0	0	0	0	0	0	0	0	0	0	0	0	0	0	0
6.843749949	6.349138991	6.629363253	6.359573869	6.670766321	6.410174882	6.276643489	5.717027701	6.163314804	5.799092654	6.104793232	5.777652323	5.641907071	4.990432587	5.513428746	4.997212274	5.733341277	5.056245805	6.843749949	6.349138991	6.629363253	6.359573869	6.670766321	6.410174882	0	0	0	0	0	0	0	0	0	0	0	0	0	0	0	0	0	0
6.93439721	6.388561406	6.866933284	6.318968114	6.767343125	6.424869024	6.234410726	5.752572639	6.242223265	5.659482216	6.304448802	5.799092654	5.710427017	5.062595033	5.666426688	5.056245805	5.762051383	5.003946306	6.93439721	6.388561406	6.866933284	6.318968114	6.767343125	6.424869024	0	0	0	0	0	0	0	0	0	0	0	0	0	0	0	0	0	0
6.703188113	6.327936784	6.762729507	6.340359304	6.758094504	6.356107661	6.035481433	5.707110265	6.320768294	5.717027701	6.200509174	5.65248918	5.720311777	5.081404365	5.579729826	5.017279837	5.575949103	4.990432587	6.703188113	6.327936784	6.762729507	6.340359304	6.758094504	6.356107661	0	0	0	0	0	0	0	0	0	0	0	0	0	0	0	0	0	0
7.45007957	7.608870629	7.641564441	7.625107148	7.211556733	7.508787171	6.822197391	6.910750788	7.170888479	6.914730893	6.650279049	6.782192056	6.230481448	6.109247583	6.469250317	6.118097198	5.948034989	6.049733455	7.45007957	7.608870629	7.641564441	7.625107148	7.211556733	7.508787171	0	0	0	0	0	0	0	0	0	0	0	0	0	0	0	0	0	0
7.031741259	6.694562059	7.370860167	7.13009851	7.126087273	7.335633982	6.459904454	6.079933195	6.874198495	6.383506635	6.584791392	6.672032945	5.855071922	5.361292166	6.363028104	5.645446898	6.045005314	5.888877958	7.031741259	6.694562059	7.370860167	7.13009851	7.126087273	7.335633982	0	0	0	0	0	0	0	0	0	0	0	0	0	0	0	0	0	0
9.118773178	9.251866119	9.329011902	9.176059438	8.979794491	9.929447654	8.410720947	8.608677882	8.679652119	8.451907725	8.547916364	9.416134285	7.907283609	7.937374696	8.081165778	7.648739789	7.918264686	8.630343289	9.118773178	9.251866119	9.329011902	9.176059438	8.979794491	9.929447654	0	0	0	0	0	0	0	0	0	0	0	0	0	0	0	0	0	0
6.774223886	6.586171655	6.878326468	6.504288174	6.539585956	6.492239835	6.146329258	5.82008293	6.156978986	5.789960171	6.272877007	5.749392986	5.730099783	5.159055299	5.609471795	5.062595033	5.746203191	5.093750201	6.774223886	6.586171655	6.878326468	6.504288174	6.539585956	6.492239835	0	0	0	0	0	0	0	0	0	0	0	0	0	0	0	0	0	0
10.22803179	10.36056424	10.54202014	10.23577246	9.667575328	10.32476039	9.219894585	9.628721705	9.720045368	9.349232371	9.307376334	9.963641475	8.111928063	8.503094267	9.268420583	8.723394022	8.654865997	9.181940897	10.22803179	10.36056424	10.54202014	10.23577246	9.667575328	10.32476039	0	0	0	0	0	0	0	0	0	0	0	0	0	0	0	0	0	0
6.767343125	6.393590754	6.756932389	6.403574198	6.695798917	6.480044562	6.052089169	5.823045895	6.173786104	5.730099783	6.188264123	5.717027701	5.613128106	5.093750201	5.655991811	5.093750201	5.65248918	5.043425117	6.767343125	6.393590754	6.756932389	6.403574198	6.695798917	6.480044562	0	0	0	0	0	0	0	0	0	0	0	0	0	0	0	0	0	0
6.635946556	6.478509642	6.927557906	6.486160789	6.704414355	6.548219103	6.186208624	5.814130532	6.167516491	5.823045895	6.306275287	5.831882477	5.707110265	5.159055299	5.65248918	5.068904202	5.624017506	5.187385806	6.635946556	6.478509642	6.927557906	6.486160789	6.704414355	6.548219103	0	0	0	0	0	0	0	0	0	0	0	0	0	0	0	0	0	0
6.851184927	6.473890696	7.044032897	6.436150368	6.834108739	6.584791392	6.340359304	5.743003188	6.380122537	5.843544417	6.406879986	5.948034989	5.703782475	5.099866428	5.877735782	5.117993812	5.826000107	5.192956851	6.851184927	6.473890696	7.044032897	6.436150368	6.834108739	6.584791392	0	0	0	0	0	0	0	0	0	0	0	0	0	0	0	0	0	0
6.745236349	6.361302478	6.725033642	6.361302478	6.701960366	6.432940093	6.194405391	5.82008293	6.293419279	5.713732806	6.306275287	5.793013608	5.723585102	5.030437921	5.641907071	5.056245805	5.564520407	5.017279837	6.745236349	6.361302478	6.725033642	6.361302478	6.701960366	6.432940093	0	0	0	0	0	0	0	0	0	0	0	0	0	0	0	0	0	0
6.8134446	6.453624999	6.837332815	6.342121419	6.625392368	6.272877007	6.163314804	5.765191103	6.232448017	5.743003188	6.098074282	5.743003188	5.723585102	5.043425117	5.710427017	5.003946306	5.590986981	5.003946306	6.8134446	6.453624999	6.837332815	6.342121419	6.625392368	6.272877007	0	0	0	0	0	0	0	0	0	0	0	0	0	0	0	0	0	0
6.993015123	6.487684018	6.884486652	6.415096959	6.803505258	6.50578406	6.184148891	5.831882477	6.190315406	5.783825182	6.22059017	5.84932478	5.707110265	5.123963979	5.65248918	5.068904202	5.81711116	5.099866428	6.993015123	6.487684018	6.884486652	6.415096959	6.803505258	6.50578406	0	0	0	0	0	0	0	0	0	0	0	0	0	0	0	0	0	0
6.784457063	6.440946541	6.907755279	6.364750757	6.914730893	6.536691598	6.257667588	5.752572639	6.272877007	5.793013608	6.295266001	5.80814249	5.736572297	5.087596335	5.700443573	5.153291594	5.746203191	5.147494477	6.784457063	6.440946541	6.907755279	6.364750757	6.914730893	6.536691598	0	0	0	0	0	0	0	0	0	0	0	0	0	0	0	0	0	0
6.873163834	6.517671273	6.720220155	6.378426184	6.761572769	6.408528791	6.366470448	5.840641657	6.077642243	5.730099783	6.198478716	5.758901774	5.789960171	5.099866428	5.655991811	5.003946306	5.579729826	5.117993812	6.873163834	6.517671273	6.720220155	6.378426184	6.761572769	6.408528791	0	0	0	0	0	0	0	0	0	0	0	0	0	0	0	0	0	0
8.358666283	8.189522111	8.929037906	8.674880467	8.054204897	8.902727664	7.439559309	7.319202459	8.090708716	7.677863501	7.566828479	8.163086376	6.727431725	6.498282149	7.738052298	7.135687347	7.03438793	7.43543802	8.358666283	8.189522111	8.929037906	8.674880467	8.054204897	8.902727664	0	0	0	0	0	0	0	0	0	0	0	0	0	0	0	0	0	0
9.649627029	9.082961443	10.66627739	9.844851577	9.755335512	10.01860036	8.887790764	8.5461693	10.24838845	9.316500568	9.178643285	9.304377014	8.174702882	7.708410667	9.60238246	8.539541595	8.73456009	8.814479	9.649627029	9.082961443	10.66627739	9.844851577	9.755335512	10.01860036	0	0	0	0	0	0	0	0	0	0	0	0	0	0	0	0	0	0
6.745236349	6.445719819	6.666956792	6.338594078	6.759255271	6.455198563	6.196444128	5.758901774	6.210600077	5.697093487	6.326149473	5.726847748	5.739792912	5.105945474	5.648974238	4.990432587	5.683579767	5.003946306	6.745236349	6.445719819	6.666956792	6.338594078	6.759255271	6.455198563	0	0	0	0	0	0	0	0	0	0	0	0	0	0	0	0	0	0
7.218909708	6.988413182	7.544861069	7.117205503	7.178545484	7.276556403	6.624065228	6.257667588	6.9117473	6.386879319	6.651571874	6.732210706	6.063785209	5.568344504	6.413458957	5.680172609	6.161207322	5.837730447	7.218909708	6.988413182	7.544861069	7.117205503	7.178545484	7.276556403	0	0	0	0	0	0	0	0	0	0	0	0	0	0	0	0	0	0
6.794586581	6.413458957	6.88550967	6.620073207	6.871091295	6.682108597	6.263398263	5.758901774	6.363028104	5.940171253	6.148468296	5.96870756	5.624017506	5.105945474	5.726847748	5.187385806	5.777652323	5.231108617	6.794586581	6.413458957	6.88550967	6.620073207	6.871091295	6.682108597	0	0	0	0	0	0	0	0	0	0	0	0	0	0	0	0	0	0
7.488852956	6.850126166	8.807022956	8.041091004	8.50167338	8.248267447	6.840546529	6.126869184	8.163086376	7.380879036	7.825245291	7.512071246	6.324358962	5.463831805	7.635303886	6.580639137	7.199678346	6.754604099	7.488852956	6.850126166	8.807022956	8.041091004	8.50167338	8.248267447	0	0	0	0	0	0	0	0	0	0	0	0	0	0	0	0	0	0
6.854354502	6.380122537	6.863803391	6.442540166	6.621405652	6.535241271	6.308098442	5.768320996	6.295266001	5.811140993	6.445719819	5.80814249	5.680172609	5.036952602	5.739792912	5.087596335	5.631211782	5.111987788	6.854354502	6.380122537	6.863803391	6.442540166	6.621405652	6.535241271	0	0	0	0	0	0	0	0	0	0	0	0	0	0	0	0	0	0
8.423761247	7.598399329	9.693753688	8.894533136	8.821879863	8.964184046	7.905810313	7.160069208	9.078407701	8.204945165	8.188966864	8.202756382	7.117205503	6.403574198	8.442469645	7.351158226	7.542743545	7.506042179	8.423761247	7.598399329	9.693753688	8.894533136	8.821879863	8.964184046	0	0	0	0	0	0	0	0	0	0	0	0	0	0	0	0	0	0
7.201916318	6.66440902	7.429520843	6.732210706	7.14440718	6.807934944	6.469250317	5.828945618	6.989335266	6.150602768	6.620073207	6.12249281	5.950642553	5.209486153	6.202535517	5.342334252	5.92157842	5.416100402	7.201916318	6.66440902	7.429520843	6.732210706	7.14440718	6.807934944	0	0	0	0	0	0	0	0	0	0	0	0	0	0	0	0	0	0
6.784457063	6.419994928	6.616065185	6.410174882	6.82437367	6.466144724	6.144185634	5.736572297	6.144185634	5.736572297	6.257667588	5.765191103	5.602118821	5.056245805	5.693732139	5.023880521	5.758901774	5.093750201	6.784457063	6.419994928	6.616065185	6.410174882	6.82437367	6.466144724	0	0	0	0	0	0	0	0	0	0	0	0	0	0	0	0	0	0
7.643482907	6.989335266	8.868694777	7.818027939	8.470311206	8.13005904	6.974478911	6.226536669	8.285008895	7.074963198	7.895063498	7.437206367	6.378426184	5.549076085	7.675546003	6.338594078	7.153051635	6.65415252	7.643482907	6.989335266	8.868694777	7.818027939	8.470311206	8.13005904	0	0	0	0	0	0	0	0	0	0	0	0	0	0	0	0	0	0
8.627839712	8.122371243	9.571783928	8.981807323	9.000236434	9.250618218	7.856706793	7.424761762	8.811056123	8.111928063	8.195609567	8.336390481	7.187657164	6.628041376	8.380685947	7.43838353	7.60339934	7.496097345	8.627839712	8.122371243	9.571783928	8.981807323	9.000236434	9.250618218	0	0	0	0	0	0	0	0	0	0	0	0	0	0	0	0	0	0
7.719573989	7.448333861	8.424200325	8.157083785	7.832807517	8.283494126	7.007600614	6.841615476	7.868636894	7.456454555	7.41397029	7.530479995	6.393590754	6.073044534	7.23417718	6.626717749	6.768493212	6.756932389	7.719573989	7.448333861	8.424200325	8.157083785	7.832807517	8.283494126	0	0	0	0	0	0	0	0	0	0	0	0	0	0	0	0	0	0
6.775366091	6.376726948	6.603943825	6.383506635	6.634633358	6.429719478	6.109247583	5.686975356	6.23636959	5.746203191	6.077642243	5.736572297	5.556828062	4.976733742	5.703782475	5.049856007	5.552959585	5.049856007	6.775366091	6.376726948	6.603943825	6.383506635	6.634633358	6.429719478	0	0	0	0	0	0	0	0	0	0	0	0	0	0	0	0	0	0
8.260492857	8.205491613	8.255828427	8.271548375	7.768956045	8.447414297	7.489412084	7.503289631	7.696667082	7.506042179	7.22620901	7.717351272	7.096721378	6.88857246	7.037905963	6.710523109	6.54534966	6.999422468	8.260492857	8.205491613	8.255828427	8.271548375	7.768956045	8.447414297	0	0	0	0	0	0	0	0	0	0	0	0	0	0	0	0	0	0
9.512442967	8.683046556	9.752955318	8.908559375	9.155778584	9.319912008	8.787372989	8.001689978	9.148145768	8.200562797	8.29304914	8.431635303	7.977625099	7.151485464	8.288534459	7.193685818	7.918264686	7.83873756	9.512442967	8.683046556	9.752955318	8.908559375	9.155778584	9.319912008	0	0	0	0	0	0	0	0	0	0	0	0	0	0	0	0	0	0
6.8134446	6.444131257	6.739336627	6.428105273	6.639875834	6.483107351	6.359573869	5.765191103	6.173786104	5.786897381	6.342121419	5.81711116	5.638354669	5.123963979	5.739792912	5.043425117	5.673323267	5.099866428	6.8134446	6.444131257	6.739336627	6.428105273	6.639875834	6.483107351	0	0	0	0	0	0	0	0	0	0	0	0	0	0	0	0	0	0
6.8134446	6.380122537	6.923628628	6.383506635	6.753437919	6.408528791	6.216606101	5.713732806	6.381816017	5.707110265	6.278521424	5.768320996	5.641907071	5.068904202	5.793013608	5.017279837	5.713732806	5.043425117	6.8134446	6.380122537	6.923628628	6.383506635	6.753437919	6.408528791	0	0	0	0	0	0	0	0	0	0	0	0	0	0	0	0	0	0
NA	10.6281334	NA	10.35105384	NA	NA	NA	9.952991747	NA	9.648143588	NA	10.23523436	10.76007074	9.204624065	NA	8.904222737	10.72726818	9.445491542	11.09033963	10.6281334	11.09033963	10.35105384	11.09033963	10.90716626	10.81977828	0	10.81977828	0	10.81977828	10.81977828	10.81977828	0	10.81977828	0	10.81977828	0	0	0	10.81977828	0	0	0
6.756932389	6.381816017	6.703188113	6.359573869	6.753437919	6.343880434	6.118097198	5.680172609	6.124683391	5.700443573	6.196444128	5.726847748	5.609471795	5.049856007	5.726847748	5.036952602	5.609471795	5.010635294	6.756932389	6.381816017	6.703188113	6.359573869	6.753437919	6.343880434	0	0	0	0	0	0	0	0	0	0	0	0	0	0	0	0	0	0
7.272398393	7.154615357	7.462789157	7.35436233	7.085901464	7.470793774	6.69950034	6.697034248	6.889591308	6.675823222	6.626717749	6.756932389	6.091309882	5.97126184	6.28785856	5.84932478	6.045005314	6.003887067	7.272398393	7.154615357	7.462789157	7.35436233	7.085901464	7.470793774	0	0	0	0	0	0	0	0	0	0	0	0	0	0	0	0	0	0
6.948897222	6.727431725	7.153833802	6.91274282	6.940222469	7.084226422	6.352629396	6.182084907	6.576469569	6.269096284	6.439350371	6.359573869	5.894402834	5.416100402	6.126869184	5.480638923	5.880532986	5.602118821	6.948897222	6.727431725	7.153833802	6.91274282	6.940222469	7.084226422	0	0	0	0	0	0	0	0	0	0	0	0	0	0	0	0	0	0
6.812345094	6.450470422	6.735780014	6.391917113	6.666956792	6.470799504	6.263398263	5.720311777	6.253828812	5.720311777	6.146329258	5.717027701	5.690359454	5.123963979	5.602118821	4.983606622	5.598421959	5.049856007	6.812345094	6.450470422	6.735780014	6.391917113	6.666956792	6.470799504	0	0	0	0	0	0	0	0	0	0	0	0	0	0	0	0	0	0
7.06646697	6.49375384	6.650279049	6.403574198	6.715383386	6.455198563	6.421622268	5.805134969	6.182084907	5.758901774	6.102558595	5.736572297	5.886104031	5.159055299	5.669880923	5.023880521	5.616771098	5.003946306	7.06646697	6.49375384	6.650279049	6.403574198	6.715383386	6.455198563	0	0	0	0	0	0	0	0	0	0	0	0	0	0	0	0	0	0
6.953684211	6.489204931	7.008505182	6.575075841	6.753437919	6.56667243	6.29156914	5.874930731	6.242223265	5.872117789	6.324358962	5.991464547	5.641907071	5.123963979	5.700443573	5.176149733	5.771441123	5.204006687	6.953684211	6.489204931	7.008505182	6.575075841	6.753437919	6.56667243	0	0	0	0	0	0	0	0	0	0	0	0	0	0	0	0	0	0
7.13009851	6.591673732	7.897668151	7.369600721	8.003697339	7.416979621	6.405228458	5.991464547	7.263329617	6.754604099	7.356279877	6.738152495	5.828945618	5.313205979	6.748759547	5.955837369	6.775366091	5.966146739	7.13009851	6.591673732	7.897668151	7.369600721	8.003697339	7.416979621	0	0	0	0	0	0	0	0	0	0	0	0	0	0	0	0	0	0
6.796823718	6.37502482	6.849066283	6.432940093	6.675823222	6.536691598	6.161207322	5.710427017	6.313548046	5.730099783	6.163314804	5.777652323	5.529429088	5.049856007	5.693732139	5.003946306	5.59471138	5.062595033	6.796823718	6.37502482	6.849066283	6.432940093	6.675823222	6.536691598	0	0	0	0	0	0	0	0	0	0	0	0	0	0	0	0	0	0
6.811244379	6.428105273	6.64118217	6.352629396	6.668228248	6.398594935	6.238324625	5.736572297	6.212606096	5.693732139	6.240275845	5.710427017	5.648974238	5.030437921	5.541263545	4.976733742	5.65248918	5.017279837	6.811244379	6.428105273	6.64118217	6.352629396	6.668228248	6.398594935	0	0	0	0	0	0	0	0	0	0	0	0	0	0	0	0	0	0
6.787844982	6.415096959	6.979145275	6.527957918	6.91968385	6.580639137	6.214608098	5.789960171	6.349138991	5.840641657	6.419994928	5.937536205	5.739792912	5.043425117	5.726847748	5.147494477	5.883322388	5.198497031	6.787844982	6.415096959	6.979145275	6.527957918	6.91968385	6.580639137	0	0	0	0	0	0	0	0	0	0	0	0	0	0	0	0	0	0
6.74051936	6.378426184	6.831953566	6.470799504	6.792344427	6.403574198	6.230481448	5.720311777	6.285998095	5.793013608	6.306275287	5.752572639	5.683579767	5.105945474	5.799092654	5.062595033	5.713732806	5.030437921	6.74051936	6.378426184	6.831953566	6.470799504	6.792344427	6.403574198	0	0	0	0	0	0	0	0	0	0	0	0	0	0	0	0	0	0
6.961296046	6.502790046	7.473069088	7.020190708	7.371489295	7.214504414	6.359573869	5.81711116	6.920671504	6.368187186	6.93439721	6.539585956	5.726847748	5.187385806	6.240275845	5.641907071	6.327936784	5.774551546	6.961296046	6.502790046	7.473069088	7.020190708	7.371489295	7.214504414	0	0	0	0	0	0	0	0	0	0	0	0	0	0	0	0	0	0
6.823286122	6.398594935	6.997595983	6.536691598	7.082548569	6.687108608	6.206575927	5.755742214	6.28785856	5.908082938	6.463029457	5.958424693	5.771441123	5.087596335	5.880532986	5.220355825	5.948034989	5.209486153	6.823286122	6.398594935	6.997595983	6.536691598	7.082548569	6.687108608	0	0	0	0	0	0	0	0	0	0	0	0	0	0	0	0	0	0
6.746412129	6.429719478	6.685860947	6.371611847	6.678342115	6.34738921	6.17586727	5.777652323	6.159095388	5.707110265	6.295266001	5.746203191	5.634789603	5.043425117	5.634789603	4.997212274	5.771441123	4.983606622	6.746412129	6.429719478	6.685860947	6.371611847	6.678342115	6.34738921	0	0	0	0	0	0	0	0	0	0	0	0	0	0	0	0	0	0
6.834108739	6.369900983	6.793466133	6.415096959	6.842683282	6.388561406	6.184148891	5.730099783	6.206575927	5.713732806	6.342121419	5.676753802	5.846438775	5.049856007	5.749392986	5.036952602	5.897153868	5.023880521	6.834108739	6.369900983	6.793466133	6.415096959	6.842683282	6.388561406	0	0	0	0	0	0	0	0	0	0	0	0	0	0	0	0	0	0
6.91770561	6.453624999	7.622663951	6.855408799	7.59739632	6.870053412	6.240275845	5.749392986	7.205635176	6.270988432	7.252762418	6.327936784	5.823045895	5.049856007	6.378426184	5.424950017	6.391917113	5.398162702	6.91770561	6.453624999	7.622663951	6.855408799	7.59739632	6.870053412	0	0	0	0	0	0	0	0	0	0	0	0	0	0	0	0	0	0
6.786716951	6.338594078	6.802394763	6.391917113	6.854354502	6.556778356	6.204557763	5.700443573	6.253828812	5.793013608	6.253828812	5.786897381	5.690359454	5.056245805	5.655991811	5.081404365	5.828945618	5.105945474	6.786716951	6.338594078	6.802394763	6.391917113	6.854354502	6.556778356	0	0	0	0	0	0	0	0	0	0	0	0	0	0	0	0	0	0
6.726233402	6.440946541	6.717804695	6.398594935	6.722629795	6.464588304	6.216606101	5.857933154	6.133398043	5.743003188	6.386879319	5.80814249	5.765191103	5.087596335	5.648974238	5.017279837	5.843544417	5.081404365	6.726233402	6.440946541	6.717804695	6.398594935	6.722629795	6.464588304	0	0	0	0	0	0	0	0	0	0	0	0	0	0	0	0	0	0
7.112327445	6.799055862	8.485496105	7.958926493	8.452121195	7.93701749	6.483107351	6.079933195	7.885329239	7.325807503	7.874739125	7.205635176	5.924255797	5.529429088	7.540621529	6.74051936	7.251344983	6.473890696	7.112327445	6.799055862	8.485496105	7.958926493	8.452121195	7.93701749	0	0	0	0	0	0	0	0	0	0	0	0	0	0	0	0	0	0
6.826545224	6.376726948	6.727431725	6.405228458	6.851184927	6.400257445	6.17586727	5.707110265	6.244166901	5.710427017	6.240275845	5.641907071	5.669880923	5.056245805	5.733341277	4.941642423	5.655991811	4.990432587	6.826545224	6.376726948	6.727431725	6.405228458	6.851184927	6.400257445	0	0	0	0	0	0	0	0	0	0	0	0	0	0	0	0	0	0
6.853299093	6.439350371	7.21964204	6.887552572	7.118826249	6.921658184	6.171700597	5.743003188	6.495265556	6.167516491	6.595780514	6.276643489	5.789960171	5.117993812	5.988961417	5.438079309	5.897153868	5.541263545	6.853299093	6.439350371	7.21964204	6.887552572	7.118826249	6.921658184	0	0	0	0	0	0	0	0	0	0	0	0	0	0	0	0	0	0
6.951772164	6.472346295	6.765038977	6.403574198	6.765038977	6.487684018	6.186208624	5.717027701	6.298949247	5.823045895	6.242223265	5.831882477	5.703782475	5.017279837	5.739792912	5.075173815	5.707110265	5.117993812	6.951772164	6.472346295	6.765038977	6.403574198	6.765038977	6.487684018	0	0	0	0	0	0	0	0	0	0	0	0	0	0	0	0	0	0
6.902742737	6.368187186	6.66949809	6.368187186	6.658011046	6.338594078	6.21860012	5.683579767	6.144185634	5.693732139	6.144185634	5.669880923	5.693732139	5.023880521	5.572154032	4.997212274	5.59471138	5.010635294	6.902742737	6.368187186	6.66949809	6.368187186	6.658011046	6.338594078	0	0	0	0	0	0	0	0	0	0	0	0	0	0	0	0	0	0
6.957497371	6.429719478	6.684611728	6.380122537	6.863803391	6.469250317	6.267200549	5.771441123	6.186208624	5.693732139	6.29710932	5.783825182	5.786897381	5.075173815	5.638354669	5.036952602	5.765191103	5.023880521	6.957497371	6.429719478	6.684611728	6.380122537	6.863803391	6.469250317	0	0	0	0	0	0	0	0	0	0	0	0	0	0	0	0	0	0
6.838405201	6.431331082	6.920671504	6.522092798	6.818924065	6.584791392	6.293419279	5.85220248	6.357842267	5.855071922	6.306275287	5.902633333	5.774551546	5.117993812	5.863631176	5.159055299	5.768320996	5.18178355	6.838405201	6.431331082	6.920671504	6.522092798	6.818924065	6.584791392	0	0	0	0	0	0	0	0	0	0	0	0	0	0	0	0	0	0
6.983789965	6.603943825	7.677400431	7.220373837	7.643961949	7.163946684	6.396929655	5.934894196	7.100851909	6.514712691	7.0800265	6.50578406	5.877735782	5.33753808	6.429719478	5.765191103	6.529418838	5.950642553	6.983789965	6.603943825	7.677400431	7.220373837	7.643961949	7.163946684	0	0	0	0	0	0	0	0	0	0	0	0	0	0	0	0	0	0
7.894318064	7.80832305	9.668967028	9.453051229	8.458928283	8.784009071	7.252762418	7.080867897	9.053920453	8.776012719	8.034955025	8.221478947	6.436150368	6.240275845	8.231376046	7.85902698	7.224753406	7.312553498	7.894318064	7.80832305	9.668967028	9.453051229	8.458928283	8.784009071	0	0	0	0	0	0	0	0	0	0	0	0	0	0	0	0	0	0
7.36707706	7.462789157	7.737616283	7.859413155	7.186144305	7.501634458	6.706862337	6.776506992	7.177782416	7.145984468	6.609349243	6.829793738	6.22059017	6.161207322	6.622736324	6.335054251	6.061456919	6.054439346	7.36707706	7.462789157	7.737616283	7.859413155	7.186144305	7.501634458	0	0	0	0	0	0	0	0	0	0	0	0	0	0	0	0	0	0
7.031741259	6.381816017	6.979145275	6.50578406	6.867974409	6.541029999	6.393590754	5.834810737	6.329720906	5.843544417	6.336825731	5.910796644	5.814130532	5.030437921	5.897153868	5.147494477	5.697093487	5.204006687	7.031741259	6.381816017	6.979145275	6.50578406	6.867974409	6.541029999	0	0	0	0	0	0	0	0	0	0	0	0	0	0	0	0	0	0
7.581209826	7.599401333	8.920656297	8.536211197	8.543055851	8.484463367	6.892641641	6.90475077	8.324578845	7.804659297	7.681560363	7.556950572	6.410174882	6.32256524	7.658227526	7.031741259	7.044032897	6.795705775	7.581209826	7.599401333	8.920656297	8.536211197	8.543055851	8.484463367	0	0	0	0	0	0	0	0	0	0	0	0	0	0	0	0	0	0
6.834108739	6.364750757	6.758094504	6.396929655	6.726233402	6.43775165	6.163314804	5.774551546	6.196444128	5.717027701	6.338594078	5.723585102	5.703782475	5.017279837	5.730099783	5.075173815	5.690359454	5.023880521	6.834108739	6.364750757	6.758094504	6.396929655	6.726233402	6.43775165	0	0	0	0	0	0	0	0	0	0	0	0	0	0	0	0	0	0
6.783325201	6.400257445	7.083387848	6.628041376	7.081708586	6.844815479	6.244166901	5.780743516	6.43775165	5.953243334	6.51174533	6.159095388	5.659482216	5.056245805	5.926926026	5.293304825	5.978885765	5.384495063	6.783325201	6.400257445	7.083387848	6.628041376	7.081708586	6.844815479	0	0	0	0	0	0	0	0	0	0	0	0	0	0	0	0	0	0
7.033506484	6.776506992	7.418780883	7.331060305	7.685243608	7.872836175	6.364750757	6.08221891	6.839476438	6.64509097	7.101675972	7.160845907	5.857933154	5.370638028	6.212606096	5.84932478	6.481577129	6.411818268	7.033506484	6.776506992	7.418780883	7.331060305	7.685243608	7.872836175	0	0	0	0	0	0	0	0	0	0	0	0	0	0	0	0	0	0
6.799055862	6.401917197	6.66949809	6.320768294	6.638567789	6.400257445	6.222576268	5.743003188	5.986452005	5.700443573	6.059123196	5.713732806	5.739792912	5.049856007	5.529429088	4.990432587	5.707110265	4.976733742	6.799055862	6.401917197	6.66949809	6.320768294	6.638567789	6.400257445	0	0	0	0	0	0	0	0	0	0	0	0	0	0	0	0	0	0
6.97354302	6.525029658	7.210079628	6.728628613	7.124478262	6.827629235	6.326149473	5.840641657	6.638567789	6.042632834	6.733401892	6.261491684	5.826000107	5.170483995	5.940171253	5.384495063	5.886104031	5.420534999	6.97354302	6.525029658	7.210079628	6.728628613	7.124478262	6.827629235	0	0	0	0	0	0	0	0	0	0	0	0	0	0	0	0	0	0
6.820016365	6.442540166	6.9902565	6.464588304	6.941190055	6.51174533	6.343880434	5.733341277	6.459904454	5.82008293	6.338594078	5.805134969	5.655991811	5.105945474	5.948034989	5.147494477	5.880532986	5.105945474	6.820016365	6.442540166	6.9902565	6.464588304	6.941190055	6.51174533	0	0	0	0	0	0	0	0	0	0	0	0	0	0	0	0	0	0
6.761572769	6.455198563	6.744059186	6.317164687	6.606650186	6.33150185	6.198478716	5.703782475	6.154858094	5.707110265	6.061456919	5.690359454	5.793013608	5.068904202	5.641907071	4.96284463	5.717027701	4.997212274	6.761572769	6.455198563	6.744059186	6.317164687	6.606650186	6.33150185	0	0	0	0	0	0	0	0	0	0	0	0	0	0	0	0	0	0
6.760414691	6.473890696	7.410951876	6.948897222	7.233455419	6.844815479	6.270988432	5.752572639	6.625392368	6.12249281	6.59441346	6.200509174	5.80814249	5.123963979	6.34738921	5.513428746	6.177944114	5.513428746	6.760414691	6.473890696	7.410951876	6.948897222	7.233455419	6.844815479	0	0	0	0	0	0	0	0	0	0	0	0	0	0	0	0	0	0
7.766840537	7.848543482	9.014447135	8.74766979	8.645762292	8.660254034	7.297768283	7.301147806	8.472195825	8.015327309	8.179760494	8.141772205	6.450470422	6.455198563	7.83715965	7.252762418	7.560601163	7.307872781	7.766840537	7.848543482	9.014447135	8.74766979	8.645762292	8.660254034	0	0	0	0	0	0	0	0	0	0	0	0	0	0	0	0	0	0
6.790097236	6.473890696	6.716594774	6.393590754	6.88857246	6.484635236	6.253828812	5.730099783	6.224558429	5.666426688	6.200509174	5.762051383	5.726847748	5.075173815	5.703782475	5.017279837	5.616771098	5.010635294	6.790097236	6.473890696	6.716594774	6.393590754	6.88857246	6.484635236	0	0	0	0	0	0	0	0	0	0	0	0	0	0	0	0	0	0
6.712956201	6.401917197	6.751101469	6.333279628	6.610696045	6.418364936	6.204557763	5.746203191	6.196444128	5.717027701	6.091309882	5.730099783	5.602118821	5.023880521	5.627621114	4.941642423	5.703782475	4.983606622	6.712956201	6.401917197	6.751101469	6.333279628	6.610696045	6.418364936	0	0	0	0	0	0	0	0	0	0	0	0	0	0	0	0	0	0
6.799055862	6.439350371	6.752270376	6.350885717	6.692083743	6.429719478	6.265301213	5.762051383	6.22059017	5.717027701	6.12905021	5.749392986	5.749392986	5.075173815	5.676753802	5.023880521	5.690359454	5.068904202	6.799055862	6.439350371	6.752270376	6.350885717	6.692083743	6.429719478	0	0	0	0	0	0	0	0	0	0	0	0	0	0	0	0	0	0
6.720220155	6.398594935	6.679599186	6.311734809	6.744059186	6.459904454	6.240275845	5.726847748	6.198478716	5.743003188	6.249975242	5.774551546	5.710427017	5.017279837	5.739792912	4.997212274	5.720311777	4.990432587	6.720220155	6.398594935	6.679599186	6.311734809	6.744059186	6.459904454	0	0	0	0	0	0	0	0	0	0	0	0	0	0	0	0	0	0
6.792344427	6.37502482	6.787844982	6.342121419	6.634633358	6.403574198	6.200509174	5.733341277	6.086774727	5.686975356	6.124683391	5.749392986	5.65248918	5.030437921	5.710427017	4.990432587	5.680172609	5.056245805	6.792344427	6.37502482	6.787844982	6.342121419	6.634633358	6.403574198	0	0	0	0	0	0	0	0	0	0	0	0	0	0	0	0	0	0
6.830874235	6.413458957	6.8134446	6.356107661	6.831953566	6.439350371	6.126869184	5.66296048	6.263398263	5.739792912	6.342121419	5.786897381	5.598421959	5.010635294	5.730099783	5.062595033	5.680172609	5.062595033	6.830874235	6.413458957	6.8134446	6.356107661	6.831953566	6.439350371	0	0	0	0	0	0	0	0	0	0	0	0	0	0	0	0	0	0
8.192293731	7.640123173	9.8357439	8.789660098	9.538636417	8.628913441	7.444248649	6.948897222	9.257510176	8.051340933	8.724369949	7.763021309	6.854354502	6.257667588	8.419359831	7.069874128	8.136225555	6.972606251	8.192293731	7.640123173	9.8357439	8.789660098	9.538636417	8.628913441	0	0	0	0	0	0	0	0	0	0	0	0	0	0	0	0	0	0
6.715383386	6.442540166	6.882437471	6.459904454	6.726233402	6.551080335	6.265301213	5.799092654	6.244166901	5.786897381	6.198478716	5.828945618	5.710427017	5.081404365	5.746203191	5.087596335	5.645446898	5.049856007	6.715383386	6.442540166	6.882437471	6.459904454	6.726233402	6.551080335	0	0	0	0	0	0	0	0	0	0	0	0	0	0	0	0	0	0
6.870053412	6.381816017	6.886531643	6.577861358	6.987490247	6.64509097	6.368187186	5.783825182	6.276643489	5.877735782	6.411818268	5.983936281	5.802118375	5.068904202	5.796057751	5.225746674	5.913503006	5.220355825	6.870053412	6.381816017	6.886531643	6.577861358	6.987490247	6.64509097	0	0	0	0	0	0	0	0	0	0	0	0	0	0	0	0	0	0
6.72982407	6.378426184	6.825460036	6.403574198	6.692083743	6.458338283	6.230481448	5.697093487	6.139884552	5.710427017	6.212606096	5.713732806	5.765191103	5.043425117	5.620400866	4.976733742	5.746203191	5.010635294	6.72982407	6.378426184	6.825460036	6.403574198	6.692083743	6.458338283	0	0	0	0	0	0	0	0	0	0	0	0	0	0	0	0	0	0
6.91968385	6.811244379	7.508238775	7.464509835	7.138867	7.395107547	6.470799504	6.131226489	6.952728645	6.71417053	6.610696045	6.720220155	5.771441123	5.393627546	6.458338283	5.955837369	5.996452089	5.828945618	6.91968385	6.811244379	7.508238775	7.464509835	7.138867	7.395107547	0	0	0	0	0	0	0	0	0	0	0	0	0	0	0	0	0	0
7.689828669	7.25488481	9.692272572	8.982435504	9.170247278	8.953252165	7.237778192	6.72982407	8.870943864	7.955775782	8.762333041	8.422442855	6.480044562	5.905361848	8.23350314	7.25488481	7.908754739	7.469083885	7.689828669	7.25488481	9.692272572	8.982435504	9.170247278	8.953252165	0	0	0	0	0	0	0	0	0	0	0	0	0	0	0	0	0	0
6.9902565	6.476972363	6.849066283	6.487684018	6.774223886	6.504288174	6.280395839	5.826000107	6.383506635	5.874930731	6.21860012	5.837730447	5.638354669	5.105945474	5.780743516	5.220355825	5.789960171	5.164785974	6.9902565	6.476972363	6.849066283	6.487684018	6.774223886	6.504288174	0	0	0	0	0	0	0	0	0	0	0	0	0	0	0	0	0	0
8.020927719	8.30844552	8.787220329	8.603554357	8.114025442	8.3918567	7.35372233	7.636269603	8.118802997	7.892078421	7.553286606	7.674152921	6.529418838	6.896694332	7.560080465	7.11395611	6.874198495	6.856461985	8.020927719	8.30844552	8.787220329	8.603554357	8.114025442	8.3918567	0	0	0	0	0	0	0	0	0	0	0	0	0	0	0	0	0	0
6.828712072	6.538139824	6.848005275	6.481577129	6.86171134	6.625392368	6.255750042	5.85220248	6.246106765	5.828945618	6.234410726	5.866468057	5.717027701	5.170483995	5.777652323	5.153291594	5.726847748	5.187385806	6.828712072	6.538139824	6.848005275	6.481577129	6.86171134	6.625392368	0	0	0	0	0	0	0	0	0	0	0	0	0	0	0	0	0	0
8.466320861	8.717354666	9.103868127	8.953381472	8.429017501	8.836083191	7.72001794	7.951911382	8.548885638	8.252967195	7.886832999	8.172446818	7.010311867	7.176254532	7.901377354	7.452982329	7.217443432	7.428927195	8.466320861	8.717354666	9.103868127	8.953381472	8.429017501	8.836083191	0	0	0	0	0	0	0	0	0	0	0	0	0	0	0	0	0	0
6.951772164	6.74051936	7.840312983	7.738052298	7.26612878	7.706612914	6.406879986	6.144185634	7.233455419	7.053585727	6.747586527	6.981934677	5.758901774	5.433722004	6.733401892	6.293419279	6.194405391	6.22059017	6.951772164	6.74051936	7.840312983	7.738052298	7.26612878	7.706612914	0	0	0	0	0	0	0	0	0	0	0	0	0	0	0	0	0	0
6.952728645	6.73459166	7.156956365	6.65415252	7.036148494	6.672032945	6.342121419	6.008813185	6.502790046	5.963579344	6.37502482	6.018593214	5.799092654	5.323009979	6.061456919	5.318119994	5.92157842	5.33753808	6.952728645	6.73459166	7.156956365	6.65415252	7.036148494	6.672032945	0	0	0	0	0	0	0	0	0	0	0	0	0	0	0	0	0	0
6.848005275	6.463029457	6.770789424	6.340359304	6.770789424	6.456769656	6.276643489	5.749392986	6.17586727	5.752572639	6.200509174	5.805134969	5.659482216	5.068904202	5.686975356	5.056245805	5.746203191	5.105945474	6.848005275	6.463029457	6.770789424	6.340359304	6.770789424	6.456769656	0	0	0	0	0	0	0	0	0	0	0	0	0	0	0	0	0	0
6.72982407	6.338594078	6.801283034	6.381816017	6.738152495	6.357842267	6.118097198	5.703782475	6.208590026	5.713732806	6.180016654	5.680172609	5.587248658	5.030437921	5.686975356	5.003946306	5.697093487	4.990432587	6.72982407	6.338594078	6.801283034	6.381816017	6.738152495	6.357842267	0	0	0	0	0	0	0	0	0	0	0	0	0	0	0	0	0	0
7.670894831	7.418180823	8.070280893	7.468513271	7.579167967	7.578656851	6.852242569	6.65415252	7.516977225	6.787844982	7.045776577	6.820016365	6.327936784	5.929589143	6.905753276	6.056784013	6.318968114	6.049733455	7.670894831	7.418180823	8.070280893	7.468513271	7.579167967	7.578656851	0	0	0	0	0	0	0	0	0	0	0	0	0	0	0	0	0	0
8.264620829	8.285765421	8.030084094	7.710205194	7.946263644	8.305484018	7.327123292	7.448333861	7.629489916	7.122059882	7.211556733	7.336936914	6.603943825	6.694562059	6.882437471	6.274762021	6.694562059	6.630683386	8.264620829	8.285765421	8.030084094	7.710205194	7.946263644	8.305484018	0	0	0	0	0	0	0	0	0	0	0	0	0	0	0	0	0	0
6.779921907	6.408528791	6.632001777	6.342121419	6.69950034	6.413458957	6.194405391	5.793013608	6.180016654	5.733341277	6.210600077	5.834810737	5.631211782	5.081404365	5.749392986	5.036952602	5.828945618	5.023880521	6.779921907	6.408528791	6.632001777	6.342121419	6.69950034	6.413458957	0	0	0	0	0	0	0	0	0	0	0	0	0	0	0	0	0	0
6.792344427	6.432940093	6.665683718	6.440946541	6.742880636	6.453624999	6.095824562	5.789960171	6.144185634	5.743003188	6.232448017	5.771441123	5.703782475	5.043425117	5.736572297	5.010635294	5.575949103	5.068904202	6.792344427	6.432940093	6.665683718	6.440946541	6.742880636	6.453624999	0	0	0	0	0	0	0	0	0	0	0	0	0	0	0	0	0	0
8.056426768	7.895436007	8.732143268	8.200562797	8.151333338	8.261526448	7.148345744	6.9902565	7.933079772	7.396335294	7.60190196	7.437206367	6.466144724	6.280395839	7.41517511	6.638567789	6.913737351	6.680854679	8.056426768	7.895436007	8.732143268	8.200562797	8.151333338	8.261526448	0	0	0	0	0	0	0	0	0	0	0	0	0	0	0	0	0	0
7.829630389	7.594884387	8.529911964	7.797702036	8.159374737	7.982757702	7.176254532	7.00033446	7.94944442	7.149131599	7.404887576	7.061334367	6.490723535	6.298949247	7.156956365	6.284134161	6.827629235	6.230481448	7.829630389	7.594884387	8.529911964	7.797702036	8.159374737	7.982757702	0	0	0	0	0	0	0	0	0	0	0	0	0	0	0	0	0	0
8.161089513	8.6006148	8.514589806	8.350193651	8.026823576	8.483222672	7.460490306	7.89319887	8.171316875	7.825245291	7.408530567	7.789868559	7.011213987	7.239932591	7.361375429	6.899723107	7.00488199	7.22620901	8.161089513	8.6006148	8.514589806	8.350193651	8.026823576	8.483222672	0	0	0	0	0	0	0	0	0	0	0	0	0	0	0	0	0	0
6.97634807	6.480044562	6.898714534	6.442540166	6.795705775	6.553933404	6.317164687	5.749392986	6.391917113	5.837730447	6.378426184	5.762051383	5.777652323	5.123963979	5.823045895	5.099866428	5.746203191	5.099866428	6.97634807	6.480044562	6.898714534	6.442540166	6.795705775	6.553933404	0	0	0	0	0	0	0	0	0	0	0	0	0	0	0	0	0	0
6.926577033	6.502790046	6.793466133	6.418364936	6.854354502	6.461468176	6.298949247	5.80814249	6.131226489	5.789960171	6.216606101	5.81711116	5.80814249	5.141663557	5.755742214	5.068904202	5.730099783	5.062595033	6.926577033	6.502790046	6.793466133	6.418364936	6.854354502	6.461468176	0	0	0	0	0	0	0	0	0	0	0	0	0	0	0	0	0	0
6.829793738	6.364750757	6.675823222	6.363028104	6.874198495	6.366470448	6.270988432	5.726847748	6.285998095	5.66296048	6.361302478	5.746203191	5.683579767	4.976733742	5.616771098	5.010635294	5.811140993	4.983606622	6.829793738	6.364750757	6.675823222	6.363028104	6.874198495	6.366470448	0	0	0	0	0	0	0	0	0	0	0	0	0	0	0	0	0	0
7.065613364	6.629363253	7.193685818	6.694562059	6.708084084	6.426488457	6.426488457	5.958424693	6.467698726	5.950642553	6.270988432	5.796057751	5.774551546	5.209486153	5.918893854	5.192956851	5.65248918	5.081404365	7.065613364	6.629363253	7.193685818	6.694562059	6.708084084	6.426488457	0	0	0	0	0	0	0	0	0	0	0	0	0	0	0	0	0	0
8.02125618	8.140898461	8.185071478	7.973499964	7.26961675	7.494986234	6.995766156	7.29301768	7.539558829	7.317876199	6.678342115	6.830874235	6.591673732	6.672032945	7.022868086	6.525029658	6.054439346	6.084499413	8.02125618	8.140898461	8.185071478	7.973499964	7.26961675	7.494986234	0	0	0	0	0	0	0	0	0	0	0	0	0	0	0	0	0	0
6.8134446	6.448889394	6.744059186	6.459904454	6.66949809	6.408528791	6.340359304	5.783825182	6.390240667	5.746203191	6.091309882	5.762051383	5.605802066	5.081404365	5.627621114	5.068904202	5.509388337	4.997212274	6.8134446	6.448889394	6.744059186	6.459904454	6.66949809	6.408528791	0	0	0	0	0	0	0	0	0	0	0	0	0	0	0	0	0	0
7.428333194	7.227662499	7.761744985	7.20489251	6.711740395	6.523562306	6.74051936	6.532334292	7.17472431	6.579251212	6.313548046	5.823045895	6.124683391	5.710427017	6.620073207	5.774551546	5.710427017	5.147494477	7.428333194	7.227662499	7.761744985	7.20489251	6.711740395	6.523562306	0	0	0	0	0	0	0	0	0	0	0	0	0	0	0	0	0	0
6.69950034	6.426488457	6.81014245	6.354370041	6.859614904	6.480044562	6.137727054	5.831882477	6.289715571	5.697093487	6.376726948	5.762051383	5.66296048	5.093750201	5.648974238	4.997212274	5.80814249	5.093750201	6.69950034	6.426488457	6.81014245	6.354370041	6.859614904	6.480044562	0	0	0	0	0	0	0	0	0	0	0	0	0	0	0	0	0	0
8.552946361	8.665613197	9.140883107	8.752739509	7.599901959	7.525639975	7.916078096	7.997663127	8.552753367	8.064636476	7.166265974	7.031741259	7.267525428	7.248504072	7.946971358	7.309212366	6.385194399	6.137727054	8.552946361	8.665613197	9.140883107	8.752739509	7.599901959	7.525639975	0	0	0	0	0	0	0	0	0	0	0	0	0	0	0	0	0	0
7.875119281	7.434847875	8.707152175	8.059276223	7.544861069	7.157735484	7.132497552	6.768493212	8.079927771	7.33171497	6.776506992	6.317164687	6.513230111	6.047372179	7.440733707	6.570882962	6.293419279	5.541263545	7.875119281	7.434847875	8.707152175	8.059276223	7.544861069	7.157735484	0	0	0	0	0	0	0	0	0	0	0	0	0	0	0	0	0	0
10.64616272	10.33221335	NA	10.70826555	10.34766042	10.70436743	10.16458178	10.13157884	10.63498969	10.00924299	9.644004134	9.848925765	9.327056172	9.252441548	9.994789711	9.214631153	9.128153701	9.228082053	10.64616272	10.33221335	11.09033963	10.70826555	10.34766042	10.70436743	0	0	10.81977828	0	0	0	0	0	0	0	0	0	0	0	0	0	0	0
6.855408799	6.447305863	6.704414355	6.354370041	7.657755271	6.543911846	6.214608098	5.697093487	6.208590026	5.713732806	6.993015123	5.877735782	5.710427017	5.049856007	5.641907071	4.983606622	6.439350371	5.164785974	6.855408799	6.447305863	6.704414355	6.354370041	7.657755271	6.543911846	0	0	0	0	0	0	0	0	0	0	0	0	0	0	0	0	0	0
7.309881486	6.91274282	8.651199471	8.017966703	8.190354404	7.588829878	6.725033642	6.161207322	8.186742787	7.308542798	7.311886164	6.733401892	6.169610732	5.480638923	7.511524648	6.555356892	6.993015123	6.17586727	7.309881486	6.91274282	8.651199471	8.017966703	8.190354404	7.588829878	0	0	0	0	0	0	0	0	0	0	0	0	0	0	0	0	0	0
8.089175679	7.317876199	9.928911605	8.820994646	8.616495392	8.056743775	7.595387279	6.935370446	9.363318937	8.14322675	8.04494705	7.349230825	6.610696045	5.894402834	8.516192691	7.163172391	7.452402451	6.532334292	8.089175679	7.317876199	9.928911605	8.820994646	8.616495392	8.056743775	0	0	0	0	0	0	0	0	0	0	0	0	0	0	0	0	0	0
NA	10.48991218	NA	10.59458263	8.773229786	8.901502757	9.853088595	9.611529685	10.68159609	9.883692925	8.262816938	8.210668031	9.140561477	8.858084222	10.05371627	9.112065803	7.626570206	7.399398083	10.84353387	10.48991218	11.09033963	10.59458263	8.773229786	8.901502757	10.81977828	0	10.81977828	0	0	0	0	0	0	0	0	0	0	0	0	0	0	0
6.733401892	6.406879986	6.758094504	6.416732283	6.612041035	6.418364936	6.01615716	5.697093487	6.200509174	5.755742214	6.192362489	5.700443573	5.713732806	5.017279837	5.521460918	5.049856007	5.749392986	5.017279837	6.733401892	6.406879986	6.758094504	6.416732283	6.612041035	6.418364936	0	0	0	0	0	0	0	0	0	0	0	0	0	0	0	0	0	0
6.736966958	6.424869024	6.656726524	6.300785795	6.652863029	6.359573869	6.216606101	5.693732139	6.246106765	5.676753802	6.253828812	5.673323267	5.693732139	5.056245805	5.686975356	4.983606622	5.634789603	4.934473933	6.736966958	6.424869024	6.656726524	6.300785795	6.652863029	6.359573869	0	0	0	0	0	0	0	0	0	0	0	0	0	0	0	0	0	0
6.992096427	6.551080335	6.948897222	6.563855527	6.84694314	6.50578406	6.29710932	5.877735782	6.400257445	5.899897354	6.410174882	5.883322388	5.752572639	5.164785974	5.768320996	5.117993812	5.834810737	5.141663557	6.992096427	6.551080335	6.948897222	6.563855527	6.84694314	6.50578406	0	0	0	0	0	0	0	0	0	0	0	0	0	0	0	0	0	0
6.797940413	6.426488457	6.817830571	6.300785795	6.758094504	6.381816017	6.216606101	5.811140993	6.206575927	5.676753802	6.139884552	5.723585102	5.774551546	5.017279837	5.616771098	5.003946306	5.690359454	4.976733742	6.797940413	6.426488457	6.817830571	6.300785795	6.758094504	6.381816017	0	0	0	0	0	0	0	0	0	0	0	0	0	0	0	0	0	0
6.867974409	6.376726948	6.783325201	6.354370041	6.634633358	6.380122537	6.240275845	5.693732139	6.073044534	5.645446898	6.248042875	5.736572297	5.648974238	5.043425117	5.634789603	4.976733742	5.669880923	4.94875989	6.867974409	6.376726948	6.783325201	6.354370041	6.634633358	6.380122537	0	0	0	0	0	0	0	0	0	0	0	0	0	0	0	0	0	0
7.531552381	7.577121931	7.768110379	7.629975707	7.38832786	7.80832305	6.841615476	6.96979067	7.193685818	6.960347729	6.809039306	7.193685818	6.196444128	6.222576268	6.610696045	6.204557763	6.192362489	6.343880434	7.531552381	7.577121931	7.768110379	7.629975707	7.38832786	7.80832305	0	0	0	0	0	0	0	0	0	0	0	0	0	0	0	0	0	0
6.722629795	6.424869024	6.756932389	6.352629396	6.66057515	6.426488457	6.204557763	5.720311777	6.194405391	5.720311777	6.302618976	5.811140993	5.549076085	5.068904202	5.568344504	5.036952602	5.564520407	5.030437921	6.722629795	6.424869024	6.756932389	6.352629396	6.66057515	6.426488457	0	0	0	0	0	0	0	0	0	0	0	0	0	0	0	0	0	0
7.04053639	6.529418838	7.184629153	6.610696045	6.986566459	6.705639095	6.368187186	5.866468057	6.610696045	5.940171253	6.445719819	6.008813185	5.638354669	5.187385806	6.059123196	5.198497031	5.860786223	5.356586275	7.04053639	6.529418838	7.184629153	6.610696045	6.986566459	6.705639095	0	0	0	0	0	0	0	0	0	0	0	0	0	0	0	0	0	0
6.872128101	6.439350371	6.783325201	6.366470448	6.792344427	6.398594935	6.265301213	5.762051383	6.28785856	5.746203191	6.276643489	5.758901774	5.768320996	5.093750201	5.749392986	5.017279837	5.733341277	5.087596335	6.872128101	6.439350371	6.783325201	6.366470448	6.792344427	6.398594935	0	0	0	0	0	0	0	0	0	0	0	0	0	0	0	0	0	0
6.784457063	6.410174882	6.793466133	6.418364936	6.842683282	6.492239835	6.131226489	5.749392986	6.234410726	5.762051383	6.091309882	5.80814249	5.552959585	5.049856007	5.796057751	5.099866428	5.700443573	5.153291594	6.784457063	6.410174882	6.793466133	6.418364936	6.842683282	6.492239835	0	0	0	0	0	0	0	0	0	0	0	0	0	0	0	0	0	0
6.788971743	6.418364936	6.787844982	6.345636361	6.720220155	6.418364936	6.214608098	5.771441123	6.204557763	5.720311777	6.246106765	5.726847748	5.638354669	5.049856007	5.768320996	4.997212274	5.65248918	5.023880521	6.788971743	6.418364936	6.787844982	6.345636361	6.720220155	6.418364936	0	0	0	0	0	0	0	0	0	0	0	0	0	0	0	0	0	0
7.00488199	6.533788838	6.961296046	6.56526497	6.871091295	6.498282149	6.364750757	5.880532986	6.431331082	5.81711116	6.216606101	5.950642553	5.726847748	5.192956851	5.918893854	5.164785974	5.765191103	5.231108617	7.00488199	6.533788838	6.961296046	6.56526497	6.871091295	6.498282149	0	0	0	0	0	0	0	0	0	0	0	0	0	0	0	0	0	0
7.301147806	6.744059186	7.758760544	7.009408933	7.705712824	8.051340933	6.562444094	6.242223265	7.113142109	6.418364936	7.109062136	7.302496424	6.056784013	5.420534999	6.553933404	5.648974238	6.456769656	6.56948142	7.301147806	6.744059186	7.758760544	7.009408933	7.705712824	8.051340933	0	0	0	0	0	0	0	0	0	0	0	0	0	0	0	0	0	0
9.518927405	9.637958285	9.907031266	9.858124011	9.146015161	10.09962983	8.713910628	8.960082528	9.350623917	9.155039056	8.562166557	9.397566548	7.990576882	8.178358166	8.678801707	8.353732642	7.981733287	8.62389281	9.518927405	9.637958285	9.907031266	9.858124011	9.146015161	10.09962983	0	0	0	0	0	0	0	0	0	0	0	0	0	0	0	0	0	0
10.26304833	9.961379031	10.638664	9.80504748	9.830056274	10.05680932	9.283497893	9.114490046	10.0448569	9.077951184	9.114379981	9.003808086	8.737292113	8.516392871	9.398146859	8.295548516	8.596004372	8.579416535	10.26304833	9.961379031	10.638664	9.80504748	9.830056274	10.05680932	0	0	0	0	0	0	0	0	0	0	0	0	0	0	0	0	0	0
6.943122423	6.51174533	6.871091295	6.434546519	6.748759547	6.492239835	6.257667588	5.811140993	6.131226489	5.746203191	6.184148891	5.802118375	5.743003188	5.135798437	5.697093487	5.056245805	5.713732806	5.056245805	6.943122423	6.51174533	6.871091295	6.434546519	6.748759547	6.492239835	0	0	0	0	0	0	0	0	0	0	0	0	0	0	0	0	0	0
6.781057626	6.267200549	6.775366091	6.385194399	6.690842277	6.29156914	6.295266001	5.673323267	6.198478716	5.710427017	6.232448017	5.703782475	5.686975356	4.983606622	5.710427017	5.043425117	5.686975356	5.003946306	6.781057626	6.267200549	6.775366091	6.385194399	6.690842277	6.29156914	0	0	0	0	0	0	0	0	0	0	0	0	0	0	0	0	0	0
6.825460036	6.363028104	6.749931194	6.361302478	6.635946556	6.398594935	6.329720906	5.655991811	6.23636959	5.755742214	6.222576268	5.703782475	5.755742214	5.030437921	5.771441123	4.997212274	5.568344504	4.990432587	6.825460036	6.363028104	6.749931194	6.361302478	6.635946556	6.398594935	0	0	0	0	0	0	0	0	0	0	0	0	0	0	0	0	0	0
6.771935556	6.456769656	6.759255271	6.315358002	6.766191715	6.418364936	6.302618976	5.710427017	6.104793232	5.789960171	6.284134161	5.720311777	5.826000107	5.075173815	5.697093487	5.036952602	5.783825182	5.030437921	6.771935556	6.456769656	6.759255271	6.315358002	6.766191715	6.418364936	0	0	0	0	0	0	0	0	0	0	0	0	0	0	0	0	0	0
6.80461452	6.34738921	6.64509097	6.37502482	6.751101469	6.458338283	6.309918278	5.783825182	6.070737728	5.786897381	6.326149473	5.739792912	5.549076085	5.043425117	5.786897381	5.081404365	5.746203191	5.030437921	6.80461452	6.34738921	6.64509097	6.37502482	6.751101469	6.458338283	0	0	0	0	0	0	0	0	0	0	0	0	0	0	0	0	0	0
8.435549202	8.953640037	9.016391479	9.066470002	8.122371243	9.079776002	7.600402335	8.265392931	8.467582691	8.357962966	7.574045005	8.45616849	6.983789965	7.538494999	7.826443135	7.566311015	7.014814351	7.645397699	8.435549202	8.953640037	9.016391479	9.066470002	8.122371243	9.079776002	0	0	0	0	0	0	0	0	0	0	0	0	0	0	0	0	0	0
9.768412111	9.610926933	10.09691389	9.783126196	9.378732023	9.894749487	8.995040975	8.867990898	9.564582359	9.054621797	8.782169426	9.295508384	8.433594168	8.303504799	8.898638794	8.258422462	8.42485858	8.821879863	9.768412111	9.610926933	10.09691389	9.783126196	9.378732023	9.894749487	0	0	0	0	0	0	0	0	0	0	0	0	0	0	0	0	0	0
6.754604099	6.50578406	6.844815479	6.499787041	6.909753282	6.582025139	6.238324625	5.869296913	6.251903883	5.872117789	6.274762021	5.937536205	5.752572639	5.159055299	5.834810737	5.068904202	5.752572639	5.192956851	6.754604099	6.50578406	6.844815479	6.499787041	6.909753282	6.582025139	0	0	0	0	0	0	0	0	0	0	0	0	0	0	0	0	0	0
8.270525095	7.614312146	8.791638037	8.152774053	8.292548514	8.550821372	7.466227556	6.927557906	8.160232492	7.278628942	7.906915489	8.00836557	6.855408799	6.186208624	7.402451521	6.49375384	7.050989447	7.058758153	8.270525095	7.614312146	8.791638037	8.152774053	8.292548514	8.550821372	0	0	0	0	0	0	0	0	0	0	0	0	0	0	0	0	0	0
6.74051936	6.499787041	6.770789424	6.440946541	6.778784898	6.546785411	6.161207322	5.81711116	6.309918278	5.811140993	6.356107661	5.799092654	5.700443573	5.129898715	5.786897381	5.135798437	5.707110265	5.170483995	6.74051936	6.499787041	6.770789424	6.440946541	6.778784898	6.546785411	0	0	0	0	0	0	0	0	0	0	0	0	0	0	0	0	0	0
6.817830571	6.405228458	6.658011046	6.395261598	6.599870499	6.364750757	6.146329258	5.746203191	6.194405391	5.736572297	6.165417854	5.713732806	5.624017506	5.049856007	5.65248918	5.043425117	5.669880923	5.062595033	6.817830571	6.405228458	6.658011046	6.395261598	6.599870499	6.364750757	0	0	0	0	0	0	0	0	0	0	0	0	0	0	0	0	0	0
7.054449658	6.836259277	7.026426809	6.811244379	6.988413182	6.829793738	6.388561406	6.054439346	6.559615237	6.180016654	6.396929655	6.428105273	5.80814249	5.370638028	5.953243334	5.438079309	5.82008293	5.65248918	7.054449658	6.836259277	7.026426809	6.811244379	6.988413182	6.829793738	0	0	0	0	0	0	0	0	0	0	0	0	0	0	0	0	0	0
6.928537818	6.665683718	7.052721049	6.601230119	6.870053412	6.673297968	6.444131257	6.013715156	6.415096959	6.011267174	6.269096284	6.086774727	5.80814249	5.308267697	5.880532986	5.303304908	5.802118375	5.361292166	6.928537818	6.665683718	7.052721049	6.601230119	6.870053412	6.673297968	0	0	0	0	0	0	0	0	0	0	0	0	0	0	0	0	0	0
6.989335266	6.555356892	7.090076836	6.71417053	6.955592608	6.694562059	6.366470448	5.899897354	6.64509097	6.023447593	6.340359304	6.115892125	5.805134969	5.247024072	6.035481433	5.267858159	5.805134969	5.298317367	6.989335266	6.555356892	7.090076836	6.71417053	6.955592608	6.694562059	0	0	0	0	0	0	0	0	0	0	0	0	0	0	0	0	0	0
7.106606138	7.003974137	7.605890001	7.349873705	7.070724107	7.527793988	6.516193076	6.23636959	6.941190055	6.587550015	6.624065228	6.807934944	5.863631176	5.529429088	6.327936784	5.814130532	6.02827852	6.056784013	7.106606138	7.003974137	7.605890001	7.349873705	7.070724107	7.527793988	0	0	0	0	0	0	0	0	0	0	0	0	0	0	0	0	0	0
8.103796713	8.050065423	8.372398607	8.193400232	7.793174347	8.45723085	7.192934221	7.428333194	7.636752112	7.469083885	7.252762418	7.718240952	6.674561392	6.715383386	7.118826249	6.65544035	6.651571874	6.960347729	8.103796713	8.050065423	8.372398607	8.193400232	7.793174347	8.45723085	0	0	0	0	0	0	0	0	0	0	0	0	0	0	0	0	0	0
6.688354714	6.469250317	6.678342115	6.421622268	6.732210706	6.480044562	6.152732695	5.749392986	6.352629396	5.762051383	6.159095388	5.81711116	5.659482216	5.159055299	5.66296048	5.062595033	5.638354669	5.105945474	6.688354714	6.469250317	6.678342115	6.421622268	6.732210706	6.480044562	0	0	0	0	0	0	0	0	0	0	0	0	0	0	0	0	0	0
8.202208436	7.8559322	9.196545661	8.776012719	8.605753368	9.014690385	7.54009032	7.207859871	8.58260633	8.078688229	7.981733287	8.318986125	6.70930434	6.486160789	7.988882253	7.275172319	7.344072851	7.497207223	8.202208436	7.8559322	9.196545661	8.776012719	8.605753368	9.014690385	0	0	0	0	0	0	0	0	0	0	0	0	0	0	0	0	0	0
6.838405201	6.463029457	6.760414691	6.490723535	6.875232087	6.552507887	6.214608098	5.874930731	6.159095388	5.786897381	6.29710932	5.857933154	5.733341277	5.170483995	5.683579767	5.087596335	5.780743516	5.087596335	6.838405201	6.463029457	6.760414691	6.490723535	6.875232087	6.552507887	0	0	0	0	0	0	0	0	0	0	0	0	0	0	0	0	0	0
6.553933404	6.406879986	6.70073111	6.343880434	6.689599269	6.371611847	6.188264123	5.700443573	6.086774727	5.780743516	6.154858094	5.730099783	5.645446898	5.068904202	5.609471795	5.030437921	5.525452939	4.997212274	6.553933404	6.406879986	6.70073111	6.343880434	6.689599269	6.371611847	0	0	0	0	0	0	0	0	0	0	0	0	0	0	0	0	0	0
6.899723107	6.400257445	6.599870499	6.403574198	6.593044534	6.398594935	6.361302478	5.700443573	6.079933195	5.730099783	6.244166901	5.638354669	5.602118821	5.068904202	5.598421959	5.017279837	5.739792912	5.030437921	6.899723107	6.400257445	6.599870499	6.403574198	6.593044534	6.398594935	0	0	0	0	0	0	0	0	0	0	0	0	0	0	0	0	0	0
6.816735881	6.43775165	6.597145702	6.33150185	6.588926478	6.336825731	6.361302478	5.707110265	6.173786104	5.686975356	6.317164687	5.743003188	5.676753802	5.099866428	5.680172609	4.976733742	5.739792912	5.036952602	6.816735881	6.43775165	6.597145702	6.33150185	6.588926478	6.336825731	0	0	0	0	0	0	0	0	0	0	0	0	0	0	0	0	0	0
8.018625465	8.361708289	8.170468578	8.13270649	7.864419905	8.631057448	7.303843225	7.625595072	7.595889918	7.458762692	6.952728645	7.6666902	6.622736324	6.807934944	7.267525428	6.768493212	6.517671273	6.91671502	8.018625465	8.361708289	8.170468578	8.13270649	7.864419905	8.631057448	0	0	0	0	0	0	0	0	0	0	0	0	0	0	0	0	0	0
7.116394144	6.735780014	7.519149958	7.071573364	7.540621529	7.503840747	6.424869024	6.102558595	7.001245622	6.285998095	6.759255271	6.549650742	5.823045895	5.356586275	6.436150368	5.579729826	6.206575927	5.82008293	7.116394144	6.735780014	7.519149958	7.071573364	7.540621529	7.503840747	0	0	0	0	0	0	0	0	0	0	0	0	0	0	0	0	0	0
6.727431725	6.455198563	6.80682936	6.403574198	6.74051936	6.492239835	6.21860012	5.82008293	6.43775165	5.768320996	6.311734809	5.762051383	5.676753802	5.030437921	5.796057751	5.062595033	5.713732806	5.099866428	6.727431725	6.455198563	6.80682936	6.403574198	6.74051936	6.492239835	0	0	0	0	0	0	0	0	0	0	0	0	0	0	0	0	0	0
6.769641977	6.368187186	6.64509097	6.383506635	6.716594774	6.428105273	6.12249281	5.686975356	6.12249281	5.730099783	6.11368218	5.768320996	5.659482216	5.056245805	5.697093487	4.990432587	5.59471138	5.099866428	6.769641977	6.368187186	6.64509097	6.383506635	6.716594774	6.428105273	0	0	0	0	0	0	0	0	0	0	0	0	0	0	0	0	0	0
7.008505182	6.65929392	7.225481473	6.821107472	6.907755279	6.876264612	6.428105273	5.948034989	6.64118217	6.206575927	6.342121419	6.222576268	5.942799375	5.298317367	6.124683391	5.459585514	5.84932478	5.517452896	7.008505182	6.65929392	7.225481473	6.821107472	6.907755279	6.876264612	0	0	0	0	0	0	0	0	0	0	0	0	0	0	0	0	0	0
7.640123173	7.074963198	7.964850887	7.23417718	7.800572655	7.663877259	6.926577033	6.343880434	7.421775794	6.595780514	7.356918242	7.119635638	6.284134161	5.609471795	6.785587645	5.755742214	6.746412129	6.202535517	7.640123173	7.074963198	7.964850887	7.23417718	7.800572655	7.663877259	0	0	0	0	0	0	0	0	0	0	0	0	0	0	0	0	0	0
7.461065514	7.598399329	7.643003636	7.470793774	7.123672785	7.527255919	6.794586581	6.89060912	6.91274282	6.617402978	6.580639137	6.839476438	6.171700597	6.169610732	6.390240667	5.891644212	6.035481433	6.042632834	7.461065514	7.598399329	7.643003636	7.470793774	7.123672785	7.527255919	0	0	0	0	0	0	0	0	0	0	0	0	0	0	0	0	0	0
7.163172391	6.650279049	7.546446274	6.981934677	7.216709487	7.278628942	6.501289671	5.988961417	6.927557906	6.37331979	6.71417053	6.606650186	5.84932478	5.313205979	6.385194399	5.66296048	6.206575927	5.991464547	7.163172391	6.650279049	7.546446274	6.981934677	7.216709487	7.278628942	0	0	0	0	0	0	0	0	0	0	0	0	0	0	0	0	0	0
6.624065228	6.333279628	6.673297968	6.37502482	6.746412129	6.340359304	6.059123196	5.777652323	6.210600077	5.700443573	6.079933195	5.697093487	5.666426688	5.023880521	5.676753802	4.990432587	5.723585102	5.017279837	6.624065228	6.333279628	6.673297968	6.37502482	6.746412129	6.340359304	0	0	0	0	0	0	0	0	0	0	0	0	0	0	0	0	0	0
8.397733751	7.607381426	9.484709215	8.560444233	8.562357743	8.521782644	7.575584652	6.801283034	8.834045641	7.849323818	8.046869511	7.860185057	7.069023427	6.142037406	8.308691917	7.065613364	7.313220387	7.080867897	8.397733751	7.607381426	9.484709215	8.560444233	8.562357743	8.521782644	0	0	0	0	0	0	0	0	0	0	0	0	0	0	0	0	0	0
6.742880636	6.405228458	6.70930434	6.395261598	6.759255271	6.478509642	6.309918278	5.730099783	6.356107661	5.749392986	6.182084907	5.823045895	5.713732806	5.030437921	5.575949103	5.017279837	5.733341277	5.075173815	6.742880636	6.405228458	6.70930434	6.395261598	6.759255271	6.478509642	0	0	0	0	0	0	0	0	0	0	0	0	0	0	0	0	0	0
7.550661243	7.302496424	7.602900462	7.20489251	7.10824414	7.395721609	6.842683282	6.520621128	7.04053639	6.605297921	6.621405652	6.687108608	6.401917197	5.843544417	6.37502482	5.877735782	5.988961417	5.966146739	7.550661243	7.302496424	7.602900462	7.20489251	7.10824414	7.395721609	0	0	0	0	0	0	0	0	0	0	0	0	0	0	0	0	0	0
7.685703061	7.323170718	7.609862201	7.093404626	6.948897222	7.222566019	6.901737207	6.583409222	7.095893221	6.426488457	6.525029658	6.495265556	6.169610732	5.686975356	6.248042875	5.568344504	5.966146739	5.831882477	7.685703061	7.323170718	7.609862201	7.093404626	6.948897222	7.222566019	0	0	0	0	0	0	0	0	0	0	0	0	0	0	0	0	0	0
6.712956201	6.361302478	6.609349243	6.383506635	6.66949809	6.439350371	6.073044534	5.726847748	6.118097198	5.752572639	6.047372179	5.730099783	5.713732806	5.056245805	5.645446898	5.017279837	5.598421959	5.017279837	6.712956201	6.361302478	6.609349243	6.383506635	6.66949809	6.439350371	0	0	0	0	0	0	0	0	0	0	0	0	0	0	0	0	0	0
7.896180609	7.900266037	7.839525582	7.788211558	7.396948603	7.940939762	7.109879463	7.21964204	7.25629724	7.058758153	6.790097236	7.330405212	6.440946541	6.421622268	6.65929392	6.269096284	6.29156914	6.442540166	7.896180609	7.900266037	7.839525582	7.788211558	7.396948603	7.940939762	0	0	0	0	0	0	0	0	0	0	0	0	0	0	0	0	0	0
10.30701746	9.631481959	10.79663247	10.23225159	10.26077731	10.64540109	9.256937657	8.781555459	10.23099112	9.516427036	9.391494581	9.55251063	9.006263883	8.398860004	9.558600006	8.697345731	8.984818996	9.144414222	10.30701746	9.631481959	10.79663247	10.23225159	10.26077731	10.64540109	0	0	0	0	0	0	0	0	0	0	0	0	0	0	0	0	0	0
6.685860947	6.400257445	6.680854679	6.416732283	6.64509097	6.390240667	6.01615716	5.680172609	6.02827852	5.697093487	6.102558595	5.765191103	5.686975356	5.030437921	5.552959585	5.043425117	5.598421959	5.017279837	6.685860947	6.400257445	6.680854679	6.416732283	6.64509097	6.390240667	0	0	0	0	0	0	0	0	0	0	0	0	0	0	0	0	0	0
6.786716951	6.439350371	6.845879875	6.415096959	6.792344427	6.447305863	6.01615716	5.690359454	6.242223265	5.786897381	6.156978986	5.777652323	5.680172609	5.017279837	5.686975356	4.990432587	5.641907071	5.010635294	6.786716951	6.439350371	6.845879875	6.415096959	6.792344427	6.447305863	0	0	0	0	0	0	0	0	0	0	0	0	0	0	0	0	0	0
8.981555941	9.18962733	9.013473544	9.231416698	8.077757564	9.254357257	8.286521374	8.472614148	8.511577453	8.45361421	7.426549072	8.554103545	7.606884531	7.679251426	7.783224016	7.67971364	6.930494766	7.797291274	8.981555941	9.18962733	9.013473544	9.231416698	8.077757564	9.254357257	0	0	0	0	0	0	0	0	0	0	0	0	0	0	0	0	0	0
6.73459166	6.352629396	6.783325201	6.295266001	6.698268054	6.385194399	6.190315406	5.720311777	6.192362489	5.673323267	6.198478716	5.703782475	5.613128106	5.030437921	5.552959585	5.043425117	5.755742214	5.036952602	6.73459166	6.352629396	6.783325201	6.295266001	6.698268054	6.385194399	0	0	0	0	0	0	0	0	0	0	0	0	0	0	0	0	0	0
6.779921907	6.361302478	6.7310181	6.34738921	6.698268054	6.326149473	6.118097198	5.613128106	6.248042875	5.749392986	6.226536669	5.723585102	5.605802066	5.036952602	5.616771098	4.997212274	5.680172609	5.003946306	6.779921907	6.361302478	6.7310181	6.34738921	6.698268054	6.326149473	0	0	0	0	0	0	0	0	0	0	0	0	0	0	0	0	0	0
7.608870629	7.35436233	7.658699558	7.458762692	7.331060305	7.661527081	6.893656355	6.573680167	7.170119543	6.745236349	6.826545224	6.935370446	6.280395839	5.963579344	6.542471961	5.986452005	6.276643489	6.240275845	7.608870629	7.35436233	7.658699558	7.458762692	7.331060305	7.661527081	0	0	0	0	0	0	0	0	0	0	0	0	0	0	0	0	0	0
7.213768308	6.749931194	7.406103381	6.893656355	7.243512975	6.918695219	6.684611728	6.107022888	6.842683282	6.206575927	6.608000625	6.343880434	6.104793232	5.384495063	6.212606096	5.501258211	6.033086222	5.616771098	7.213768308	6.749931194	7.406103381	6.893656355	7.243512975	6.918695219	0	0	0	0	0	0	0	0	0	0	0	0	0	0	0	0	0	0
7.280697195	6.745236349	7.365812837	6.874198495	7.245655068	7.199678346	6.624065228	6.12249281	6.910750788	6.210600077	6.744059186	6.406879986	6.118097198	5.416100402	6.269096284	5.468060141	6.11146734	5.676753802	7.280697195	6.745236349	7.365812837	6.874198495	7.245655068	7.199678346	0	0	0	0	0	0	0	0	0	0	0	0	0	0	0	0	0	0
6.875232087	6.368187186	6.717804695	6.343880434	6.801283034	6.469250317	6.152732695	5.726847748	6.22059017	5.65248918	6.139884552	5.717027701	5.713732806	5.030437921	5.700443573	5.036952602	5.590986981	5.010635294	6.875232087	6.368187186	6.717804695	6.343880434	6.801283034	6.469250317	0	0	0	0	0	0	0	0	0	0	0	0	0	0	0	0	0	0
6.786716951	6.396929655	6.746412129	6.378426184	6.759255271	6.393590754	6.12249281	5.683579767	6.11368218	5.755742214	6.180016654	5.730099783	5.697093487	4.997212274	5.641907071	4.990432587	5.627621114	5.017279837	6.786716951	6.396929655	6.746412129	6.378426184	6.759255271	6.393590754	0	0	0	0	0	0	0	0	0	0	0	0	0	0	0	0	0	0
6.820016365	6.49375384	6.754604099	6.448889394	6.620073207	6.499787041	6.246106765	5.837730447	6.210600077	5.752572639	6.230481448	5.872117789	5.669880923	5.129898715	5.686975356	5.043425117	5.690359454	5.123963979	6.820016365	6.49375384	6.754604099	6.448889394	6.620073207	6.499787041	0	0	0	0	0	0	0	0	0	0	0	0	0	0	0	0	0	0
7.299797367	7.283448229	8.283494126	8.224699562	7.760467029	8.423761247	6.752270376	6.727431725	7.750184162	7.572502985	7.473637108	7.819234454	6.047372179	5.978885765	7.378383713	6.877296071	6.617402978	6.960347729	7.299797367	7.283448229	8.283494126	8.224699562	7.760467029	8.423761247	0	0	0	0	0	0	0	0	0	0	0	0	0	0	0	0	0	0
6.97354302	6.536691598	8.486940148	7.803435057	7.909122183	7.862112212	6.318968114	5.872117789	7.785305183	7.096721378	7.362010551	7.183111702	5.789960171	5.247024072	7.218176838	6.280395839	6.996681488	6.632001777	6.97354302	6.536691598	8.486940148	7.803435057	7.909122183	7.862112212	0	0	0	0	0	0	0	0	0	0	0	0	0	0	0	0	0	0
7.744569809	7.828436359	9.069928218	9.042040057	9.364262454	9.698674958	7.226936018	7.273092596	8.68270763	8.407155086	8.812843434	9.221280312	6.408528791	6.43775165	8.06714904	7.65349491	8.19450551	8.388905171	7.744569809	7.828436359	9.069928218	9.042040057	9.364262454	9.698674958	0	0	0	0	0	0	0	0	0	0	0	0	0	0	0	0	0	0
6.756932389	6.459904454	6.967909202	6.549650742	6.860663671	6.484635236	6.29710932	5.805134969	6.357842267	5.918893854	6.226536669	5.888877958	5.693732139	5.141663557	5.902633333	5.220355825	5.749392986	5.093750201	6.756932389	6.459904454	6.967909202	6.549650742	6.860663671	6.484635236	0	0	0	0	0	0	0	0	0	0	0	0	0	0	0	0	0	0
8.454679286	7.761319181	NA	10.290585	NA	10.37639322	7.746732908	7.192182059	10.48161662	9.588639812	10.63388235	9.67715141	7.056175284	6.380122537	9.852088989	8.822616945	9.875653762	8.797850649	8.454679286	7.761319181	11.05459741	10.290585	11.09033963	10.37639322	0	0	10.81977828	0	10.81977828	0	0	0	0	0	0	0	0	0	0	0	0	0
9.297343416	8.791486027	10.77235119	9.835957896	NA	10.10434459	8.470520783	8.057377489	10.22194128	9.183996397	10.29765576	9.251098364	7.770645234	7.300472814	9.5742888	8.349720837	9.842941053	8.563695025	9.297343416	8.791486027	10.77235119	9.835957896	11.06424488	10.10434459	0	0	0	0	10.81977828	0	0	0	0	0	0	0	0	0	0	0	0	0
8.870382066	8.716699573	10.3393202	9.92490652	10.37975279	9.991864663	8.101677747	8.039479919	9.814164415	9.241645222	9.968385384	9.435561763	7.40367029	7.228388452	9.113388846	8.436200032	9.004545459	8.504918161	8.870382066	8.716699573	10.3393202	9.92490652	10.37975279	9.991864663	0	0	0	0	0	0	0	0	0	0	0	0	0	0	0	0	0	0
6.884486652	6.396929655	6.828712072	6.436150368	6.818924065	6.459904454	6.171700597	5.743003188	6.154858094	5.730099783	6.284134161	5.796057751	5.666426688	5.068904202	5.768320996	5.068904202	5.638354669	5.075173815	6.884486652	6.396929655	6.828712072	6.436150368	6.818924065	6.459904454	0	0	0	0	0	0	0	0	0	0	0	0	0	0	0	0	0	0
7.564757013	7.064759028	9.439784036	8.935508712	9.483264073	9.159888828	6.893656355	6.480044562	8.890410552	8.228710799	8.848222068	8.442469645	6.293419279	5.730099783	8.191186005	7.439559309	8.395025557	7.765993079	7.564757013	7.064759028	9.439784036	8.935508712	9.483264073	9.159888828	0	0	0	0	0	0	0	0	0	0	0	0	0	0	0	0	0	0
8.004699511	7.957877358	8.799209242	8.499029221	8.722905701	8.32215107	7.226936018	7.362010551	8.244596756	7.759187439	8.311152548	7.779048645	6.561030666	6.582025139	7.810758117	7.127693699	7.533158807	6.831953566	8.004699511	7.957877358	8.799209242	8.499029221	8.722905701	8.32215107	0	0	0	0	0	0	0	0	0	0	0	0	0	0	0	0	0	0
6.8134446	6.421622268	6.886531643	6.408528791	6.946013991	6.561030666	6.102558595	5.786897381	6.228511004	5.720311777	6.381816017	5.796057751	5.717027701	5.081404365	5.693732139	5.081404365	5.676753802	5.093750201	6.8134446	6.421622268	6.886531643	6.408528791	6.946013991	6.561030666	0	0	0	0	0	0	0	0	0	0	0	0	0	0	0	0	0	0
6.697034248	6.484635236	6.727431725	6.403574198	6.825460036	6.459904454	6.269096284	5.796057751	6.270988432	5.843544417	6.244166901	5.777652323	5.752572639	5.087596335	5.65248918	5.153291594	5.713732806	5.017279837	6.697034248	6.484635236	6.727431725	6.403574198	6.825460036	6.459904454	0	0	0	0	0	0	0	0	0	0	0	0	0	0	0	0	0	0
6.795705775	6.386879319	6.719013154	6.340359304	6.761572769	6.385194399	6.261491684	5.659482216	6.232448017	5.683579767	6.240275845	5.648974238	5.680172609	5.049856007	5.66296048	4.941642423	5.717027701	5.036952602	6.795705775	6.386879319	6.719013154	6.340359304	6.761572769	6.385194399	0	0	0	0	0	0	0	0	0	0	0	0	0	0	0	0	0	0
6.838405201	6.507277712	6.741700695	6.51174533	6.866933284	6.527957918	6.378426184	5.837730447	6.289715571	5.799092654	6.324358962	5.843544417	5.771441123	5.093750201	5.802118375	5.062595033	5.680172609	5.068904202	6.838405201	6.507277712	6.741700695	6.51174533	6.866933284	6.527957918	0	0	0	0	0	0	0	0	0	0	0	0	0	0	0	0	0	0
7.14440718	6.84694314	8.443331343	8.206583614	8.233768709	8.178919333	6.440946541	6.023447593	7.745002804	7.318539549	7.496097345	7.325148958	5.996452089	5.393627546	7.138867	6.620073207	6.923628628	6.54534966	7.14440718	6.84694314	8.443331343	8.206583614	8.233768709	8.178919333	0	0	0	0	0	0	0	0	0	0	0	0	0	0	0	0	0	0
6.879355804	6.461468176	6.857514063	6.56948142	6.787844982	6.577861358	6.23636959	5.793013608	6.369900983	5.872117789	6.309918278	5.877735782	5.703782475	5.030437921	5.749392986	5.170483995	5.834810737	5.153291594	6.879355804	6.461468176	6.857514063	6.56948142	6.787844982	6.577861358	0	0	0	0	0	0	0	0	0	0	0	0	0	0	0	0	0	0
6.697034248	6.429719478	7.121252453	6.632001777	7.086737935	6.748759547	6.188264123	5.786897381	6.448889394	6.011267174	6.418364936	6.084499413	5.765191103	5.117993812	5.937536205	5.267858159	5.937536205	5.278114659	6.697034248	6.429719478	7.121252453	6.632001777	7.086737935	6.748759547	0	0	0	0	0	0	0	0	0	0	0	0	0	0	0	0	0	0
6.744059186	6.424869024	6.749931194	6.481577129	6.80682936	6.489204931	6.109247583	5.82008293	6.230481448	5.777652323	6.257667588	5.843544417	5.66296048	5.198497031	5.82008293	5.135798437	5.683579767	5.135798437	6.744059186	6.424869024	6.749931194	6.481577129	6.80682936	6.489204931	0	0	0	0	0	0	0	0	0	0	0	0	0	0	0	0	0	0
7.367708572	6.738152495	8.999989642	7.881559917	8.741456116	7.784473236	6.941190055	6.326149473	8.545974993	7.271008538	8.114324709	7.037027615	6.249975242	5.556828062	7.886832999	6.472346295	7.551712215	6.284134161	7.367708572	6.738152495	8.999989642	7.881559917	8.741456116	7.784473236	0	0	0	0	0	0	0	0	0	0	0	0	0	0	0	0	0	0
6.778784898	6.383506635	6.7310181	6.29710932	6.670766321	6.470799504	6.196444128	5.710427017	6.126869184	5.666426688	6.190315406	5.710427017	5.713732806	5.068904202	5.627621114	4.9698133	5.676753802	5.010635294	6.778784898	6.383506635	6.7310181	6.29710932	6.670766321	6.470799504	0	0	0	0	0	0	0	0	0	0	0	0	0	0	0	0	0	0
7.471363088	7.279318835	8.791333993	8.72923535	8.339739766	8.874308039	6.80682936	6.66057515	8.293299359	8.089789176	7.834788107	8.186185994	6.192362489	5.888877958	7.627057417	7.268223021	7.229838778	7.416378479	7.471363088	7.279318835	8.791333993	8.72923535	8.339739766	8.874308039	0	0	0	0	0	0	0	0	0	0	0	0	0	0	0	0	0	0
6.978213743	6.563855527	7.02464903	6.637258031	7.051855623	6.746412129	6.429719478	5.976350909	6.415096959	6.03787092	6.472346295	6.035481433	5.837730447	5.231108617	5.953243334	5.308267697	5.886104031	5.351858133	6.978213743	6.563855527	7.02464903	6.637258031	7.051855623	6.746412129	0	0	0	0	0	0	0	0	0	0	0	0	0	0	0	0	0	0
7.185387016	7.165493475	8.145549632	7.975564658	8.01466637	8.122668023	6.520621128	6.520621128	7.480992163	7.260522598	7.414572881	7.366445148	6.12905021	5.872117789	7.011213987	6.533788838	6.826545224	6.610696045	7.185387016	7.165493475	8.145549632	7.975564658	8.01466637	8.122668023	0	0	0	0	0	0	0	0	0	0	0	0	0	0	0	0	0	0
6.828712072	6.381816017	7.003065459	6.682108597	7.013915475	6.82437367	6.23636959	5.730099783	6.54534966	5.926926026	6.424869024	6.161207322	5.700443573	5.036952602	6.003887067	5.267858159	5.963579344	5.438079309	6.828712072	6.381816017	7.003065459	6.682108597	7.013915475	6.82437367	0	0	0	0	0	0	0	0	0	0	0	0	0	0	0	0	0	0
10.14713936	10.42442191	NA	NA	NA	NA	9.320718279	9.732639918	10.66244588	10.20525742	10.35609067	10.23899504	8.549466752	8.953769295	9.994880981	9.446360661	9.669851649	9.449357272	10.14713936	10.42442191	11.09033963	10.9228582	10.96876709	10.91568828	0	0	10.81977828	10.81977828	10.81977828	10.81977828	0	0	0	0	0	0	0	0	0	0	0	0
7.122866659	6.49375384	7.194436851	6.746412129	6.954638865	6.84694314	6.444131257	5.857933154	6.647688374	6.056784013	6.445719819	6.035481433	5.883322388	5.159055299	5.924255797	5.288267031	5.958424693	5.379897354	7.122866659	6.49375384	7.194436851	6.746412129	6.954638865	6.84694314	0	0	0	0	0	0	0	0	0	0	0	0	0	0	0	0	0	0
7.035268599	6.688354714	8.08671792	7.724004657	7.808729307	7.768956045	6.486160789	5.983936281	7.482681828	7.029087564	7.337587744	7.122059882	5.897153868	5.356586275	6.931471806	6.289715571	6.475432717	6.142037406	7.035268599	6.688354714	8.08671792	7.724004657	7.808729307	7.768956045	0	0	0	0	0	0	0	0	0	0	0	0	0	0	0	0	0	0
6.839476438	6.476972363	6.624065228	6.410174882	6.723832441	6.43775165	6.274762021	5.733341277	6.142037406	5.697093487	6.167516491	5.752572639	5.659482216	5.117993812	5.736572297	4.990432587	5.831882477	5.105945474	6.839476438	6.476972363	6.624065228	6.410174882	6.723832441	6.43775165	0	0	0	0	0	0	0	0	0	0	0	0	0	0	0	0	0	0
7.467371067	7.192934221	9.995838814	9.593082593	9.430519534	9.318387276	6.807934944	6.56667243	9.406236049	8.900685319	8.873047799	8.657476737	6.295266001	5.910796644	8.7740036	8.118207049	8.425516403	8.025189322	7.467371067	7.192934221	9.995838814	9.593082593	9.430519534	9.318387276	0	0	0	0	0	0	0	0	0	0	0	0	0	0	0	0	0	0
7.751045118	7.408530567	9.069237531	8.615951963	9.166179476	8.74687532	7.156956365	6.728628613	8.378390789	7.959625305	8.508555998	8.049107721	6.234410726	5.863631176	7.87397838	7.083387848	7.704361168	7.196686571	7.751045118	7.408530567	9.069237531	8.615951963	9.166179476	8.74687532	0	0	0	0	0	0	0	0	0	0	0	0	0	0	0	0	0	0
6.980075941	6.568077911	7.471932078	7.169350017	7.118016204	7.228388452	6.267200549	5.966146739	6.900730664	6.530877628	6.682108597	6.586171655	5.771441123	5.192956851	6.224558429	5.752572639	6.144185634	5.717027701	6.980075941	6.568077911	7.471932078	7.169350017	7.118016204	7.228388452	0	0	0	0	0	0	0	0	0	0	0	0	0	0	0	0	0	0
6.818924065	6.421622268	6.583409222	6.364750757	6.738152495	6.432940093	6.295266001	5.720311777	6.144185634	5.659482216	6.202535517	5.686975356	5.645446898	4.976733742	5.65248918	4.976733742	5.616771098	5.087596335	6.818924065	6.421622268	6.583409222	6.364750757	6.738152495	6.432940093	0	0	0	0	0	0	0	0	0	0	0	0	0	0	0	0	0	0
6.80682936	6.37331979	6.809039306	6.369900983	6.66057515	6.495265556	6.234410726	5.733341277	6.267200549	5.703782475	6.056784013	5.730099783	5.556828062	5.105945474	5.683579767	5.062595033	5.659482216	5.056245805	6.80682936	6.37331979	6.809039306	6.369900983	6.66057515	6.495265556	0	0	0	0	0	0	0	0	0	0	0	0	0	0	0	0	0	0
9.167015247	8.892886141	10.07192145	9.27322127	9.750744215	9.080459451	8.363342467	8.207674424	9.435721418	8.570923514	9.124455633	8.362408978	7.600402335	7.395107547	8.835210464	7.784057003	8.666819365	7.68294317	9.167015247	8.892886141	10.07192145	9.27322127	9.750744215	9.080459451	0	0	0	0	0	0	0	0	0	0	0	0	0	0	0	0	0	0
7.36707706	7.03966035	8.349484347	8.1285852	8.144388866	8.123261319	6.562444094	6.216606101	7.789868559	7.403061091	7.56112159	7.360103973	5.991464547	5.446737372	7.138867	6.682108597	6.96979067	6.577861358	7.36707706	7.03966035	8.349484347	8.1285852	8.144388866	8.123261319	0	0	0	0	0	0	0	0	0	0	0	0	0	0	0	0	0	0
6.766191715	6.380122537	6.715383386	6.34738921	6.665683718	6.388561406	6.222576268	5.707110265	6.059123196	5.680172609	6.169610732	5.720311777	5.673323267	4.990432587	5.669880923	5.010635294	5.673323267	4.94875989	6.766191715	6.380122537	6.715383386	6.34738921	6.665683718	6.388561406	0	0	0	0	0	0	0	0	0	0	0	0	0	0	0	0	0	0
8.410498453	8.77276521	9.610859938	9.466609174	9.432122998	9.610725934	7.820439515	8.196987927	9.223355309	8.927977461	8.849800827	8.856233556	6.90475077	7.379632153	8.368925175	7.980365765	8.094988759	7.924434185	8.410498453	8.77276521	9.610859938	9.466609174	9.432122998	9.610725934	0	0	0	0	0	0	0	0	0	0	0	0	0	0	0	0	0	0
6.797940413	6.448889394	6.933423026	6.467698726	6.767343125	6.510258341	6.249975242	5.793013608	6.419994928	5.780743516	6.204557763	5.866468057	5.638354669	5.099866428	5.786897381	5.111987788	5.789960171	5.159055299	6.797940413	6.448889394	6.933423026	6.467698726	6.767343125	6.510258341	0	0	0	0	0	0	0	0	0	0	0	0	0	0	0	0	0	0
6.899723107	6.376726948	6.587550015	6.366470448	6.710523109	6.371611847	6.282266747	5.723585102	6.242223265	5.713732806	6.222576268	5.717027701	5.710427017	5.056245805	5.648974238	5.036952602	5.739792912	5.049856007	6.899723107	6.376726948	6.587550015	6.366470448	6.710523109	6.371611847	0	0	0	0	0	0	0	0	0	0	0	0	0	0	0	0	0	0
6.710523109	6.317164687	6.539585956	6.338594078	6.652863029	6.418364936	6.255750042	5.743003188	6.150602768	5.713732806	6.17586727	5.700443573	5.624017506	5.003946306	5.638354669	5.017279837	5.627621114	5.017279837	6.710523109	6.317164687	6.539585956	6.338594078	6.652863029	6.418364936	0	0	0	0	0	0	0	0	0	0	0	0	0	0	0	0	0	0
8.154500175	7.512617545	9.304103902	8.746398334	8.445911989	8.310906757	7.204149292	6.796823718	8.940367233	8.173011312	7.909489493	7.573531263	6.624065228	6.230481448	8.256088134	7.381501895	7.200424893	6.822197391	8.154500175	7.512617545	9.304103902	8.746398334	8.445911989	8.310906757	0	0	0	0	0	0	0	0	0	0	0	0	0	0	0	0	0	0
8.30201781	8.147288259	9.479451059	8.979542602	9.102086787	8.970177815	7.482681828	7.483806688	8.932344569	8.217438538	8.39208338	8.217708407	6.782192056	6.726233402	8.475328987	7.585281079	7.774015077	7.454719949	8.30201781	8.147288259	9.479451059	8.979542602	9.102086787	8.970177815	0	0	0	0	0	0	0	0	0	0	0	0	0	0	0	0	0	0
6.735780014	6.342121419	6.64118217	6.324358962	6.754604099	6.388561406	6.115892125	5.700443573	6.267200549	5.676753802	6.196444128	5.774551546	5.659482216	5.036952602	5.746203191	5.062595033	5.710427017	5.087596335	6.735780014	6.342121419	6.64118217	6.324358962	6.754604099	6.388561406	0	0	0	0	0	0	0	0	0	0	0	0	0	0	0	0	0	0
6.775366091	6.366470448	6.674561392	6.406879986	6.519147288	6.401917197	6.144185634	5.683579767	6.198478716	5.758901774	6.198478716	5.713732806	5.572154032	5.049856007	5.659482216	4.997212274	5.638354669	5.043425117	6.775366091	6.366470448	6.674561392	6.406879986	6.519147288	6.401917197	0	0	0	0	0	0	0	0	0	0	0	0	0	0	0	0	0	0
6.871091295	6.406879986	6.827629235	6.450470422	6.753437919	6.489204931	6.240275845	5.713732806	6.308098442	5.843544417	6.202535517	5.802118375	5.777652323	5.010635294	5.736572297	5.147494477	5.66296048	5.123963979	6.871091295	6.406879986	6.827629235	6.450470422	6.753437919	6.489204931	0	0	0	0	0	0	0	0	0	0	0	0	0	0	0	0	0	0
6.933423026	6.406879986	6.66949809	6.269096284	6.770789424	6.416732283	6.261491684	5.743003188	6.098074282	5.690359454	6.251903883	5.717027701	5.846438775	5.056245805	5.613128106	5.010635294	5.700443573	5.023880521	6.933423026	6.406879986	6.66949809	6.269096284	6.770789424	6.416732283	0	0	0	0	0	0	0	0	0	0	0	0	0	0	0	0	0	0
6.735780014	6.428105273	6.712956201	6.295266001	6.74051936	6.445719819	6.131226489	5.752572639	6.194405391	5.66296048	6.251903883	5.786897381	5.749392986	4.990432587	5.648974238	5.043425117	5.552959585	5.087596335	6.735780014	6.428105273	6.712956201	6.295266001	6.74051936	6.445719819	0	0	0	0	0	0	0	0	0	0	0	0	0	0	0	0	0	0
6.784457063	6.395261598	6.705639095	6.345636361	6.74051936	6.562444094	6.120297419	5.733341277	6.144185634	5.655991811	6.182084907	5.793013608	5.80814249	5.099866428	5.590986981	5.081404365	5.631211782	5.043425117	6.784457063	6.395261598	6.705639095	6.345636361	6.74051936	6.562444094	0	0	0	0	0	0	0	0	0	0	0	0	0	0	0	0	0	0
6.809039306	6.59441346	6.895682698	6.538139824	6.800170068	6.541029999	6.295266001	5.924255797	6.359573869	5.880532986	6.253828812	5.874930731	5.774551546	5.236441963	5.686975356	5.18178355	5.780743516	5.159055299	6.809039306	6.59441346	6.895682698	6.538139824	6.800170068	6.541029999	0	0	0	0	0	0	0	0	0	0	0	0	0	0	0	0	0	0
6.814542897	6.580639137	7.00033446	6.839476438	6.867974409	6.826545224	6.152732695	5.973809612	6.584791392	6.167516491	6.380122537	6.139884552	5.733341277	5.231108617	5.897153868	5.451038454	5.860786223	5.38907173	6.814542897	6.580639137	7.00033446	6.839476438	6.867974409	6.826545224	0	0	0	0	0	0	0	0	0	0	0	0	0	0	0	0	0	0
6.826545224	6.527957918	6.870053412	6.510258341	6.792344427	6.539585956	6.37502482	5.84932478	6.390240667	5.869296913	6.304448802	5.84932478	5.710427017	5.159055299	5.700443573	5.187385806	5.645446898	5.247024072	6.826545224	6.527957918	6.870053412	6.510258341	6.792344427	6.539585956	0	0	0	0	0	0	0	0	0	0	0	0	0	0	0	0	0	0
6.673297968	6.408528791	6.683360946	6.401917197	6.706862337	6.366470448	6.177944114	5.768320996	6.177944114	5.710427017	6.182084907	5.765191103	5.545177444	4.983606622	5.620400866	5.003946306	5.564520407	5.010635294	6.673297968	6.408528791	6.683360946	6.401917197	6.706862337	6.366470448	0	0	0	0	0	0	0	0	0	0	0	0	0	0	0	0	0	0
6.8134446	6.423246964	6.818924065	6.469250317	6.732210706	6.431331082	6.240275845	5.765191103	6.228511004	5.720311777	6.259581464	5.823045895	5.659482216	5.087596335	5.638354669	5.062595033	5.707110265	5.099866428	6.8134446	6.423246964	6.818924065	6.469250317	6.732210706	6.431331082	0	0	0	0	0	0	0	0	0	0	0	0	0	0	0	0	0	0
6.742880636	6.390240667	6.688354714	6.396929655	6.790097236	6.436150368	6.047372179	5.659482216	6.184148891	5.66296048	6.177944114	5.676753802	5.638354669	5.056245805	5.641907071	5.017279837	5.525452939	4.990432587	6.742880636	6.390240667	6.688354714	6.396929655	6.790097236	6.436150368	0	0	0	0	0	0	0	0	0	0	0	0	0	0	0	0	0	0
6.837332815	6.452048954	6.749931194	6.513230111	6.837332815	6.520621128	6.148468296	5.771441123	6.212606096	5.85220248	6.148468296	5.840641657	5.645446898	5.105945474	5.641907071	5.129898715	5.717027701	5.192956851	6.837332815	6.452048954	6.749931194	6.513230111	6.837332815	6.520621128	0	0	0	0	0	0	0	0	0	0	0	0	0	0	0	0	0	0
6.946013991	6.486160789	6.751101469	6.428105273	6.66949809	6.466144724	6.342121419	5.823045895	6.230481448	5.811140993	6.240275845	5.771441123	5.730099783	5.170483995	5.686975356	5.081404365	5.676753802	5.135798437	6.946013991	6.486160789	6.751101469	6.428105273	6.66949809	6.466144724	0	0	0	0	0	0	0	0	0	0	0	0	0	0	0	0	0	0
7.912423121	8.008698183	8.000014094	7.76937861	7.685243608	7.849713758	7.057897937	7.261927093	7.50714108	7.149916836	7.122059882	7.311886164	6.480044562	6.568077911	7.135687347	6.516193076	6.605297921	6.52649486	7.912423121	8.008698183	8.000014094	7.76937861	7.685243608	7.849713758	0	0	0	0	0	0	0	0	0	0	0	0	0	0	0	0	0	0
6.834108739	6.634633358	6.837332815	6.549650742	6.687108608	6.551080335	6.222576268	6.008813185	6.336825731	5.908082938	6.326149473	5.940171253	5.726847748	5.272999559	5.631211782	5.192956851	5.703782475	5.192956851	6.834108739	6.634633358	6.837332815	6.549650742	6.687108608	6.551080335	0	0	0	0	0	0	0	0	0	0	0	0	0	0	0	0	0	0
6.741700695	6.489204931	6.879355804	6.651571874	6.723832441	6.756932389	6.12249281	5.786897381	6.338594078	5.910796644	6.251903883	6.077642243	5.609471795	5.105945474	5.918893854	5.236441963	5.743003188	5.298317367	6.741700695	6.489204931	6.879355804	6.651571874	6.723832441	6.756932389	0	0	0	0	0	0	0	0	0	0	0	0	0	0	0	0	0	0
8.677098709	9.232786561	8.784009071	8.995908761	8.482808765	9.41319958	7.676009932	8.369157113	8.350429974	8.418256444	7.657282793	8.443331343	6.993015123	7.603897969	7.768110379	7.587310506	7.224753406	7.920809679	8.677098709	9.232786561	8.784009071	8.995908761	8.482808765	9.41319958	0	0	0	0	0	0	0	0	0	0	0	0	0	0	0	0	0	0
6.793466133	6.475432717	6.748759547	6.356107661	6.712956201	6.466144724	6.200509174	5.774551546	6.198478716	5.723585102	6.210600077	5.780743516	5.733341277	5.075173815	5.697093487	5.081404365	5.686975356	5.123963979	6.793466133	6.475432717	6.748759547	6.356107661	6.712956201	6.466144724	0	0	0	0	0	0	0	0	0	0	0	0	0	0	0	0	0	0
7.299121463	7.689371108	7.577121931	7.815610532	7.225481473	8.211754397	6.54534966	6.783325201	6.899723107	7.164720379	6.568077911	7.395107547	5.966146739	6.126869184	6.396929655	6.386879319	6.118097198	6.774223886	7.299121463	7.689371108	7.577121931	7.815610532	7.225481473	8.211754397	0	0	0	0	0	0	0	0	0	0	0	0	0	0	0	0	0	0
9.050640993	9.13884437	10.20462864	9.794565145	9.58204185	9.983591797	8.35396813	8.514188682	9.646722583	9.070043286	8.759040728	9.002824077	7.808729307	7.876638461	8.994668836	8.29953457	8.337587942	8.512783483	9.050640993	9.13884437	10.20462864	9.794565145	9.58204185	9.983591797	0	0	0	0	0	0	0	0	0	0	0	0	0	0	0	0	0	0
6.845879875	6.530877628	6.901737207	6.463029457	6.827629235	6.597145702	6.284134161	5.82008293	6.317164687	5.840641657	6.311734809	5.843544417	5.720311777	5.111987788	5.837730447	5.135798437	5.783825182	5.18178355	6.845879875	6.530877628	6.901737207	6.463029457	6.827629235	6.597145702	0	0	0	0	0	0	0	0	0	0	0	0	0	0	0	0	0	0
8.209036266	8.129469765	9.022081223	8.314832179	8.179760494	8.085794701	7.504942068	7.367708572	8.237214703	7.372118028	7.616775809	7.387090236	6.915723449	6.583409222	7.565793282	6.599870499	7.062191632	6.687108608	8.209036266	8.129469765	9.022081223	8.314832179	8.179760494	8.085794701	0	0	0	0	0	0	0	0	0	0	0	0	0	0	0	0	0	0
7.608870629	6.959398512	7.964850887	7.214504414	7.312553498	6.952728645	6.91968385	6.543911846	7.313886832	6.445719819	6.783325201	6.230481448	6.405228458	5.768320996	6.685860947	5.723585102	6.200509174	5.501258211	7.608870629	6.959398512	7.964850887	7.214504414	7.312553498	6.952728645	0	0	0	0	0	0	0	0	0	0	0	0	0	0	0	0	0	0
7.73587032	7.566828479	7.661997559	7.299121463	7.0800265	6.898714534	6.848005275	6.652863029	7.163172391	6.595780514	6.65544035	6.317164687	6.261491684	6.021023349	6.527957918	5.774551546	6.045005314	5.468060141	7.73587032	7.566828479	7.661997559	7.299121463	7.0800265	6.898714534	0	0	0	0	0	0	0	0	0	0	0	0	0	0	0	0	0	0
7.53369371	7.637234389	7.492203043	7.36264527	7.103322063	7.320526962	6.992096427	7.133295955	7.065613364	6.70073111	6.530877628	6.536691598	6.248042875	6.167516491	6.423246964	5.955837369	6.047372179	5.793013608	7.53369371	7.637234389	7.492203043	7.36264527	7.103322063	7.320526962	0	0	0	0	0	0	0	0	0	0	0	0	0	0	0	0	0	0
7.048386409	6.720220155	7.25488481	6.926577033	6.799055862	6.643789733	6.378426184	6.01615716	6.625392368	6.261491684	6.352629396	5.916202063	5.891644212	5.442417711	6.09356977	5.438079309	5.828945618	5.288267031	7.048386409	6.720220155	7.25488481	6.926577033	6.799055862	6.643789733	0	0	0	0	0	0	0	0	0	0	0	0	0	0	0	0	0	0
6.666956792	6.403574198	6.778784898	6.37331979	6.64898455	6.405228458	6.21860012	5.793013608	6.202535517	5.743003188	6.165417854	5.690359454	5.700443573	5.023880521	5.66296048	4.983606622	5.655991811	5.023880521	6.666956792	6.403574198	6.778784898	6.37331979	6.64898455	6.405228458	0	0	0	0	0	0	0	0	0	0	0	0	0	0	0	0	0	0
6.684611728	6.342121419	6.776506992	6.391917113	6.613384218	6.395261598	6.200509174	5.730099783	6.257667588	5.717027701	6.214608098	5.749392986	5.641907071	5.043425117	5.736572297	5.036952602	5.690359454	4.983606622	6.684611728	6.342121419	6.776506992	6.391917113	6.613384218	6.395261598	0	0	0	0	0	0	0	0	0	0	0	0	0	0	0	0	0	0
6.736966958	6.400257445	6.945051064	6.539585956	6.826545224	6.436150368	6.120297419	5.717027701	6.327936784	5.828945618	6.159095388	5.739792912	5.624017506	5.117993812	5.899897354	5.164785974	5.655991811	5.030437921	6.736966958	6.400257445	6.945051064	6.539585956	6.826545224	6.436150368	0	0	0	0	0	0	0	0	0	0	0	0	0	0	0	0	0	0
6.733401892	6.413458957	6.625392368	6.428105273	6.833031733	6.326149473	6.202535517	5.717027701	6.104793232	5.697093487	6.169610732	5.762051383	5.583496309	5.036952602	5.720311777	5.043425117	5.697093487	5.010635294	6.733401892	6.413458957	6.625392368	6.428105273	6.833031733	6.326149473	0	0	0	0	0	0	0	0	0	0	0	0	0	0	0	0	0	0
6.816735881	6.380122537	6.587550015	6.306275287	7.065613364	6.436150368	6.146329258	5.713732806	6.184148891	5.752572639	6.576469569	5.700443573	5.749392986	4.997212274	5.746203191	5.010635294	5.84932478	5.056245805	6.816735881	6.380122537	6.587550015	6.306275287	7.065613364	6.436150368	0	0	0	0	0	0	0	0	0	0	0	0	0	0	0	0	0	0
10.20032756	9.419141562	NA	9.50076867	9.898726235	9.07932011	9.224933374	8.532278829	10.14309483	8.711443319	9.310728546	8.32651683	8.467162258	7.748891337	9.737137765	8.118207049	8.538171598	7.444833274	10.20032756	9.419141562	10.84772414	9.50076867	9.898726235	9.07932011	0	0	10.81977828	0	0	0	0	0	0	0	0	0	0	0	0	0	0	0
6.943122423	6.432940093	6.82437367	6.386879319	6.878326468	6.436150368	6.124683391	5.799092654	6.295266001	5.710427017	6.28785856	5.82008293	5.736572297	5.093750201	5.774551546	5.062595033	5.855071922	5.049856007	6.943122423	6.432940093	6.82437367	6.386879319	6.878326468	6.436150368	0	0	0	0	0	0	0	0	0	0	0	0	0	0	0	0	0	0
6.880384082	6.432940093	6.839476438	6.400257445	7.206377291	6.532334292	6.403574198	5.837730447	6.259581464	5.789960171	6.555356892	5.834810737	5.774551546	5.105945474	5.768320996	5.010635294	5.976350909	5.204006687	6.880384082	6.432940093	6.839476438	6.400257445	7.206377291	6.532334292	0	0	0	0	0	0	0	0	0	0	0	0	0	0	0	0	0	0
6.812345094	6.51174533	6.82437367	6.368187186	7.470224136	6.591673732	6.311734809	5.814130532	6.32256524	5.723585102	6.884486652	5.894402834	5.762051383	5.099866428	5.736572297	5.010635294	6.300785795	5.214935758	6.812345094	6.51174533	6.82437367	6.368187186	7.470224136	6.591673732	0	0	0	0	0	0	0	0	0	0	0	0	0	0	0	0	0	0
NA	10.74843265	NA	10.61449921	9.792555992	9.861571209	10.16134166	10.03315524	NA	9.933337575	9.225524507	9.191157553	9.336708671	9.150908788	10.20773171	9.130647603	8.60043079	8.394573478	10.97590986	10.74843265	11.09033963	10.61449921	9.792555992	9.861571209	10.81977828	0	10.81977828	0	0	0	0	0	10.81977828	0	0	0	0	0	0	0	0	0
6.793466133	6.400257445	6.742880636	6.37502482	6.51174533	6.363028104	6.169610732	5.774551546	6.364750757	5.752572639	6.184148891	5.700443573	5.669880923	5.003946306	5.720311777	5.043425117	5.686975356	5.003946306	6.793466133	6.400257445	6.742880636	6.37502482	6.51174533	6.363028104	0	0	0	0	0	0	0	0	0	0	0	0	0	0	0	0	0	0
6.841615476	6.501289671	6.859614904	6.444131257	6.716594774	6.440946541	6.302618976	5.786897381	6.426488457	5.843544417	6.180016654	5.780743516	5.676753802	5.141663557	5.877735782	5.093750201	5.707110265	5.010635294	6.841615476	6.501289671	6.859614904	6.444131257	6.716594774	6.440946541	0	0	0	0	0	0	0	0	0	0	0	0	0	0	0	0	0	0
10.56826098	9.183791037	NA	9.876064967	10.54712931	10.01220742	9.70320567	8.456806041	10.0989721	9.006509132	9.916107584	9.311361486	8.983816113	7.664815785	9.482578803	8.182279739	8.985946039	8.204671829	10.56826098	9.183791037	10.8634889	9.876064967	10.54712931	10.01220742	0	0	10.81977828	0	0	0	0	0	0	0	0	0	0	0	0	0	0	0
7.072421901	7.175489714	7.206377291	6.873163834	6.877296071	6.726233402	6.461468176	6.54534966	6.605297921	6.163314804	6.421622268	6.011267174	5.955837369	5.666426688	6.06610809	5.451038454	5.739792912	5.356586275	7.072421901	7.175489714	7.206377291	6.873163834	6.877296071	6.726233402	0	0	0	0	0	0	0	0	0	0	0	0	0	0	0	0	0	0
7.794823152	7.589841512	7.977625099	7.717796211	7.542743545	7.856319571	7.159291905	7.0800265	7.477038472	7.033506484	6.989335266	7.230563153	6.595780514	6.350885717	7.041411664	6.429719478	6.646390515	6.66057515	7.794823152	7.589841512	7.977625099	7.717796211	7.542743545	7.856319571	0	0	0	0	0	0	0	0	0	0	0	0	0	0	0	0	0	0
6.775366091	6.37502482	6.786716951	6.440946541	6.739336627	6.507277712	6.270988432	5.802118375	6.206575927	5.659482216	6.280395839	5.733341277	5.627621114	5.117993812	5.793013608	5.043425117	5.713732806	5.049856007	6.775366091	6.37502482	6.786716951	6.440946541	6.739336627	6.507277712	0	0	0	0	0	0	0	0	0	0	0	0	0	0	0	0	0	0
6.818924065	6.434546519	6.838405201	6.473890696	6.769641977	6.523562306	6.259581464	5.869296913	6.313548046	5.762051383	6.216606101	5.869296913	5.723585102	5.135798437	5.683579767	5.062595033	5.717027701	5.129898715	6.818924065	6.434546519	6.838405201	6.473890696	6.769641977	6.523562306	0	0	0	0	0	0	0	0	0	0	0	0	0	0	0	0	0	0
6.974478911	6.499787041	7.208600338	6.70930434	7.127693699	6.835184586	6.329720906	5.897153868	6.673297968	6.01615716	6.665683718	6.148468296	5.799092654	5.198497031	6.177944114	5.303304908	5.981414211	5.438079309	6.974478911	6.499787041	7.208600338	6.70930434	7.127693699	6.835184586	0	0	0	0	0	0	0	0	0	0	0	0	0	0	0	0	0	0
6.754604099	6.37331979	6.677083461	6.345636361	6.632001777	6.357842267	6.089044875	5.690359454	6.169610732	5.703782475	6.089044875	5.723585102	5.717027701	4.94875989	5.572154032	4.983606622	5.602118821	4.9698133	6.754604099	6.37331979	6.677083461	6.345636361	6.632001777	6.357842267	0	0	0	0	0	0	0	0	0	0	0	0	0	0	0	0	0	0
9.61460476	9.05473864	10.3434185	9.468078568	9.745077816	9.736547098	8.806424064	8.422882512	9.698368087	8.761236807	9.201501423	9.025575834	8.141772205	7.589335823	9.059866259	7.99125393	8.414495793	7.950502435	9.61460476	9.05473864	10.3434185	9.468078568	9.745077816	9.736547098	0	0	0	0	0	0	0	0	0	0	0	0	0	0	0	0	0	0
6.791221463	6.484635236	6.726233402	6.410174882	6.703188113	6.543911846	6.230481448	5.786897381	6.212606096	5.80814249	6.109247583	5.793013608	5.81711116	5.093750201	5.655991811	5.056245805	5.783825182	5.123963979	6.791221463	6.484635236	6.726233402	6.410174882	6.703188113	6.543911846	0	0	0	0	0	0	0	0	0	0	0	0	0	0	0	0	0	0
6.927557906	6.533788838	7.125283092	6.582025139	6.858565035	6.689599269	6.311734809	5.81711116	6.678342115	6.025865974	6.478509642	6.03787092	5.749392986	5.117993812	6.011267174	5.192956851	5.793013608	5.313205979	6.927557906	6.533788838	7.125283092	6.582025139	6.858565035	6.689599269	0	0	0	0	0	0	0	0	0	0	0	0	0	0	0	0	0	0
6.759255271	6.396929655	6.621405652	6.388561406	6.642486801	6.381816017	6.285998095	5.686975356	6.228511004	5.723585102	6.033086222	5.713732806	5.713732806	5.062595033	5.598421959	4.997212274	5.552959585	4.96284463	6.759255271	6.396929655	6.621405652	6.388561406	6.642486801	6.381816017	0	0	0	0	0	0	0	0	0	0	0	0	0	0	0	0	0	0
6.656726524	6.309918278	6.778784898	6.376726948	6.680854679	6.338594078	6.142037406	5.683579767	6.318968114	5.631211782	6.118097198	5.616771098	5.81711116	5.010635294	5.713732806	4.934473933	5.638354669	4.96284463	6.656726524	6.309918278	6.778784898	6.376726948	6.680854679	6.338594078	0	0	0	0	0	0	0	0	0	0	0	0	0	0	0	0	0	0
6.698268054	6.388561406	6.744059186	6.37502482	6.784457063	6.432940093	6.09356977	5.697093487	6.259581464	5.700443573	6.284134161	5.758901774	5.755742214	5.030437921	5.575949103	4.983606622	5.802118375	5.017279837	6.698268054	6.388561406	6.744059186	6.37502482	6.784457063	6.432940093	0	0	0	0	0	0	0	0	0	0	0	0	0	0	0	0	0	0
6.834108739	6.43775165	6.775366091	6.352629396	6.873163834	6.357842267	6.302618976	5.703782475	6.240275845	5.648974238	6.278521424	5.755742214	5.690359454	4.997212274	5.680172609	5.036952602	5.739792912	5.023880521	6.834108739	6.43775165	6.775366091	6.352629396	6.873163834	6.357842267	0	0	0	0	0	0	0	0	0	0	0	0	0	0	0	0	0	0
7.117205503	6.56526497	7.466227556	6.746412129	7.21964204	6.794586581	6.525029658	5.92157842	6.81014245	5.996452089	6.86171134	6.242223265	5.926926026	5.225746674	6.363028104	5.332718793	6.150602768	5.442417711	7.117205503	6.56526497	7.466227556	6.746412129	7.21964204	6.794586581	0	0	0	0	0	0	0	0	0	0	0	0	0	0	0	0	0	0
7.288927695	6.675823222	7.694848072	6.878326468	7.438971592	7.037905963	6.687108608	6.054439346	7.160069208	6.248042875	6.920671504	6.421622268	6.018593214	5.272999559	6.56948142	5.493061443	6.295266001	5.638354669	7.288927695	6.675823222	7.694848072	6.878326468	7.438971592	7.037905963	0	0	0	0	0	0	0	0	0	0	0	0	0	0	0	0	0	0
7.735433352	7.988542983	7.643482907	7.632885505	7.096721378	7.740664402	6.753437919	7.198183577	7.051855623	6.993932975	6.546785411	7.13009851	6.230481448	6.361302478	6.450470422	6.156978986	6.06610809	6.304448802	7.735433352	7.988542983	7.643482907	7.632885505	7.096721378	7.740664402	0	0	0	0	0	0	0	0	0	0	0	0	0	0	0	0	0	0
6.748759547	6.378426184	6.754604099	6.37331979	6.840546529	6.43775165	6.133398043	5.723585102	6.206575927	5.690359454	6.202535517	5.736572297	5.723585102	5.068904202	5.575949103	5.075173815	5.683579767	5.056245805	6.748759547	6.378426184	6.754604099	6.37331979	6.840546529	6.43775165	0	0	0	0	0	0	0	0	0	0	0	0	0	0	0	0	0	0
6.873163834	6.561030666	7.218176838	6.677083461	7.229113878	6.968850378	6.177944114	5.932245187	6.828712072	6.109247583	6.689599269	6.274762021	5.771441123	5.135798437	6.061456919	5.303304908	6.056784013	5.545177444	6.873163834	6.561030666	7.218176838	6.677083461	7.229113878	6.968850378	0	0	0	0	0	0	0	0	0	0	0	0	0	0	0	0	0	0
6.66949809	6.326149473	6.673297968	6.369900983	6.679599186	6.326149473	6.206575927	5.683579767	6.182084907	5.710427017	6.102558595	5.703782475	5.641907071	5.043425117	5.659482216	5.049856007	5.659482216	5.043425117	6.66949809	6.326149473	6.673297968	6.369900983	6.679599186	6.326149473	0	0	0	0	0	0	0	0	0	0	0	0	0	0	0	0	0	0
9.059052258	8.919453169	9.363061459	8.967631665	8.251142139	8.606302366	8.439663989	8.397508348	8.672999643	8.222822131	7.389563954	7.757906208	7.494430215	7.512071246	8.0730912	7.424165281	6.781057626	6.975413927	9.059052258	8.919453169	9.363061459	8.967631665	8.251142139	8.606302366	0	0	0	0	0	0	0	0	0	0	0	0	0	0	0	0	0	0
6.841615476	6.467698726	6.771935556	6.444131257	6.733401892	6.522092798	6.302618976	5.789960171	6.285998095	5.726847748	6.238324625	5.855071922	5.749392986	5.056245805	5.720311777	5.049856007	5.680172609	5.111987788	6.841615476	6.467698726	6.771935556	6.444131257	6.733401892	6.522092798	0	0	0	0	0	0	0	0	0	0	0	0	0	0	0	0	0	0
6.684611728	6.364750757	6.766191715	6.419994928	6.642486801	6.459904454	6.173786104	5.726847748	6.234410726	5.762051383	6.100318952	5.762051383	5.587248658	5.043425117	5.707110265	5.105945474	5.648974238	5.087596335	6.684611728	6.364750757	6.766191715	6.419994928	6.642486801	6.459904454	0	0	0	0	0	0	0	0	0	0	0	0	0	0	0	0	0	0
9.593082593	9.191157553	10.45296642	9.73902556	9.901034546	10.01868948	9.040619097	8.727940222	9.91398229	8.992308733	9.538060131	9.578311276	8.145839613	7.792761721	9.256842206	8.166216269	8.690137586	8.501876487	9.593082593	9.191157553	10.45296642	9.73902556	9.901034546	10.01868948	0	0	0	0	0	0	0	0	0	0	0	0	0	0	0	0	0	0
7.070724107	6.809039306	7.124478262	6.767343125	6.893656355	6.918695219	6.52649486	6.226536669	6.498282149	6.118097198	6.453624999	6.251903883	5.765191103	5.455321115	5.866468057	5.379897354	5.834810737	5.549076085	7.070724107	6.809039306	7.124478262	6.767343125	6.893656355	6.918695219	0	0	0	0	0	0	0	0	0	0	0	0	0	0	0	0	0	0
8.900685319	8.6850777	9.670230532	9.04192172	9.066585468	9.41970949	8.121480375	7.987864096	9.213136459	8.460411177	8.492080491	8.764678074	7.431299675	7.17930797	8.617581365	7.664346632	7.763021309	7.988542983	8.900685319	8.6850777	9.670230532	9.04192172	9.066585468	9.41970949	0	0	0	0	0	0	0	0	0	0	0	0	0	0	0	0	0	0
6.723832441	6.385194399	6.840546529	6.423246964	6.670766321	6.400257445	6.244166901	5.749392986	6.068425588	5.726847748	6.200509174	5.746203191	5.602118821	5.081404365	5.655991811	5.023880521	5.676753802	5.075173815	6.723832441	6.385194399	6.840546529	6.423246964	6.670766321	6.400257445	0	0	0	0	0	0	0	0	0	0	0	0	0	0	0	0	0	0
6.755768922	6.445719819	6.711740395	6.376726948	6.628041376	6.440946541	6.23636959	5.777652323	6.165417854	5.736572297	6.315358002	5.749392986	5.620400866	5.068904202	5.669880923	4.997212274	5.686975356	5.017279837	6.755768922	6.445719819	6.711740395	6.376726948	6.628041376	6.440946541	0	0	0	0	0	0	0	0	0	0	0	0	0	0	0	0	0	0
6.64898455	6.396929655	6.756932389	6.34738921	6.698268054	6.440946541	6.126869184	5.697093487	6.148468296	5.746203191	6.228511004	5.749392986	5.638354669	5.036952602	5.616771098	5.010635294	5.598421959	5.010635294	6.64898455	6.396929655	6.756932389	6.34738921	6.698268054	6.440946541	0	0	0	0	0	0	0	0	0	0	0	0	0	0	0	0	0	0
7.811568489	7.696667082	8.098034756	7.949797216	7.585281079	8.096817471	7.389563954	7.249215057	7.490529402	7.170119543	7.090076836	7.450660796	6.579251212	6.364750757	6.915723449	6.445719819	6.463029457	6.626717749	7.811568489	7.696667082	8.098034756	7.949797216	7.585281079	8.096817471	0	0	0	0	0	0	0	0	0	0	0	0	0	0	0	0	0	0
10.00075037	9.499346567	10.6108088	10.12258292	9.885883507	10.18463583	9.211239967	8.860215359	10.05993559	9.417354541	9.274347502	9.40820714	8.686429509	8.266421473	9.408945299	8.606485299	8.837390856	8.91891798	10.00075037	9.499346567	10.6108088	10.12258292	9.885883507	10.18463583	0	0	0	0	0	0	0	0	0	0	0	0	0	0	0	0	0	0
6.749931194	6.368187186	6.666956792	6.350885717	6.745236349	6.345636361	6.204557763	5.746203191	6.09356977	5.700443573	6.150602768	5.693732139	5.693732139	5.087596335	5.659482216	5.023880521	5.624017506	5.010635294	6.749931194	6.368187186	6.666956792	6.350885717	6.745236349	6.345636361	0	0	0	0	0	0	0	0	0	0	0	0	0	0	0	0	0	0
8.185350223	8.184792654	8.401108712	8.051022208	7.746732908	8.362875831	7.398786275	7.522940918	7.864419905	7.370860167	7.275864601	7.646831391	6.768493212	6.776506992	7.25981961	6.609349243	6.561030666	6.821107472	8.185350223	8.184792654	8.401108712	8.051022208	7.746732908	8.362875831	0	0	0	0	0	0	0	0	0	0	0	0	0	0	0	0	0	0
6.811244379	6.461468176	6.609349243	6.326149473	6.668228248	6.413458957	6.289715571	5.755742214	6.248042875	5.713732806	6.304448802	5.765191103	5.786897381	5.081404365	5.726847748	4.990432587	5.693732139	4.9698133	6.811244379	6.461468176	6.609349243	6.326149473	6.668228248	6.413458957	0	0	0	0	0	0	0	0	0	0	0	0	0	0	0	0	0	0
7.170119543	6.878326468	6.957497371	6.799055862	6.762729507	6.617402978	6.364750757	6.03787092	6.463029457	6.08221891	6.248042875	6.135564891	5.755742214	5.347107531	5.774551546	5.318119994	5.730099783	5.375278408	7.170119543	6.878326468	6.957497371	6.799055862	6.762729507	6.617402978	0	0	0	0	0	0	0	0	0	0	0	0	0	0	0	0	0	0
6.777646594	6.445719819	6.603943825	6.349138991	7.027314514	6.504288174	6.226536669	5.771441123	6.212606096	5.736572297	6.401917197	5.814130532	5.686975356	5.075173815	5.598421959	5.030437921	5.780743516	5.056245805	6.777646594	6.445719819	6.603943825	6.349138991	7.027314514	6.504288174	0	0	0	0	0	0	0	0	0	0	0	0	0	0	0	0	0	0
6.809039306	6.529418838	6.80682936	6.448889394	6.720220155	6.456769656	6.265301213	5.840641657	6.075346031	5.771441123	6.12249281	5.840641657	5.713732806	5.170483995	5.733341277	5.017279837	5.638354669	5.093750201	6.809039306	6.529418838	6.80682936	6.448889394	6.720220155	6.456769656	0	0	0	0	0	0	0	0	0	0	0	0	0	0	0	0	0	0
6.825460036	6.423246964	6.726233402	6.416732283	6.774223886	6.440946541	6.102558595	5.762051383	6.285998095	5.730099783	6.12249281	5.755742214	5.786897381	5.056245805	5.673323267	5.075173815	5.690359454	5.099866428	6.825460036	6.423246964	6.726233402	6.416732283	6.774223886	6.440946541	0	0	0	0	0	0	0	0	0	0	0	0	0	0	0	0	0	0
6.708084084	6.456769656	6.582025139	6.356107661	6.790097236	6.364750757	6.173786104	5.783825182	6.061456919	5.771441123	6.342121419	5.717027701	5.631211782	5.075173815	5.686975356	4.94875989	5.802118375	5.017279837	6.708084084	6.456769656	6.582025139	6.356107661	6.790097236	6.364750757	0	0	0	0	0	0	0	0	0	0	0	0	0	0	0	0	0	0
6.841615476	6.419994928	6.635946556	6.371611847	6.694562059	6.400257445	6.200509174	5.710427017	6.224558429	5.758901774	6.253828812	5.686975356	5.638354669	5.087596335	5.641907071	5.049856007	5.680172609	5.036952602	6.841615476	6.419994928	6.635946556	6.371611847	6.694562059	6.400257445	0	0	0	0	0	0	0	0	0	0	0	0	0	0	0	0	0	0
8.113726086	8.157943507	8.093156698	7.96241568	7.379632153	7.560080465	7.218909708	7.390181428	7.471932078	7.139660336	6.988413182	7.409741954	6.527957918	6.608000625	7.151485464	6.613384218	6.342121419	6.64118217	8.113726086	8.157943507	8.093156698	7.96241568	7.379632153	7.560080465	0	0	0	0	0	0	0	0	0	0	0	0	0	0	0	0	0	0
6.694562059	6.473890696	6.788971743	6.324358962	6.646390515	6.467698726	6.222576268	5.749392986	6.068425588	5.707110265	6.267200549	5.736572297	5.752572639	5.135798437	5.549076085	5.075173815	5.624017506	5.003946306	6.694562059	6.473890696	6.788971743	6.324358962	6.646390515	6.467698726	0	0	0	0	0	0	0	0	0	0	0	0	0	0	0	0	0	0
8.145839613	8.041412909	8.79769958	8.422662708	8.185907481	8.608677882	7.377133713	7.334981879	8.165647925	7.682482447	7.869783903	8.209580483	6.812345094	6.605297921	7.551712215	6.897704943	6.958448393	7.18690102	8.145839613	8.041412909	8.79769958	8.422662708	8.185907481	8.608677882	0	0	0	0	0	0	0	0	0	0	0	0	0	0	0	0	0	0
7.556950572	6.956545443	8.170185653	7.239932591	7.714677474	7.299797367	6.830874235	6.249975242	7.54009032	6.461468176	7.208600338	6.591673732	6.486160789	5.710427017	6.874198495	5.771441123	6.568077911	5.762051383	7.556950572	6.956545443	8.170185653	7.239932591	7.714677474	7.299797367	0	0	0	0	0	0	0	0	0	0	0	0	0	0	0	0	0	0
8.018625465	8.130647968	8.390268498	8.171316875	7.904703914	8.48838211	7.735433352	7.613818685	7.832410927	7.427144133	7.104965448	7.613818685	6.823286122	6.673297968	7.176254532	6.634633358	6.467698726	6.842683282	8.018625465	8.130647968	8.390268498	8.171316875	7.904703914	8.48838211	0	0	0	0	0	0	0	0	0	0	0	0	0	0	0	0	0	0
6.541029999	6.369900983	6.690842277	6.37331979	6.674561392	6.361302478	6.142037406	5.720311777	6.042632834	5.669880923	6.104793232	5.752572639	5.746203191	4.990432587	5.572154032	5.010635294	5.733341277	5.003946306	6.541029999	6.369900983	6.690842277	6.37331979	6.674561392	6.361302478	0	0	0	0	0	0	0	0	0	0	0	0	0	0	0	0	0	0
6.710523109	6.378426184	6.650279049	6.318968114	6.86171134	6.352629396	6.182084907	5.739792912	6.03787092	5.749392986	6.173786104	5.736572297	5.65248918	5.036952602	5.669880923	4.990432587	5.59471138	5.049856007	6.710523109	6.378426184	6.650279049	6.318968114	6.86171134	6.352629396	0	0	0	0	0	0	0	0	0	0	0	0	0	0	0	0	0	0
8.639410824	7.607878073	9.68880808	8.48941081	9.379576689	8.66112036	7.885329239	7.065613364	8.877660934	7.709308333	8.777555453	7.984121959	7.232010332	6.311734809	8.393442384	6.992096427	8.161945799	7.183870715	8.639410824	7.607878073	9.68880808	8.48941081	9.379576689	8.66112036	0	0	0	0	0	0	0	0	0	0	0	0	0	0	0	0	0	0
10.02450978	9.748411445	10.2261868	9.916749227	9.492884267	10.07331471	9.436359784	9.180190395	9.669472621	9.180705567	9.025094544	9.613937069	8.75636756	8.415381925	9.001222992	8.373553741	8.419139251	8.836373931	10.02450978	9.748411445	10.2261868	9.916749227	9.492884267	10.07331471	0	0	0	0	0	0	0	0	0	0	0	0	0	0	0	0	0	0
6.688354714	6.452048954	6.728628613	6.380122537	6.672032945	6.440946541	6.137727054	5.755742214	6.214608098	5.755742214	6.336825731	5.743003188	5.777652323	4.976733742	5.613128106	5.049856007	5.666426688	5.062595033	6.688354714	6.452048954	6.728628613	6.380122537	6.672032945	6.440946541	0	0	0	0	0	0	0	0	0	0	0	0	0	0	0	0	0	0
7.254177846	6.705639095	6.97634807	6.65415252	6.944087208	6.871091295	6.472346295	5.940171253	6.352629396	6.013715156	6.298949247	6.148468296	5.958424693	5.252273428	5.953243334	5.278114659	5.736572297	5.379897354	7.254177846	6.705639095	6.97634807	6.65415252	6.944087208	6.871091295	0	0	0	0	0	0	0	0	0	0	0	0	0	0	0	0	0	0
6.712956201	6.393590754	6.639875834	6.326149473	6.651571874	6.313548046	6.240275845	5.700443573	6.224558429	5.733341277	6.171700597	5.700443573	5.673323267	5.043425117	5.631211782	5.023880521	5.65248918	4.941642423	6.712956201	6.393590754	6.639875834	6.326149473	6.651571874	6.313548046	0	0	0	0	0	0	0	0	0	0	0	0	0	0	0	0	0	0
6.701960366	6.313548046	6.661854741	6.434546519	6.70930434	6.383506635	6.152732695	5.720311777	6.102558595	5.700443573	6.049733455	5.730099783	5.624017506	5.017279837	5.616771098	5.036952602	5.789960171	5.036952602	6.701960366	6.313548046	6.661854741	6.434546519	6.70930434	6.383506635	0	0	0	0	0	0	0	0	0	0	0	0	0	0	0	0	0	0
8.310169022	7.844240718	8.344267356	7.852439085	7.53689713	7.751475318	7.401231264	7.027314514	7.739794458	7.189167738	6.914730893	7.101675972	6.694562059	6.228511004	7.071573364	6.356107661	6.364750757	6.361302478	8.310169022	7.844240718	8.344267356	7.852439085	7.53689713	7.751475318	0	0	0	0	0	0	0	0	0	0	0	0	0	0	0	0	0	0
7.54009032	7.242082359	7.716015267	7.44775128	7.29301768	7.516977225	6.820016365	6.612041035	7.175489714	6.697034248	6.703188113	6.790097236	6.150602768	5.857933154	6.498282149	5.986452005	6.11146734	6.095824562	7.54009032	7.242082359	7.716015267	7.44775128	7.29301768	7.516977225	0	0	0	0	0	0	0	0	0	0	0	0	0	0	0	0	0	0
7.321849714	7.002155954	7.568379268	7.084226422	7.093404626	7.470224136	6.89060912	6.416732283	7.069874128	6.466144724	6.694562059	6.704414355	6.293419279	5.676753802	6.408528791	5.676753802	6.196444128	5.983936281	7.321849714	7.002155954	7.568379268	7.084226422	7.093404626	7.470224136	0	0	0	0	0	0	0	0	0	0	0	0	0	0	0	0	0	0
7.134093721	6.666956792	7.017506143	6.710523109	6.842683282	6.795705775	6.525029658	6.11368218	6.535241271	6.013715156	6.439350371	6.173786104	5.96870756	5.293304825	6.001414878	5.332718793	5.762051383	5.393627546	7.134093721	6.666956792	7.017506143	6.710523109	6.842683282	6.795705775	0	0	0	0	0	0	0	0	0	0	0	0	0	0	0	0	0	0
7.932003152	7.77443551	7.965892735	7.930206207	7.570443252	8.121480375	7.577633833	7.305188215	7.793174347	7.292337176	6.998509642	7.391415235	6.950814768	6.582025139	6.925595197	6.388561406	6.329720906	6.70073111	7.932003152	7.77443551	7.965892735	7.930206207	7.570443252	8.121480375	0	0	0	0	0	0	0	0	0	0	0	0	0	0	0	0	0	0
6.725033642	6.308098442	6.701960366	6.400257445	6.673297968	6.391917113	6.194405391	5.743003188	6.242223265	5.730099783	6.184148891	5.777652323	5.631211782	5.075173815	5.655991811	5.036952602	5.579729826	5.093750201	6.725033642	6.308098442	6.701960366	6.400257445	6.673297968	6.391917113	0	0	0	0	0	0	0	0	0	0	0	0	0	0	0	0	0	0
9.888323152	9.696832319	9.934356176	9.745722014	9.39199504	10.28390832	9.119101892	8.995288991	9.357639059	9.05473864	8.613048677	9.448096636	8.393894975	8.240912542	8.614682813	8.260492857	8.205491613	8.789660098	9.888323152	9.696832319	9.934356176	9.745722014	9.39199504	10.28390832	0	0	0	0	0	0	0	0	0	0	0	0	0	0	0	0	0	0
7.395107547	7.041411664	7.627057417	7.129297549	7.166265974	7.278628942	6.72982407	6.352629396	6.981005741	6.396929655	6.59441346	6.563855527	6.192362489	5.583496309	6.405228458	5.673323267	6.135564891	6.054439346	7.395107547	7.041411664	7.627057417	7.129297549	7.166265974	7.278628942	0	0	0	0	0	0	0	0	0	0	0	0	0	0	0	0	0	0
6.673297968	6.416732283	6.670766321	6.37331979	6.722629795	6.458338283	6.196444128	5.710427017	6.224558429	5.739792912	6.253828812	5.786897381	5.726847748	5.003946306	5.641907071	5.030437921	5.683579767	5.068904202	6.673297968	6.416732283	6.670766321	6.37331979	6.722629795	6.458338283	0	0	0	0	0	0	0	0	0	0	0	0	0	0	0	0	0	0
6.838405201	6.495265556	6.759255271	6.401917197	6.70073111	6.481577129	6.278521424	5.783825182	6.313548046	5.783825182	6.222576268	5.783825182	5.762051383	5.159055299	5.669880923	5.093750201	5.686975356	5.117993812	6.838405201	6.495265556	6.759255271	6.401917197	6.70073111	6.481577129	0	0	0	0	0	0	0	0	0	0	0	0	0	0	0	0	0	0
6.791221463	6.405228458	6.71417053	6.405228458	6.760414691	6.476972363	6.238324625	5.774551546	6.318968114	5.676753802	6.263398263	5.789960171	5.828945618	5.111987788	5.579729826	5.030437921	5.659482216	5.049856007	6.791221463	6.405228458	6.71417053	6.405228458	6.760414691	6.476972363	0	0	0	0	0	0	0	0	0	0	0	0	0	0	0	0	0	0
6.851184927	6.419994928	6.809039306	6.426488457	6.703188113	6.37502482	6.182084907	5.707110265	6.139884552	5.726847748	6.212606096	5.749392986	5.549076085	5.010635294	5.583496309	4.9698133	5.669880923	4.94875989	6.851184927	6.419994928	6.809039306	6.426488457	6.703188113	6.37502482	0	0	0	0	0	0	0	0	0	0	0	0	0	0	0	0	0	0
6.91274282	6.352629396	6.816735881	6.380122537	6.697034248	6.489204931	6.274762021	5.710427017	6.300785795	5.736572297	6.202535517	5.799092654	5.811140993	5.023880521	5.59471138	5.036952602	5.755742214	5.087596335	6.91274282	6.352629396	6.816735881	6.380122537	6.697034248	6.489204931	0	0	0	0	0	0	0	0	0	0	0	0	0	0	0	0	0	0
6.81563999	6.376726948	6.65929392	6.386879319	6.609349243	6.388561406	6.357842267	5.786897381	6.095824562	5.648974238	6.135564891	5.811140993	5.720311777	5.056245805	5.739792912	4.976733742	5.517452896	5.023880521	6.81563999	6.376726948	6.65929392	6.386879319	6.609349243	6.388561406	0	0	0	0	0	0	0	0	0	0	0	0	0	0	0	0	0	0
7.140453043	6.670766321	8.0730912	7.54538975	7.83873756	7.65349491	6.450470422	5.976350909	7.54009032	6.853299093	7.280697195	6.9117473	6.035481433	5.327876169	7.142036575	6.17586727	6.728628613	6.177944114	7.140453043	6.670766321	8.0730912	7.54538975	7.83873756	7.65349491	0	0	0	0	0	0	0	0	0	0	0	0	0	0	0	0	0	0
6.967909202	6.393590754	6.896694332	6.555356892	6.920671504	6.620073207	6.315358002	5.780743516	6.385194399	5.986452005	6.419994928	6.107022888	5.762051383	5.111987788	5.916202063	5.214935758	5.752572639	5.267858159	6.967909202	6.393590754	6.896694332	6.555356892	6.920671504	6.620073207	0	0	0	0	0	0	0	0	0	0	0	0	0	0	0	0	0	0
6.822197391	6.385194399	6.759255271	6.519147288	6.955592608	6.543911846	6.224558429	5.811140993	6.304448802	5.855071922	6.259581464	5.891644212	5.796057751	5.068904202	5.739792912	5.111987788	5.863631176	5.198497031	6.822197391	6.385194399	6.759255271	6.519147288	6.955592608	6.543911846	0	0	0	0	0	0	0	0	0	0	0	0	0	0	0	0	0	0
6.878326468	6.386879319	6.768493212	6.335054251	6.739336627	6.396929655	6.326149473	5.752572639	6.133398043	5.720311777	6.120297419	5.717027701	5.680172609	5.062595033	5.59471138	5.003946306	5.774551546	5.049856007	6.878326468	6.386879319	6.768493212	6.335054251	6.739336627	6.396929655	0	0	0	0	0	0	0	0	0	0	0	0	0	0	0	0	0	0
7.076653815	6.752270376	7.297768283	6.855408799	7.380879036	6.924612396	6.390240667	6.049733455	6.796823718	6.208590026	6.742880636	6.184148891	5.840641657	5.262690189	6.049733455	5.517452896	6.234410726	5.476463552	7.076653815	6.752270376	7.297768283	6.855408799	7.380879036	6.924612396	0	0	0	0	0	0	0	0	0	0	0	0	0	0	0	0	0	0
6.74051936	6.406879986	6.825460036	6.352629396	6.651571874	6.388561406	6.267200549	5.713732806	6.11368218	5.676753802	6.165417854	5.783825182	5.66296048	5.075173815	5.723585102	5.010635294	5.846438775	5.068904202	6.74051936	6.406879986	6.825460036	6.352629396	6.651571874	6.388561406	0	0	0	0	0	0	0	0	0	0	0	0	0	0	0	0	0	0
6.952728645	6.516193076	7.370230642	7.087573706	7.493317249	7.221105098	6.180016654	5.863631176	6.91274282	6.617402978	6.739336627	6.426488457	5.981414211	5.247024072	6.390240667	5.910796644	6.098074282	5.613128106	6.952728645	6.516193076	7.370230642	7.087573706	7.493317249	7.221105098	0	0	0	0	0	0	0	0	0	0	0	0	0	0	0	0	0	0
6.886531643	6.391917113	6.792344427	6.428105273	6.816735881	6.553933404	6.210600077	5.771441123	6.306275287	5.749392986	6.163314804	5.831882477	5.713732806	5.056245805	5.80814249	5.129898715	5.683579767	5.129898715	6.886531643	6.391917113	6.792344427	6.428105273	6.816735881	6.553933404	0	0	0	0	0	0	0	0	0	0	0	0	0	0	0	0	0	0
8.619569258	8.257126286	10.41789675	9.91492193	9.623112055	9.562193711	7.851271997	7.584264818	9.653101265	9.067854724	9.307739278	9.00307017	7.142036575	6.849066283	9.170559502	8.420241665	8.646289765	8.157943507	8.619569258	8.257126286	10.41789675	9.91492193	9.623112055	9.562193711	0	0	0	0	0	0	0	0	0	0	0	0	0	0	0	0	0	0
7.007600614	6.688354714	7.140453043	6.706862337	6.947937069	6.717804695	6.352629396	5.950642553	6.555356892	6.056784013	6.445719819	6.073044534	5.749392986	5.288267031	6.056784013	5.332718793	5.84932478	5.323009979	7.007600614	6.688354714	7.140453043	6.706862337	6.947937069	6.717804695	0	0	0	0	0	0	0	0	0	0	0	0	0	0	0	0	0	0
7.160845907	7.003065459	8.701346403	8.425735581	8.507748733	8.312871394	6.461468176	6.304448802	8.23350314	7.902117546	7.932721027	7.584264818	5.92157842	5.598421959	7.689828669	7.085901464	7.458186157	6.999422468	7.160845907	7.003065459	8.701346403	8.425735581	8.507748733	8.312871394	0	0	0	0	0	0	0	0	0	0	0	0	0	0	0	0	0	0
8.825412915	8.196436811	9.288504393	8.15536212	9.409355152	8.220941168	7.816416984	7.36264527	8.643825842	7.466227556	8.788745882	7.520776415	7.217443432	6.64509097	8.051659557	6.712956201	8.193400232	6.783325201	8.825412915	8.196436811	9.288504393	8.15536212	9.409355152	8.220941168	0	0	0	0	0	0	0	0	0	0	0	0	0	0	0	0	0	0
6.679599186	6.369900983	6.998509642	6.466144724	6.924612396	6.563855527	6.212606096	5.749392986	6.527957918	5.831882477	6.385194399	5.828945618	5.680172609	5.056245805	5.877735782	5.099866428	5.886104031	5.087596335	6.679599186	6.369900983	6.998509642	6.466144724	6.924612396	6.563855527	0	0	0	0	0	0	0	0	0	0	0	0	0	0	0	0	0	0
7.103322063	6.877296071	8.053251154	8.048468744	7.786136438	8.058010801	6.434546519	6.184148891	7.430707083	7.400620577	7.153051635	7.292337176	5.955837369	5.529429088	6.897704943	6.56948142	6.618738984	6.504288174	7.103322063	6.877296071	8.053251154	8.048468744	7.786136438	8.058010801	0	0	0	0	0	0	0	0	0	0	0	0	0	0	0	0	0	0
6.797940413	6.343880434	6.797940413	6.357842267	6.785587645	6.400257445	6.406879986	5.752572639	6.091309882	5.690359454	6.234410726	5.743003188	5.720311777	5.062595033	5.627621114	4.990432587	5.823045895	5.036952602	6.797940413	6.343880434	6.797940413	6.357842267	6.785587645	6.400257445	0	0	0	0	0	0	0	0	0	0	0	0	0	0	0	0	0	0
7.162397497	6.781057626	8.534246946	8.268475389	8.26898821	8.473450268	6.424869024	6.011267174	7.943427768	7.570443252	7.637716433	7.884576511	5.866468057	5.283203729	7.385851078	6.761572769	7.073269717	6.96979067	7.162397497	6.781057626	8.534246946	8.268475389	8.26898821	8.473450268	0	0	0	0	0	0	0	0	0	0	0	0	0	0	0	0	0	0
6.753437919	6.369900983	6.752270376	6.398594935	6.742880636	6.501289671	6.169610732	5.627621114	6.171700597	5.746203191	6.21860012	5.733341277	5.65248918	5.081404365	5.648974238	5.017279837	5.739792912	5.111987788	6.753437919	6.369900983	6.752270376	6.398594935	6.742880636	6.501289671	0	0	0	0	0	0	0	0	0	0	0	0	0	0	0	0	0	0
8.195057691	7.910590612	9.934792402	9.298076486	10.09909545	9.28804188	7.797291274	7.443663683	9.304650051	8.551594618	9.48501319	8.560635749	7.069023427	6.658011046	8.697512746	7.745002804	8.62532985	7.667626092	8.195057691	7.910590612	9.934792402	9.298076486	10.09909545	9.28804188	0	0	0	0	0	0	0	0	0	0	0	0	0	0	0	0	0	0
6.91274282	6.376726948	6.814542897	6.486160789	6.841615476	6.616065185	6.345636361	5.723585102	6.228511004	5.837730447	6.304448802	5.926926026	5.908082938	5.087596335	5.673323267	5.135798437	5.746203191	5.192956851	6.91274282	6.376726948	6.814542897	6.486160789	6.841615476	6.616065185	0	0	0	0	0	0	0	0	0	0	0	0	0	0	0	0	0	0
6.836259277	6.395261598	6.735780014	6.361302478	6.609349243	6.439350371	6.154858094	5.749392986	6.29710932	5.733341277	6.163314804	5.710427017	5.690359454	5.043425117	5.613128106	5.023880521	5.568344504	5.023880521	6.836259277	6.395261598	6.735780014	6.361302478	6.609349243	6.439350371	0	0	0	0	0	0	0	0	0	0	0	0	0	0	0	0	0	0
6.893656355	6.413458957	6.783325201	6.37502482	6.643789733	6.369900983	6.224558429	5.743003188	6.133398043	5.686975356	6.146329258	5.66296048	5.720311777	5.099866428	5.641907071	4.997212274	5.669880923	5.062595033	6.893656355	6.413458957	6.783325201	6.37502482	6.643789733	6.369900983	0	0	0	0	0	0	0	0	0	0	0	0	0	0	0	0	0	0
7.117205503	7.069023427	7.832807517	8.085178748	7.699842407	8.3532615	6.426488457	6.357842267	7.235619141	7.347299701	7.385851078	7.830822995	5.860786223	5.84932478	6.572282543	6.586171655	6.561030666	6.858565035	7.117205503	7.069023427	7.832807517	8.085178748	7.699842407	8.3532615	0	0	0	0	0	0	0	0	0	0	0	0	0	0	0	0	0	0
6.749931194	6.318968114	6.665683718	6.324358962	6.65415252	6.381816017	6.206575927	5.730099783	6.068425588	5.683579767	6.156978986	5.739792912	5.690359454	5.081404365	5.726847748	4.976733742	5.693732139	4.990432587	6.749931194	6.318968114	6.665683718	6.324358962	6.65415252	6.381816017	0	0	0	0	0	0	0	0	0	0	0	0	0	0	0	0	0	0
6.886531643	6.453624999	6.857514063	6.475432717	6.811244379	6.447305863	6.265301213	5.831882477	6.159095388	5.739792912	6.244166901	5.802118375	5.693732139	5.117993812	5.676753802	5.111987788	5.736572297	5.117993812	6.886531643	6.453624999	6.857514063	6.475432717	6.811244379	6.447305863	0	0	0	0	0	0	0	0	0	0	0	0	0	0	0	0	0	0
7.528869257	6.884486652	10.3570124	9.659694766	9.16356318	9.001346244	6.881411304	6.276643489	9.791829471	8.990316948	8.587465244	8.253748343	6.349138991	5.480638923	9.129672469	8.154787573	7.704361168	7.243512975	7.528869257	6.884486652	10.3570124	9.659694766	9.16356318	9.001346244	0	0	0	0	0	0	0	0	0	0	0	0	0	0	0	0	0	0
6.758094504	6.434546519	6.760414691	6.357842267	6.752270376	6.436150368	6.269096284	5.710427017	6.115892125	5.641907071	6.063785209	5.693732139	5.707110265	5.056245805	5.65248918	5.017279837	5.493061443	4.997212274	6.758094504	6.434546519	6.760414691	6.357842267	6.752270376	6.436150368	0	0	0	0	0	0	0	0	0	0	0	0	0	0	0	0	0	0
7.947678571	7.537430037	10.12013002	9.535896097	9.975854725	9.611395772	7.240649694	6.783325201	9.585346273	8.821142236	9.38890488	8.928507824	6.935370446	6.206575927	8.948975608	8.053251154	8.745602852	8.159946656	7.947678571	7.537430037	10.12013002	9.535896097	9.975854725	9.611395772	0	0	0	0	0	0	0	0	0	0	0	0	0	0	0	0	0	0
7.918264686	8.251142139	8.763584409	8.357728417	8.192293731	8.163086376	7.110696123	7.524561226	8.184513753	7.574558484	7.700295203	7.429520843	6.733401892	6.857514063	7.556427969	6.825460036	6.993932975	6.710523109	7.918264686	8.251142139	8.763584409	8.357728417	8.192293731	8.163086376	0	0	0	0	0	0	0	0	0	0	0	0	0	0	0	0	0	0
8.744647438	8.84101431	9.674514543	9.421168398	9.646399345	9.501067803	8.101980732	8.199738961	9.135185698	8.70450229	8.996775795	8.788745882	7.221835825	7.321188557	8.491465043	7.902487437	8.26178468	7.877017896	8.744647438	8.84101431	9.674514543	9.421168398	9.646399345	9.501067803	0	0	0	0	0	0	0	0	0	0	0	0	0	0	0	0	0	0
6.845879875	6.587550015	6.941190055	6.613384218	6.821107472	6.532334292	6.253828812	5.888877958	6.484635236	5.92157842	6.249975242	5.799092654	5.627621114	5.164785974	5.877735782	5.18178355	5.645446898	5.117993812	6.845879875	6.587550015	6.941190055	6.613384218	6.821107472	6.532334292	0	0	0	0	0	0	0	0	0	0	0	0	0	0	0	0	0	0
6.717804695	6.342121419	6.630683386	6.350885717	6.70073111	6.408528791	6.204557763	5.700443573	6.100318952	5.669880923	6.091309882	5.659482216	5.673323267	5.036952602	5.521460918	4.941642423	5.59471138	5.003946306	6.717804695	6.342121419	6.630683386	6.350885717	6.70073111	6.408528791	0	0	0	0	0	0	0	0	0	0	0	0	0	0	0	0	0	0
6.96979067	6.616065185	7.376508126	7.257002707	7.136483209	7.222566019	6.257667588	6.023447593	6.869014451	6.532334292	6.646390515	6.52649486	5.783825182	5.323009979	6.426488457	5.902633333	5.998936562	5.799092654	6.96979067	6.616065185	7.376508126	7.257002707	7.136483209	7.222566019	0	0	0	0	0	0	0	0	0	0	0	0	0	0	0	0	0	0
8.284251798	8.473659189	9.112837791	8.978408315	8.61812391	8.883917471	7.470793774	7.762596049	8.504310566	8.29504914	8.217438538	8.31605572	6.892641641	6.895682698	7.898411093	7.496097345	7.733245647	7.704361168	8.284251798	8.473659189	9.112837791	8.978408315	8.61812391	8.883917471	0	0	0	0	0	0	0	0	0	0	0	0	0	0	0	0	0	0
6.687108608	6.421622268	6.682108597	6.401917197	6.745236349	6.431331082	6.173786104	5.758901774	6.278521424	5.666426688	6.144185634	5.762051383	5.746203191	5.023880521	5.624017506	4.990432587	5.659482216	5.049856007	6.687108608	6.421622268	6.682108597	6.401917197	6.745236349	6.431331082	0	0	0	0	0	0	0	0	0	0	0	0	0	0	0	0	0	0
6.793466133	6.410174882	6.892641641	6.487684018	6.9117473	6.629363253	6.269096284	5.765191103	6.282266747	5.877735782	6.309918278	5.97126184	5.805134969	5.099866428	5.855071922	5.204006687	5.826000107	5.241747015	6.793466133	6.410174882	6.892641641	6.487684018	6.9117473	6.629363253	0	0	0	0	0	0	0	0	0	0	0	0	0	0	0	0	0	0
6.682108597	6.426488457	6.812345094	6.340359304	6.711740395	6.442540166	6.070737728	5.707110265	6.146329258	5.659482216	6.204557763	5.690359454	5.686975356	5.105945474	5.683579767	4.990432587	5.602118821	5.017279837	6.682108597	6.426488457	6.812345094	6.340359304	6.711740395	6.442540166	0	0	0	0	0	0	0	0	0	0	0	0	0	0	0	0	0	0
6.635946556	6.432940093	6.733401892	6.340359304	6.675823222	6.455198563	6.146329258	5.746203191	6.22059017	5.65248918	6.238324625	5.703782475	5.693732139	5.030437921	5.690359454	5.030437921	5.713732806	5.023880521	6.635946556	6.432940093	6.733401892	6.340359304	6.675823222	6.455198563	0	0	0	0	0	0	0	0	0	0	0	0	0	0	0	0	0	0
8.925587339	9.145161646	9.874161723	9.523470869	9.539716059	9.34145635	8.084870629	8.461891876	9.002824077	8.633731008	8.941152882	8.635864721	7.471932078	7.683403681	8.416267273	7.804659297	8.084254106	7.634337236	8.925587339	9.145161646	9.874161723	9.523470869	9.539716059	9.34145635	0	0	0	0	0	0	0	0	0	0	0	0	0	0	0	0	0	0
6.745236349	6.315358002	6.840546529	6.434546519	6.637258031	6.456769656	6.144185634	5.710427017	6.186208624	5.726847748	6.253828812	5.730099783	5.697093487	5.062595033	5.690359454	5.023880521	5.568344504	5.030437921	6.745236349	6.315358002	6.840546529	6.434546519	6.637258031	6.456769656	0	0	0	0	0	0	0	0	0	0	0	0	0	0	0	0	0	0
7.751905333	7.612336837	8.503297086	8.071530894	8.140607043	8.149312844	6.823286122	6.856461985	8.146709052	7.619233416	7.566828479	7.395721609	6.226536669	6.152732695	7.51479976	6.859614904	7.001245622	6.706862337	7.751905333	7.612336837	8.503297086	8.071530894	8.140607043	8.149312844	0	0	0	0	0	0	0	0	0	0	0	0	0	0	0	0	0	0
6.744059186	6.395261598	6.774223886	6.426488457	6.727431725	6.378426184	6.244166901	5.700443573	6.284134161	5.683579767	6.188264123	5.762051383	5.828945618	5.049856007	5.783825182	5.068904202	5.666426688	5.030437921	6.744059186	6.395261598	6.774223886	6.426488457	6.727431725	6.378426184	0	0	0	0	0	0	0	0	0	0	0	0	0	0	0	0	0	0
7.365812837	7.479299638	8.144098463	7.830425618	8.04462628	8.58541243	6.637258031	6.881411304	7.516433303	7.081708586	7.310550159	7.618742378	6.12905021	6.139884552	6.642486801	6.206575927	6.961296046	7.085064294	7.365812837	7.479299638	8.144098463	7.830425618	8.04462628	8.58541243	0	0	0	0	0	0	0	0	0	0	0	0	0	0	0	0	0	0
6.914730893	6.49677499	8.032684876	7.044905117	7.652070746	7.025538315	6.357842267	5.837730447	7.456454555	6.396929655	7.13089883	6.406879986	5.723585102	5.164785974	6.776506992	5.613128106	6.536691598	5.648974238	6.914730893	6.49677499	8.032684876	7.044905117	7.652070746	7.025538315	0	0	0	0	0	0	0	0	0	0	0	0	0	0	0	0	0	0
8.790421307	8.849944227	9.752548377	9.292657414	9.245224774	9.438352055	7.793586803	8.103191752	8.92691589	8.442038518	8.515391569	8.566173814	7.360103973	7.41397029	8.303752416	7.658699558	8.029432841	7.926602599	8.790421307	8.849944227	9.752548377	9.292657414	9.245224774	9.438352055	0	0	0	0	0	0	0	0	0	0	0	0	0	0	0	0	0	0
9.304832035	9.175645402	NA	10.74669133	NA	NA	8.341410211	8.358666283	10.80726026	10.0503978	10.36791315	10.18301144	7.59739632	7.621195163	10.19151956	9.272751632	9.728062162	9.394909401	9.304832035	9.175645402	11.09033963	10.74669133	10.96705971	10.88053466	0	0	10.81977828	0	10.81977828	10.81977828	0	0	0	0	0	0	0	0	0	0	0	0
6.784457063	6.342121419	6.70073111	6.356107661	6.788971743	6.398594935	6.124683391	5.703782475	6.212606096	5.717027701	6.154858094	5.762051383	5.587248658	5.043425117	5.752572639	5.068904202	5.774551546	5.049856007	6.784457063	6.342121419	6.70073111	6.356107661	6.788971743	6.398594935	0	0	0	0	0	0	0	0	0	0	0	0	0	0	0	0	0	0
6.821107472	6.459904454	6.858565035	6.59441346	6.814542897	6.647688374	6.208590026	5.710427017	6.327936784	5.988961417	6.278521424	5.948034989	5.655991811	5.111987788	5.755742214	5.241747015	5.683579767	5.262690189	6.821107472	6.459904454	6.858565035	6.59441346	6.814542897	6.647688374	0	0	0	0	0	0	0	0	0	0	0	0	0	0	0	0	0	0
6.817830571	6.338594078	6.741700695	6.356107661	6.66949809	6.381816017	6.248042875	5.648974238	6.173786104	5.697093487	6.182084907	5.676753802	5.733341277	5.030437921	5.560681631	5.036952602	5.634789603	4.976733742	6.817830571	6.338594078	6.741700695	6.356107661	6.66949809	6.381816017	0	0	0	0	0	0	0	0	0	0	0	0	0	0	0	0	0	0
8.527539483	8.659386957	8.95001403	8.678631537	8.740656692	8.76655015	7.643482907	7.96276393	8.426611813	7.897296473	8.164225652	8.069342367	6.97354302	7.216709487	7.757051142	7.154615357	7.275864601	7.069023427	8.527539483	8.659386957	8.95001403	8.678631537	8.740656692	8.76655015	0	0	0	0	0	0	0	0	0	0	0	0	0	0	0	0	0	0
6.793466133	6.335054251	6.787844982	6.32256524	6.715383386	6.43775165	6.263398263	5.739792912	6.238324625	5.680172609	6.196444128	5.793013608	5.723585102	5.062595033	5.634789603	5.023880521	5.605802066	5.017279837	6.793466133	6.335054251	6.787844982	6.32256524	6.715383386	6.43775165	0	0	0	0	0	0	0	0	0	0	0	0	0	0	0	0	0	0
7.806289289	7.780303088	8.186742787	8.103796713	7.758333467	8.10832229	6.939253946	6.961296046	7.570443252	7.38274645	7.145196135	7.389563954	6.478509642	6.326149473	6.983789965	6.651571874	6.588926478	6.618738984	7.806289289	7.780303088	8.186742787	8.103796713	7.758333467	8.10832229	0	0	0	0	0	0	0	0	0	0	0	0	0	0	0	0	0	0
6.811244379	6.368187186	6.712956201	6.388561406	6.618738984	6.421622268	6.196444128	5.669880923	6.304448802	5.648974238	6.156978986	5.762051383	5.66296048	4.983606622	5.673323267	4.997212274	5.521460918	5.056245805	6.811244379	6.368187186	6.712956201	6.388561406	6.618738984	6.421622268	0	0	0	0	0	0	0	0	0	0	0	0	0	0	0	0	0	0
6.80682936	6.342121419	6.683360946	6.380122537	6.66057515	6.473890696	5.976350909	5.703782475	6.077642243	5.690359454	6.182084907	5.758901774	5.634789603	5.036952602	5.616771098	5.062595033	5.726847748	5.010635294	6.80682936	6.342121419	6.683360946	6.380122537	6.66057515	6.473890696	0	0	0	0	0	0	0	0	0	0	0	0	0	0	0	0	0	0
6.788971743	6.448889394	7.100027167	6.570882962	6.998509642	6.616065185	6.28785856	5.730099783	6.678342115	5.755742214	6.527957918	5.866468057	5.814130532	5.062595033	6.054439346	5.164785974	5.993961427	5.192956851	6.788971743	6.448889394	7.100027167	6.570882962	6.998509642	6.616065185	0	0	0	0	0	0	0	0	0	0	0	0	0	0	0	0	0	0
6.776506992	6.49375384	6.7310181	6.458338283	6.89060912	6.501289671	6.137727054	5.752572639	6.204557763	5.789960171	6.366470448	5.80814249	5.659482216	5.099866428	5.634789603	5.099866428	5.686975356	5.123963979	6.776506992	6.49375384	6.7310181	6.458338283	6.89060912	6.501289671	0	0	0	0	0	0	0	0	0	0	0	0	0	0	0	0	0	0
6.835184586	6.49677499	6.792344427	6.428105273	6.723832441	6.487684018	6.142037406	5.749392986	6.253828812	5.749392986	6.255750042	5.846438775	5.777652323	5.099866428	5.605802066	5.049856007	5.765191103	5.056245805	6.835184586	6.49677499	6.792344427	6.428105273	6.723832441	6.487684018	0	0	0	0	0	0	0	0	0	0	0	0	0	0	0	0	0	0
7.033506484	6.520621128	6.876264612	6.504288174	6.787844982	6.553933404	6.230481448	5.802118375	6.261491684	5.831882477	6.356107661	5.872117789	5.886104031	5.170483995	5.739792912	5.123963979	5.720311777	5.141663557	7.033506484	6.520621128	6.876264612	6.504288174	6.787844982	6.553933404	0	0	0	0	0	0	0	0	0	0	0	0	0	0	0	0	0	0
6.853299093	6.333279628	6.675823222	6.354370041	6.642486801	6.361302478	6.100318952	5.723585102	6.216606101	5.669880923	6.118097198	5.730099783	5.616771098	4.976733742	5.645446898	4.976733742	5.545177444	4.976733742	6.853299093	6.333279628	6.675823222	6.354370041	6.642486801	6.361302478	0	0	0	0	0	0	0	0	0	0	0	0	0	0	0	0	0	0
6.717804695	6.504288174	6.864847778	6.444131257	6.682108597	6.525029658	6.249975242	5.710427017	6.342121419	5.796057751	6.295266001	5.863631176	5.634789603	5.049856007	5.855071922	5.099866428	5.65248918	5.141663557	6.717804695	6.504288174	6.864847778	6.444131257	6.682108597	6.525029658	0	0	0	0	0	0	0	0	0	0	0	0	0	0	0	0	0	0
6.80461452	6.470799504	6.828712072	6.403574198	6.65929392	6.483107351	6.210600077	5.749392986	6.244166901	5.774551546	6.315358002	5.752572639	5.736572297	5.075173815	5.627621114	5.081404365	5.723585102	5.068904202	6.80461452	6.470799504	6.828712072	6.403574198	6.65929392	6.483107351	0	0	0	0	0	0	0	0	0	0	0	0	0	0	0	0	0	0
6.721425701	6.369900983	6.666956792	6.37331979	6.69950034	6.376726948	6.198478716	5.669880923	6.171700597	5.666426688	6.192362489	5.710427017	5.743003188	4.990432587	5.616771098	4.9698133	5.497168225	5.068904202	6.721425701	6.369900983	6.666956792	6.37331979	6.69950034	6.376726948	0	0	0	0	0	0	0	0	0	0	0	0	0	0	0	0	0	0
8.724044746	8.258940463	9.351145249	8.489616424	8.381602537	8.002359546	7.940939762	7.515344571	8.858795106	7.81197343	7.670894831	7.087573706	7.244227516	6.796823718	8.294549515	7.176254532	6.864847778	6.280395839	8.724044746	8.258940463	9.351145249	8.489616424	8.381602537	8.002359546	0	0	0	0	0	0	0	0	0	0	0	0	0	0	0	0	0	0
6.935370446	6.573680167	6.843749949	6.410174882	6.613384218	6.530877628	6.324358962	5.872117789	6.350885717	5.758901774	6.167516491	5.828945618	5.752572639	5.111987788	5.676753802	5.117993812	5.645446898	5.123963979	6.935370446	6.573680167	6.843749949	6.410174882	6.613384218	6.530877628	0	0	0	0	0	0	0	0	0	0	0	0	0	0	0	0	0	0
6.69950034	6.37502482	6.555356892	6.34738921	6.680854679	6.403574198	6.238324625	5.707110265	6.180016654	5.690359454	6.102558595	5.707110265	5.717027701	5.036952602	5.560681631	5.023880521	5.659482216	5.043425117	6.69950034	6.37502482	6.555356892	6.34738921	6.680854679	6.403574198	0	0	0	0	0	0	0	0	0	0	0	0	0	0	0	0	0	0
7.604894481	7.333676396	8.715716128	8.040124664	6.981005741	6.647688374	6.931471806	6.66057515	8.082711134	7.307872781	6.469250317	5.953243334	6.335054251	5.934894196	7.471932078	6.562444094	5.97126184	5.220355825	7.604894481	7.333676396	8.715716128	8.040124664	6.981005741	6.647688374	0	0	0	0	0	0	0	0	0	0	0	0	0	0	0	0	0	0
6.753437919	6.426488457	6.603943825	6.34738921	6.688354714	6.442540166	6.214608098	5.743003188	6.098074282	5.676753802	6.182084907	5.743003188	5.693732139	5.036952602	5.720311777	5.056245805	5.703782475	5.062595033	6.753437919	6.426488457	6.603943825	6.34738921	6.688354714	6.442540166	0	0	0	0	0	0	0	0	0	0	0	0	0	0	0	0	0	0
6.881411304	6.65929392	6.859614904	6.527957918	6.762729507	6.517671273	6.400257445	5.837730447	6.270988432	5.786897381	6.309918278	5.811140993	5.700443573	5.204006687	5.777652323	5.198497031	5.733341277	5.049856007	6.881411304	6.65929392	6.859614904	6.527957918	6.762729507	6.517671273	0	0	0	0	0	0	0	0	0	0	0	0	0	0	0	0	0	0
6.995766156	6.64898455	7.584773078	7.047517221	6.994849986	6.751101469	6.490723535	5.942799375	7.060476366	6.338594078	6.363028104	5.983936281	5.948034989	5.433722004	6.591673732	5.717027701	5.786897381	5.293304825	6.995766156	6.64898455	7.584773078	7.047517221	6.994849986	6.751101469	0	0	0	0	0	0	0	0	0	0	0	0	0	0	0	0	0	0
7.109879463	6.747586527	7.358830898	7.076653815	6.759255271	6.470799504	6.553933404	6.075346031	6.793466133	6.386879319	6.234410726	5.814130532	6.003887067	5.351858133	6.278521424	5.620400866	5.690359454	5.049856007	7.109879463	6.747586527	7.358830898	7.076653815	6.759255271	6.470799504	0	0	0	0	0	0	0	0	0	0	0	0	0	0	0	0	0	0
8.076204527	8.0522965	8.716207971	8.609772373	7.303170051	7.347943823	7.343426229	7.385851078	8.163371316	7.881937489	6.577861358	6.501289671	6.944087208	6.779921907	7.622663951	7.049254841	6.270988432	5.855071922	8.076204527	8.0522965	8.716207971	8.609772373	7.303170051	7.347943823	0	0	0	0	0	0	0	0	0	0	0	0	0	0	0	0	0	0
7.190676034	6.613384218	7.588323677	6.768493212	6.957497371	6.573680167	6.541029999	5.96100534	6.834108739	6.056784013	6.56526497	5.872117789	5.96100534	5.247024072	6.464588304	5.361292166	5.92157842	5.214935758	7.190676034	6.613384218	7.588323677	6.768493212	6.957497371	6.573680167	0	0	0	0	0	0	0	0	0	0	0	0	0	0	0	0	0	0
7.106606138	6.961296046	7.044032897	6.781057626	7.109062136	6.742880636	6.421622268	6.311734809	6.552507887	6.131226489	6.489204931	6.104793232	6.052089169	5.59471138	5.918893854	5.433722004	6.075346031	5.455321115	7.106606138	6.961296046	7.044032897	6.781057626	7.109062136	6.742880636	0	0	0	0	0	0	0	0	0	0	0	0	0	0	0	0	0	0
7.423568444	7.813995675	7.660114319	7.591861715	7.363279587	7.72753511	6.830874235	7.13089883	6.899723107	6.820016365	6.841615476	7.062191632	6.204557763	6.391917113	6.502790046	6.139884552	6.29710932	6.261491684	7.423568444	7.813995675	7.660114319	7.591861715	7.363279587	7.72753511	0	0	0	0	0	0	0	0	0	0	0	0	0	0	0	0	0	0
7.086737935	6.727431725	7.112327445	6.920671504	6.982862751	6.666956792	6.415096959	6.146329258	6.633318433	6.261491684	6.388561406	5.981414211	5.799092654	5.433722004	6.180016654	5.517452896	5.934894196	5.209486153	7.086737935	6.727431725	7.112327445	6.920671504	6.982862751	6.666956792	0	0	0	0	0	0	0	0	0	0	0	0	0	0	0	0	0	0
7.052721049	6.710523109	6.878326468	6.698268054	7.379008128	6.944087208	6.368187186	6.059123196	6.530877628	5.973809612	6.712956201	6.251903883	5.780743516	5.398162702	5.945420609	5.332718793	6.210600077	5.455321115	7.052721049	6.710523109	6.878326468	6.698268054	7.379008128	6.944087208	0	0	0	0	0	0	0	0	0	0	0	0	0	0	0	0	0	0
7.007600614	7.377133713	7.594884387	8.695004593	8.493105396	8.700847193	6.447305863	6.572282543	6.978213743	8.03915739	7.451241685	7.300472814	5.942799375	5.902633333	6.421622268	7.253470383	7.113142109	6.936342736	7.007600614	7.377133713	7.594884387	8.695004593	8.493105396	8.700847193	0	0	0	0	0	0	0	0	0	0	0	0	0	0	0	0	0	0
8.030084094	7.802209316	8.48115142	7.889084407	8.111027838	7.877017896	7.221105098	7.122866659	7.890582535	7.150701458	7.560601163	7.183870715	6.741700695	6.378426184	7.177782416	6.345636361	6.820016365	6.456769656	8.030084094	7.802209316	8.48115142	7.889084407	8.111027838	7.877017896	0	0	0	0	0	0	0	0	0	0	0	0	0	0	0	0	0	0
8.755895082	8.562740006	9.03943342	8.471358655	7.585281079	7.306531399	8.048788284	7.811568489	8.445267452	7.752335163	6.975413927	6.651571874	7.520776415	7.178545484	7.814803429	6.987490247	6.274762021	5.774551546	8.755895082	8.562740006	9.03943342	8.471358655	7.585281079	7.306531399	0	0	0	0	0	0	0	0	0	0	0	0	0	0	0	0	0	0
8.509362612	8.587092319	8.553717966	8.387995253	7.562681247	7.965545573	7.565275282	7.687080156	7.967280179	7.632885505	7.060476366	7.265429723	6.828712072	6.920671504	7.368970402	6.870053412	6.398594935	6.448889394	8.509362612	8.587092319	8.553717966	8.387995253	7.562681247	7.965545573	0	0	0	0	0	0	0	0	0	0	0	0	0	0	0	0	0	0
8.583542572	8.473450268	9.227983807	8.939974177	8.777247097	8.87276753	7.735433352	7.779466967	8.583729715	8.185071478	8.107117471	8.051340933	7.110696123	7.008505182	7.976938757	7.424165281	7.58171964	7.403061091	8.583542572	8.473450268	9.227983807	8.939974177	8.777247097	8.87276753	0	0	0	0	0	0	0	0	0	0	0	0	0	0	0	0	0	0
6.828712072	6.419994928	6.673297968	6.329720906	6.771935556	6.434546519	6.22059017	5.762051383	6.216606101	5.730099783	6.269096284	5.783825182	5.736572297	5.068904202	5.655991811	5.043425117	5.616771098	5.062595033	6.828712072	6.419994928	6.673297968	6.329720906	6.771935556	6.434546519	0	0	0	0	0	0	0	0	0	0	0	0	0	0	0	0	0	0
6.785587645	6.391917113	6.81014245	6.483107351	6.661854741	6.517671273	6.198478716	5.700443573	6.246106765	5.755742214	6.224558429	5.84932478	5.693732139	5.049856007	5.723585102	5.081404365	5.786897381	5.111987788	6.785587645	6.391917113	6.81014245	6.483107351	6.661854741	6.517671273	0	0	0	0	0	0	0	0	0	0	0	0	0	0	0	0	0	0
9.355997944	9.574497256	9.920836191	9.914724184	9.680031452	10.42587607	8.790725628	9.153134898	9.349319399	9.228671329	8.910450756	9.374497958	8.115221973	8.402231173	8.720623711	8.402231173	8.234034208	8.658345471	9.355997944	9.574497256	9.920836191	9.914724184	9.680031452	10.42587607	0	0	0	0	0	0	0	0	0	0	0	0	0	0	0	0	0	0
7.030857476	6.727431725	6.920671504	6.630683386	6.663132696	6.59441346	6.400257445	6.070737728	6.54534966	5.958424693	6.177944114	5.834810737	5.948034989	5.361292166	5.905361848	5.241747015	5.733341277	5.198497031	7.030857476	6.727431725	6.920671504	6.630683386	6.663132696	6.59441346	0	0	0	0	0	0	0	0	0	0	0	0	0	0	0	0	0	0
9.464284672	8.9226583	10.39427372	9.435881048	9.664595644	9.514658298	8.649448771	8.20028826	9.76520202	8.75888368	9.299449547	9.134970065	7.923348212	7.460490306	9.152817186	7.948738455	8.403800504	8.062747901	9.464284672	8.9226583	10.39427372	9.435881048	9.664595644	9.514658298	0	0	0	0	0	0	0	0	0	0	0	0	0	0	0	0	0	0
6.884486652	6.393590754	6.807934944	6.464588304	6.661854741	6.522092798	6.120297419	5.80814249	6.263398263	5.783825182	6.308098442	5.840641657	5.676753802	5.093750201	5.783825182	5.159055299	5.673323267	5.164785974	6.884486652	6.393590754	6.807934944	6.464588304	6.661854741	6.522092798	0	0	0	0	0	0	0	0	0	0	0	0	0	0	0	0	0	0
6.790097236	6.415096959	6.685860947	6.329720906	6.811244379	6.383506635	6.131226489	5.733341277	6.126869184	5.634789603	6.150602768	5.717027701	5.659482216	5.056245805	5.598421959	5.010635294	5.683579767	5.049856007	6.790097236	6.415096959	6.685860947	6.329720906	6.811244379	6.383506635	0	0	0	0	0	0	0	0	0	0	0	0	0	0	0	0	0	0
6.752270376	6.396929655	6.753437919	6.308098442	6.754604099	6.34738921	6.161207322	5.676753802	6.142037406	5.65248918	6.184148891	5.713732806	5.693732139	5.036952602	5.545177444	4.976733742	5.575949103	5.010635294	6.752270376	6.396929655	6.753437919	6.308098442	6.754604099	6.34738921	0	0	0	0	0	0	0	0	0	0	0	0	0	0	0	0	0	0
6.781057626	6.366470448	6.685860947	6.345636361	6.633318433	6.395261598	6.089044875	5.710427017	6.146329258	5.655991811	6.163314804	5.717027701	5.676753802	4.997212274	5.587248658	5.003946306	5.616771098	4.990432587	6.781057626	6.366470448	6.685860947	6.345636361	6.633318433	6.395261598	0	0	0	0	0	0	0	0	0	0	0	0	0	0	0	0	0	0
7.275172319	6.656726524	7.680637428	6.816735881	7.38274645	6.97634807	6.530877628	5.929589143	7.13169851	6.198478716	6.91770561	6.320768294	5.945420609	5.198497031	6.469250317	5.480638923	6.182084907	5.549076085	7.275172319	6.656726524	7.680637428	6.816735881	7.38274645	6.97634807	0	0	0	0	0	0	0	0	0	0	0	0	0	0	0	0	0	0
7.443663683	7.501082124	7.387709239	7.428333194	7.04053639	7.533158807	6.692083743	6.782192056	6.980075941	6.70073111	6.558197803	6.871091295	6.208590026	5.996452089	6.49677499	6.086774727	6.079933195	6.091309882	7.443663683	7.501082124	7.387709239	7.428333194	7.04053639	7.533158807	0	0	0	0	0	0	0	0	0	0	0	0	0	0	0	0	0	0
9.777016888	9.085343882	10.5769421	9.71383922	9.993830872	9.996066734	9.089753409	8.634086943	9.965005893	9.007244516	9.436678814	9.278653012	8.23350314	7.77148876	9.304194947	8.217438538	8.62299361	8.201660191	9.777016888	9.085343882	10.5769421	9.71383922	9.993830872	9.996066734	0	0	0	0	0	0	0	0	0	0	0	0	0	0	0	0	0	0
6.747586527	6.368187186	6.758094504	6.391917113	6.765038977	6.381816017	6.169610732	5.730099783	6.230481448	5.736572297	6.167516491	5.720311777	5.780743516	5.017279837	5.616771098	5.068904202	5.620400866	5.056245805	6.747586527	6.368187186	6.758094504	6.391917113	6.765038977	6.381816017	0	0	0	0	0	0	0	0	0	0	0	0	0	0	0	0	0	0
7.596894438	7.650644551	7.771067086	7.657755271	7.419380583	7.706612914	6.814542897	6.955592608	7.154615357	6.974478911	6.862757913	6.991176887	6.276643489	6.228511004	6.517671273	6.182084907	6.246106765	6.228511004	7.596894438	7.650644551	7.771067086	7.657755271	7.419380583	7.706612914	0	0	0	0	0	0	0	0	0	0	0	0	0	0	0	0	0	0
6.744059186	6.43775165	6.753437919	6.447305863	6.720220155	6.410174882	6.154858094	5.774551546	6.21860012	5.765191103	6.224558429	5.777652323	5.707110265	5.036952602	5.66296048	5.068904202	5.768320996	5.049856007	6.744059186	6.43775165	6.753437919	6.447305863	6.720220155	6.410174882	0	0	0	0	0	0	0	0	0	0	0	0	0	0	0	0	0	0
6.719013154	6.349138991	6.769641977	6.458338283	6.787844982	6.395261598	6.202535517	5.717027701	6.204557763	5.733341277	6.104793232	5.733341277	5.683579767	4.976733742	5.648974238	5.056245805	5.690359454	5.062595033	6.719013154	6.349138991	6.769641977	6.458338283	6.787844982	6.395261598	0	0	0	0	0	0	0	0	0	0	0	0	0	0	0	0	0	0
7.062191632	6.748759547	6.974478911	6.803505258	6.86171134	6.854354502	6.455198563	6.131226489	6.444131257	6.102558595	6.366470448	6.214608098	5.888877958	5.442417711	5.942799375	5.365976015	5.733341277	5.429345629	7.062191632	6.748759547	6.974478911	6.803505258	6.86171134	6.854354502	0	0	0	0	0	0	0	0	0	0	0	0	0	0	0	0	0	0
6.936342736	6.478509642	6.82437367	6.453624999	6.816735881	6.517671273	6.255750042	5.80814249	6.364750757	5.823045895	6.202535517	5.948034989	5.624017506	5.099866428	5.733341277	5.159055299	5.673323267	5.209486153	6.936342736	6.478509642	6.82437367	6.453624999	6.816735881	6.517671273	0	0	0	0	0	0	0	0	0	0	0	0	0	0	0	0	0	0
6.961296046	6.601230119	7.042286172	6.695798917	6.880384082	6.698268054	6.311734809	5.92157842	6.555356892	5.953243334	6.32256524	6.00635316	5.874930731	5.176149733	5.988961417	5.288267031	5.713732806	5.342334252	6.961296046	6.601230119	7.042286172	6.695798917	6.880384082	6.698268054	0	0	0	0	0	0	0	0	0	0	0	0	0	0	0	0	0	0
7.074116816	6.684611728	7.299121463	6.833031733	6.98471632	6.958448393	6.37502482	6.052089169	6.634633358	6.118097198	6.274762021	6.284134161	5.891644212	5.323009979	6.098074282	5.402677382	5.886104031	5.517452896	7.074116816	6.684611728	7.299121463	6.833031733	6.98471632	6.958448393	0	0	0	0	0	0	0	0	0	0	0	0	0	0	0	0	0	0
6.739336627	6.385194399	6.807934944	6.327936784	6.685860947	6.445719819	6.204557763	5.697093487	6.133398043	5.655991811	6.226536669	5.655991811	5.669880923	5.036952602	5.609471795	4.990432587	5.645446898	5.030437921	6.739336627	6.385194399	6.807934944	6.327936784	6.685860947	6.445719819	0	0	0	0	0	0	0	0	0	0	0	0	0	0	0	0	0	0
7.138867	6.991176887	7.212294469	6.838405201	7.011213987	7.010311867	6.481577129	6.318968114	6.794586581	6.200509174	6.455198563	6.269096284	5.913503006	5.65248918	6.173786104	5.484796933	5.826000107	5.587248658	7.138867	6.991176887	7.212294469	6.838405201	7.011213987	7.010311867	0	0	0	0	0	0	0	0	0	0	0	0	0	0	0	0	0	0
9.992276515	9.716555383	10.37480282	10.03271595	9.541297428	10.09270197	8.92385758	8.877381955	9.755393494	9.328834266	8.908288886	9.38823548	8.492490579	8.272570608	9.162199997	8.556221578	8.50916102	8.846209127	9.992276515	9.716555383	10.37480282	10.03271595	9.541297428	10.09270197	0	0	0	0	0	0	0	0	0	0	0	0	0	0	0	0	0	0
6.687108608	6.423246964	6.618738984	6.369900983	6.725033642	6.368187186	6.137727054	5.758901774	6.240275845	5.707110265	6.212606096	5.768320996	5.755742214	5.081404365	5.627621114	5.049856007	5.703782475	5.017279837	6.687108608	6.423246964	6.618738984	6.369900983	6.725033642	6.368187186	0	0	0	0	0	0	0	0	0	0	0	0	0	0	0	0	0	0
7.273092596	6.809039306	7.375255778	6.887552572	7.210079628	7.209340257	6.434546519	6.102558595	6.849066283	6.257667588	6.533788838	6.342121419	6.013715156	5.459585514	6.200509174	5.480638923	5.978885765	5.583496309	7.273092596	6.809039306	7.375255778	6.887552572	7.210079628	7.209340257	0	0	0	0	0	0	0	0	0	0	0	0	0	0	0	0	0	0
6.771935556	6.405228458	6.805722553	6.80682936	6.820016365	6.445719819	6.278521424	5.758901774	6.329720906	6.311734809	6.278521424	5.771441123	5.641907071	5.093750201	5.749392986	5.624017506	5.655991811	5.017279837	6.771935556	6.405228458	6.805722553	6.80682936	6.820016365	6.445719819	0	0	0	0	0	0	0	0	0	0	0	0	0	0	0	0	0	0
7.857093865	7.616775809	8.419139251	7.800982071	7.738488122	8.222285074	7.165493475	6.986566459	7.846198815	7.081708586	7.305860033	7.551712215	6.49375384	6.182084907	7.136483209	6.329720906	6.637258031	6.666956792	7.857093865	7.616775809	8.419139251	7.800982071	7.738488122	8.222285074	0	0	0	0	0	0	0	0	0	0	0	0	0	0	0	0	0	0
10.31910099	10.33445795	10.5466038	10.14878391	9.717097732	10.43796134	9.476620038	9.616272038	9.937840669	9.452344931	9.121618442	9.766751029	8.792701463	8.865876285	9.067739403	8.479491324	8.28878581	8.765458532	10.31910099	10.33445795	10.5466038	10.14878391	9.717097732	10.43796134	0	0	0	0	0	0	0	0	0	0	0	0	0	0	0	0	0	0
6.864847778	6.447305863	6.701960366	6.336825731	6.617402978	6.405228458	6.118097198	5.758901774	6.075346031	5.786897381	6.167516491	5.755742214	5.666426688	5.068904202	5.521460918	5.049856007	5.560681631	5.056245805	6.864847778	6.447305863	6.701960366	6.336825731	6.617402978	6.405228458	0	0	0	0	0	0	0	0	0	0	0	0	0	0	0	0	0	0
6.942156706	6.64118217	7.002155954	6.606650186	6.617402978	6.682108597	6.249975242	5.908082938	6.450470422	5.973809612	6.240275845	5.942799375	5.707110265	5.204006687	5.888877958	5.257495372	5.793013608	5.252273428	6.942156706	6.64118217	7.002155954	6.606650186	6.617402978	6.682108597	0	0	0	0	0	0	0	0	0	0	0	0	0	0	0	0	0	0
6.762729507	6.324358962	6.735780014	6.361302478	6.753437919	6.327936784	6.177944114	5.65248918	6.079933195	5.733341277	6.177944114	5.638354669	5.746203191	5.017279837	5.666426688	5.123963979	5.666426688	4.955827058	6.762729507	6.324358962	6.735780014	6.361302478	6.753437919	6.327936784	0	0	0	0	0	0	0	0	0	0	0	0	0	0	0	0	0	0
6.771935556	6.455198563	6.632001777	6.378426184	6.530877628	6.338594078	6.104793232	5.703782475	6.148468296	5.697093487	6.104793232	5.602118821	5.693732139	5.017279837	5.529429088	5.017279837	5.66296048	5.030437921	6.771935556	6.455198563	6.632001777	6.378426184	6.530877628	6.338594078	0	0	0	0	0	0	0	0	0	0	0	0	0	0	0	0	0	0
6.833031733	6.463029457	6.768493212	6.383506635	6.64509097	6.43775165	6.34738921	5.739792912	6.208590026	5.730099783	6.210600077	5.771441123	5.831882477	5.093750201	5.620400866	5.068904202	5.627621114	5.036952602	6.833031733	6.463029457	6.768493212	6.383506635	6.64509097	6.43775165	0	0	0	0	0	0	0	0	0	0	0	0	0	0	0	0	0	0
6.790097236	6.464588304	6.775366091	6.354370041	6.857514063	6.349138991	6.188264123	5.828945618	6.163314804	5.726847748	6.089044875	5.686975356	5.673323267	5.075173815	5.605802066	5.023880521	5.65248918	4.9698133	6.790097236	6.464588304	6.775366091	6.354370041	6.857514063	6.349138991	0	0	0	0	0	0	0	0	0	0	0	0	0	0	0	0	0	0
6.601230119	6.434546519	6.736966958	6.383506635	6.769641977	6.421622268	6.214608098	5.780743516	6.238324625	5.713732806	6.298949247	5.733341277	5.620400866	5.036952602	5.713732806	4.976733742	5.720311777	5.056245805	6.601230119	6.434546519	6.736966958	6.383506635	6.769641977	6.421622268	0	0	0	0	0	0	0	0	0	0	0	0	0	0	0	0	0	0
7.648739789	7.427144133	7.828834528	7.408530567	7.221835825	7.434847875	6.895682698	6.823286122	7.048386409	6.588926478	6.606650186	6.776506992	6.226536669	5.983936281	6.356107661	5.814130532	5.96100534	5.988961417	7.648739789	7.427144133	7.828834528	7.408530567	7.221835825	7.434847875	0	0	0	0	0	0	0	0	0	0	0	0	0	0	0	0	0	0
6.701960366	6.383506635	6.849066283	6.381816017	6.706862337	6.411818268	6.167516491	5.749392986	6.126869184	5.720311777	6.137727054	5.746203191	5.673323267	5.062595033	5.726847748	5.056245805	5.686975356	5.043425117	6.701960366	6.383506635	6.849066283	6.381816017	6.706862337	6.411818268	0	0	0	0	0	0	0	0	0	0	0	0	0	0	0	0	0	0
8.169902647	8.161660452	8.328451067	8.270269111	7.835579247	8.445482344	7.477604243	7.640123173	7.777373603	7.599401333	7.266827348	7.830822995	6.859614904	6.913737351	7.167809184	6.81014245	6.606650186	7.036148494	8.169902647	8.161660452	8.328451067	8.270269111	7.835579247	8.445482344	0	0	0	0	0	0	0	0	0	0	0	0	0	0	0	0	0	0
6.800170068	6.49375384	6.746412129	6.388561406	6.70073111	6.456769656	6.276643489	5.777652323	6.089044875	5.743003188	6.255750042	5.768320996	5.814130532	5.111987788	5.690359454	5.030437921	5.605802066	5.030437921	6.800170068	6.49375384	6.746412129	6.388561406	6.70073111	6.456769656	0	0	0	0	0	0	0	0	0	0	0	0	0	0	0	0	0	0
6.760414691	6.378426184	6.800170068	6.354370041	6.576469569	6.376726948	6.150602768	5.723585102	6.077642243	5.710427017	6.188264123	5.710427017	5.616771098	5.075173815	5.533389489	4.997212274	5.560681631	4.983606622	6.760414691	6.378426184	6.800170068	6.354370041	6.576469569	6.376726948	0	0	0	0	0	0	0	0	0	0	0	0	0	0	0	0	0	0
8.454040376	8.275885669	8.843759382	8.432941639	8.062747901	8.634086943	7.863266724	7.876258882	8.205764725	7.726212651	7.505492275	7.835579247	7.288244401	7.122866659	7.432483808	6.960347729	7.113142109	7.409741954	8.454040376	8.275885669	8.843759382	8.432941639	8.062747901	8.634086943	0	0	0	0	0	0	0	0	0	0	0	0	0	0	0	0	0	0
6.626717749	6.366470448	6.489204931	6.395261598	6.682108597	6.388561406	6.068425588	5.700443573	6.073044534	5.749392986	6.356107661	5.676753802	5.669880923	5.043425117	5.616771098	5.010635294	5.811140993	4.9698133	6.626717749	6.366470448	6.489204931	6.395261598	6.682108597	6.388561406	0	0	0	0	0	0	0	0	0	0	0	0	0	0	0	0	0	0
8.053569169	8.344980369	8.26436333	8.487558386	7.880426344	8.711772646	7.369600721	7.573017256	7.748891337	7.673688129	7.193685818	8.059592329	6.633318433	6.897704943	7.036148494	7.017506143	6.533788838	7.189922171	8.053569169	8.344980369	8.26436333	8.487558386	7.880426344	8.711772646	0	0	0	0	0	0	0	0	0	0	0	0	0	0	0	0	0	0
6.858565035	6.469250317	7.138073034	6.620073207	7.26612878	7.017506143	6.28785856	5.81711116	6.677083461	5.976350909	6.646390515	6.154858094	5.765191103	5.075173815	6.056784013	5.257495372	6.008813185	5.446737372	6.858565035	6.469250317	7.138073034	6.620073207	7.26612878	7.017506143	0	0	0	0	0	0	0	0	0	0	0	0	0	0	0	0	0	0
7.18690102	6.746412129	7.332369206	7.020190708	7.310550159	7.222566019	6.522092798	5.976350909	6.931471806	6.253828812	6.761572769	6.626717749	5.891644212	5.18178355	6.29710932	5.609471795	6.135564891	5.874930731	7.18690102	6.746412129	7.332369206	7.020190708	7.310550159	7.222566019	0	0	0	0	0	0	0	0	0	0	0	0	0	0	0	0	0	0
8.725832057	8.399760095	9.983960937	9.261603666	9.338381722	9.645687855	7.769800996	7.685243608	9.390242337	8.516392871	8.536603585	8.678461339	7.250635512	6.876264612	8.811652248	7.747596839	7.944137491	7.917171989	8.725832057	8.399760095	9.983960937	9.261603666	9.338381722	9.645687855	0	0	0	0	0	0	0	0	0	0	0	0	0	0	0	0	0	0
7.563200592	6.866933284	7.857867559	7.118826249	7.406103381	7.240649694	6.950814768	6.265301213	7.177782416	6.349138991	6.820016365	6.49375384	6.523562306	5.733341277	6.573680167	5.609471795	6.204557763	5.758901774	7.563200592	6.866933284	7.857867559	7.118826249	7.406103381	7.240649694	0	0	0	0	0	0	0	0	0	0	0	0	0	0	0	0	0	0
6.593044534	6.385194399	6.692083743	6.380122537	6.761572769	6.340359304	6.086774727	5.655991811	6.152732695	5.697093487	6.139884552	5.723585102	5.590986981	4.9698133	5.631211782	4.990432587	5.690359454	4.96284463	6.593044534	6.385194399	6.692083743	6.380122537	6.761572769	6.340359304	0	0	0	0	0	0	0	0	0	0	0	0	0	0	0	0	0	0
7.682021511	7.531016332	8.093767758	7.884199934	7.467942332	8.155074888	7.057897937	6.909753282	7.649692624	7.329093736	6.927557906	7.428333194	6.28785856	5.991464547	6.818924065	6.364750757	6.381816017	6.610696045	7.682021511	7.531016332	8.093767758	7.884199934	7.467942332	8.155074888	0	0	0	0	0	0	0	0	0	0	0	0	0	0	0	0	0	0
6.797940413	6.396929655	6.665683718	6.410174882	6.64509097	6.385194399	6.315358002	5.723585102	6.171700597	5.717027701	6.232448017	5.774551546	5.638354669	5.036952602	5.616771098	5.017279837	5.560681631	5.003946306	6.797940413	6.396929655	6.665683718	6.410174882	6.64509097	6.385194399	0	0	0	0	0	0	0	0	0	0	0	0	0	0	0	0	0	0
6.905753276	6.536691598	7.080867897	6.716594774	6.887552572	6.697034248	6.306275287	5.846438775	6.326149473	5.973809612	6.257667588	6.02827852	5.726847748	5.147494477	5.894402834	5.262690189	5.590986981	5.267858159	6.905753276	6.536691598	7.080867897	6.716594774	6.887552572	6.697034248	0	0	0	0	0	0	0	0	0	0	0	0	0	0	0	0	0	0
6.993015123	6.553933404	6.967909202	6.591673732	6.923628628	6.685860947	6.393590754	5.886104031	6.431331082	5.96100534	6.421622268	6.049733455	5.780743516	5.192956851	5.843544417	5.204006687	5.762051383	5.351858133	6.993015123	6.553933404	6.967909202	6.591673732	6.923628628	6.685860947	0	0	0	0	0	0	0	0	0	0	0	0	0	0	0	0	0	0
6.834108739	6.452048954	6.760414691	6.416732283	6.73459166	6.529418838	6.255750042	5.743003188	6.274762021	5.752572639	6.393590754	5.840641657	5.802118375	5.099866428	5.703782475	5.075173815	5.762051383	5.087596335	6.834108739	6.452048954	6.760414691	6.416732283	6.73459166	6.529418838	0	0	0	0	0	0	0	0	0	0	0	0	0	0	0	0	0	0
8.296795866	8.274611946	8.537387899	8.48714627	7.814803429	8.738735461	7.436617265	7.670894831	7.963112059	7.770223204	7.279318835	8.054204897	6.954638865	6.870053412	7.555381944	7.145984468	6.849066283	7.271008538	8.296795866	8.274611946	8.537387899	8.48714627	7.814803429	8.738735461	0	0	0	0	0	0	0	0	0	0	0	0	0	0	0	0	0	0
7.210079628	7.13089883	7.284820913	7.288244401	7.163946684	7.50659178	6.556778356	6.444131257	6.658011046	6.656726524	6.484635236	6.871091295	5.963579344	5.730099783	6.11368218	5.85220248	5.998936562	6.084499413	7.210079628	7.13089883	7.284820913	7.288244401	7.163946684	7.50659178	0	0	0	0	0	0	0	0	0	0	0	0	0	0	0	0	0	0
7.729295674	7.431891917	7.974876901	7.608870629	7.523481313	7.946263644	7.244227516	6.799055862	7.313220387	6.841615476	6.80682936	7.189167738	6.452048954	5.96870756	6.720220155	6.100318952	6.265301213	6.475432717	7.729295674	7.431891917	7.974876901	7.608870629	7.523481313	7.946263644	0	0	0	0	0	0	0	0	0	0	0	0	0	0	0	0	0	0
6.746412129	6.428105273	6.563855527	6.411818268	6.612041035	6.43775165	6.251903883	5.669880923	6.194405391	5.758901774	6.196444128	5.693732139	5.730099783	5.036952602	5.700443573	5.043425117	5.659482216	5.017279837	6.746412129	6.428105273	6.563855527	6.411818268	6.612041035	6.43775165	0	0	0	0	0	0	0	0	0	0	0	0	0	0	0	0	0	0
6.793466133	6.553933404	6.89060912	6.595780514	6.652863029	6.591673732	6.208590026	5.823045895	6.173786104	5.840641657	6.284134161	5.940171253	5.774551546	5.170483995	5.669880923	5.187385806	5.645446898	5.236441963	6.793466133	6.553933404	6.89060912	6.595780514	6.652863029	6.591673732	0	0	0	0	0	0	0	0	0	0	0	0	0	0	0	0	0	0
10.68537794	9.958827648	NA	10.31081759	10.13078247	10.64637682	9.941409346	9.262553243	10.27387801	9.560645069	9.484177038	9.963029235	9.392578592	8.672143551	9.611864391	8.789812386	8.641885635	8.867568333	10.68537794	9.958827648	10.89827518	10.31081759	10.13078247	10.64637682	0	0	10.81977828	0	0	0	0	0	0	0	0	0	0	0	0	0	0	0
9.369052063	8.684739463	9.794676647	9.084210095	9.105090961	9.382274836	8.81135423	8.091015042	9.236787542	8.36124089	8.530504205	8.669570872	7.785305183	7.147559271	8.58634605	7.5750717	8.048468744	8.23350314	9.369052063	8.684739463	9.794676647	9.084210095	9.105090961	9.382274836	0	0	0	0	0	0	0	0	0	0	0	0	0	0	0	0	0	0
9.774062005	8.853951102	10.38884151	9.404261065	9.653935855	9.71534911	9.14974075	8.132412675	9.540219493	8.454040376	8.858226439	8.789203094	8.503702601	7.387090236	8.957381736	7.711101252	8.267705665	7.992268643	9.774062005	8.853951102	10.38884151	9.404261065	9.653935855	9.71534911	0	0	0	0	0	0	0	0	0	0	0	0	0	0	0	0	0	0
7.061334367	6.599870499	6.921658184	6.66440902	6.831953566	6.816735881	6.429719478	5.96100534	6.411818268	5.942799375	6.383506635	6.091309882	5.872117789	5.283203729	5.863631176	5.283203729	5.82008293	5.416100402	7.061334367	6.599870499	6.921658184	6.66440902	6.831953566	6.816735881	0	0	0	0	0	0	0	0	0	0	0	0	0	0	0	0	0	0
NA	NA	10.80271351	10.42189437	10.63885575	NA	10.71110116	10.24409409	10.23970976	9.727227587	10.1272709	10.40831522	10.00111323	9.456809749	9.565774546	8.937875265	9.467769401	9.638088688	11.09033963	10.92595647	10.80271351	10.42189437	10.63885575	11.06888583	10.81977828	10.81977828	0	0	0	10.81977828	0	0	0	0	0	0	0	0	0	0	0	0
8.435983136	8.185350223	8.353732642	8.419359831	7.985824666	8.379997952	7.848153086	7.651595574	7.833996342	7.740664402	7.391415235	7.684783944	7.187657164	6.878326468	7.214504414	6.930494766	6.781057626	6.946013991	8.435983136	8.185350223	8.353732642	8.419359831	7.985824666	8.379997952	0	0	0	0	0	0	0	0	0	0	0	0	0	0	0	0	0	0
6.775366091	6.356107661	6.695798917	6.475432717	6.673297968	6.442540166	6.169610732	5.726847748	6.253828812	5.707110265	6.304448802	5.755742214	5.634789603	5.075173815	5.564520407	5.036952602	5.700443573	5.056245805	6.775366091	6.356107661	6.695798917	6.475432717	6.673297968	6.442540166	0	0	0	0	0	0	0	0	0	0	0	0	0	0	0	0	0	0
6.839476438	6.406879986	6.834108739	6.383506635	6.670766321	6.464588304	6.167516491	5.805134969	6.177944114	5.686975356	6.182084907	5.726847748	5.65248918	5.030437921	5.65248918	5.036952602	5.703782475	5.049856007	6.839476438	6.406879986	6.834108739	6.383506635	6.670766321	6.464588304	0	0	0	0	0	0	0	0	0	0	0	0	0	0	0	0	0	0
6.898714534	6.419994928	7.003974137	6.516193076	6.822197391	6.638567789	6.317164687	5.736572297	6.492239835	5.891644212	6.304448802	5.953243334	5.774551546	5.099866428	5.863631176	5.204006687	5.783825182	5.231108617	6.898714534	6.419994928	7.003974137	6.516193076	6.822197391	6.638567789	0	0	0	0	0	0	0	0	0	0	0	0	0	0	0	0	0	0
8.376781038	7.943427768	NA	9.377040548	10.33624352	9.813125112	7.665753432	7.319202459	10.25449647	8.536799721	9.781319919	9.08873755	6.705639095	6.442540166	9.779397167	7.91644286	8.854522204	7.967626739	8.376781038	7.943427768	10.97772176	9.377040548	10.33624352	9.813125112	0	0	10.81977828	0	0	0	0	0	0	0	0	0	0	0	0	0	0	0
6.871091295	6.29156914	6.828712072	6.343880434	6.711740395	6.352629396	6.293419279	5.739792912	6.171700597	5.673323267	6.216606101	5.730099783	5.84932478	5.075173815	5.683579767	4.983606622	5.549076085	4.983606622	6.871091295	6.29156914	6.828712072	6.343880434	6.711740395	6.352629396	0	0	0	0	0	0	0	0	0	0	0	0	0	0	0	0	0	0
7.644440762	7.379008128	9.086702732	8.815666825	8.800113947	9.317758769	7.009408933	6.612041035	8.521981708	8.063062911	8.026496939	8.367532417	6.295266001	5.97126184	7.713784617	7.11395611	7.41517511	7.595387279	7.644440762	7.379008128	9.086702732	8.815666825	8.800113947	9.317758769	0	0	0	0	0	0	0	0	0	0	0	0	0	0	0	0	0	0
6.755768922	6.464588304	6.536691598	6.37502482	6.785587645	6.469250317	6.200509174	5.755742214	6.003887067	5.755742214	6.282266747	5.758901774	5.780743516	5.123963979	5.693732139	5.023880521	5.720311777	5.043425117	6.755768922	6.464588304	6.536691598	6.37502482	6.785587645	6.469250317	0	0	0	0	0	0	0	0	0	0	0	0	0	0	0	0	0	0
6.842683282	6.385194399	6.790097236	6.388561406	6.753437919	6.340359304	6.29710932	5.758901774	6.198478716	5.736572297	6.077642243	5.700443573	5.780743516	5.056245805	5.564520407	5.062595033	5.590986981	5.003946306	6.842683282	6.385194399	6.790097236	6.388561406	6.753437919	6.340359304	0	0	0	0	0	0	0	0	0	0	0	0	0	0	0	0	0	0
6.795705775	6.371611847	6.642486801	6.274762021	6.80461452	6.380122537	6.280395839	5.726847748	6.091309882	5.723585102	6.182084907	5.743003188	5.655991811	5.049856007	5.749392986	4.96284463	5.703782475	4.9698133	6.795705775	6.371611847	6.642486801	6.274762021	6.80461452	6.380122537	0	0	0	0	0	0	0	0	0	0	0	0	0	0	0	0	0	0
6.887552572	6.418364936	6.826545224	6.495265556	6.777646594	6.481577129	6.300785795	5.768320996	6.253828812	5.834810737	6.302618976	5.823045895	5.693732139	5.111987788	5.726847748	5.087596335	5.669880923	5.081404365	6.887552572	6.418364936	6.826545224	6.495265556	6.777646594	6.481577129	0	0	0	0	0	0	0	0	0	0	0	0	0	0	0	0	0	0
6.835184586	6.436150368	6.711740395	6.352629396	6.609349243	6.419994928	6.255750042	5.82008293	6.08221891	5.762051383	6.200509174	5.768320996	5.673323267	5.023880521	5.700443573	4.941642423	5.697093487	5.087596335	6.835184586	6.436150368	6.711740395	6.352629396	6.609349243	6.419994928	0	0	0	0	0	0	0	0	0	0	0	0	0	0	0	0	0	0
6.862757913	6.605297921	7.965892735	7.800982071	7.834392303	7.799343398	6.549650742	6.148468296	7.688913337	7.25981961	7.292337176	7.201916318	5.723585102	5.361292166	6.811244379	6.293419279	6.727431725	6.396929655	6.862757913	6.605297921	7.965892735	7.800982071	7.834392303	7.799343398	0	0	0	0	0	0	0	0	0	0	0	0	0	0	0	0	0	0
6.854354502	6.368187186	6.753437919	6.315358002	6.568077911	6.356107661	6.173786104	5.700443573	6.230481448	5.693732139	6.102558595	5.690359454	5.590986981	5.036952602	5.697093487	5.003946306	5.613128106	5.017279837	6.854354502	6.368187186	6.753437919	6.315358002	6.568077911	6.356107661	0	0	0	0	0	0	0	0	0	0	0	0	0	0	0	0	0	0
6.840546529	6.398594935	6.936342736	6.504288174	6.952728645	6.492239835	6.244166901	5.765191103	6.419994928	5.869296913	6.285998095	5.874930731	5.710427017	5.123963979	5.814130532	5.117993812	5.814130532	5.111987788	6.840546529	6.398594935	6.936342736	6.504288174	6.952728645	6.492239835	0	0	0	0	0	0	0	0	0	0	0	0	0	0	0	0	0	0
6.817830571	6.628041376	6.902742737	6.575075841	6.929516771	6.602587892	6.238324625	5.905361848	6.475432717	5.945420609	6.265301213	5.918893854	5.65248918	5.176149733	5.736572297	5.272999559	5.874930731	5.241747015	6.817830571	6.628041376	6.902742737	6.575075841	6.929516771	6.602587892	0	0	0	0	0	0	0	0	0	0	0	0	0	0	0	0	0	0
6.875232087	6.406879986	6.766191715	6.376726948	6.591673732	6.429719478	6.186208624	5.786897381	6.109247583	5.669880923	6.212606096	5.717027701	5.723585102	4.976733742	5.669880923	4.990432587	5.707110265	5.017279837	6.875232087	6.406879986	6.766191715	6.376726948	6.591673732	6.429719478	0	0	0	0	0	0	0	0	0	0	0	0	0	0	0	0	0	0
7.610357618	7.768533301	8.49269556	8.396380571	8.296795866	8.270013062	7.006695227	7.237778192	8.056743775	7.791522819	7.502738211	7.525100746	6.470799504	6.464588304	7.285506549	6.872128101	6.941190055	6.800170068	7.610357618	7.768533301	8.49269556	8.396380571	8.296795866	8.270013062	0	0	0	0	0	0	0	0	0	0	0	0	0	0	0	0	0	0
6.677083461	6.320768294	6.829793738	6.342121419	6.795705775	6.385194399	6.182084907	5.710427017	6.202535517	5.700443573	6.216606101	5.736572297	5.541263545	5.030437921	5.666426688	4.990432587	5.65248918	5.081404365	6.677083461	6.320768294	6.829793738	6.342121419	6.795705775	6.385194399	0	0	0	0	0	0	0	0	0	0	0	0	0	0	0	0	0	0
6.926577033	6.43775165	6.925595197	6.563855527	6.766191715	6.530877628	6.324358962	5.84932478	6.315358002	5.886104031	6.357842267	5.880532986	5.855071922	5.123963979	5.746203191	5.147494477	5.746203191	5.141663557	6.926577033	6.43775165	6.925595197	6.563855527	6.766191715	6.530877628	0	0	0	0	0	0	0	0	0	0	0	0	0	0	0	0	0	0
6.81563999	6.376726948	6.733401892	6.352629396	6.748759547	6.432940093	6.169610732	5.758901774	6.259581464	5.669880923	6.222576268	5.726847748	5.730099783	5.036952602	5.556828062	4.94875989	5.583496309	4.983606622	6.81563999	6.376726948	6.733401892	6.352629396	6.748759547	6.432940093	0	0	0	0	0	0	0	0	0	0	0	0	0	0	0	0	0	0
6.791221463	6.423246964	6.71417053	6.476972363	6.964135612	6.43775165	6.186208624	5.793013608	6.272877007	5.82008293	6.240275845	5.831882477	5.707110265	5.111987788	5.752572639	5.093750201	5.683579767	5.099866428	6.791221463	6.423246964	6.71417053	6.476972363	6.964135612	6.43775165	0	0	0	0	0	0	0	0	0	0	0	0	0	0	0	0	0	0
6.73459166	6.366470448	6.805722553	6.411818268	6.651571874	6.476972363	6.077642243	5.755742214	6.261491684	5.786897381	6.070737728	5.746203191	5.726847748	4.990432587	5.730099783	5.023880521	5.752572639	5.056245805	6.73459166	6.366470448	6.805722553	6.411818268	6.651571874	6.476972363	0	0	0	0	0	0	0	0	0	0	0	0	0	0	0	0	0	0
6.923628628	6.539585956	8.01466637	7.514254653	7.503840747	7.36264527	6.278521424	5.883322388	7.095893221	6.64898455	7.001245622	6.695798917	5.765191103	5.225746674	6.59441346	5.966146739	6.28785856	5.826000107	6.923628628	6.539585956	8.01466637	7.514254653	7.503840747	7.36264527	0	0	0	0	0	0	0	0	0	0	0	0	0	0	0	0	0	0
7.020190708	6.440946541	7.520776415	7.126087273	7.104144093	7.092573716	6.308098442	5.872117789	6.807934944	6.416732283	6.613384218	6.584791392	5.857933154	5.081404365	6.259581464	5.65248918	5.988961417	5.758901774	7.020190708	6.440946541	7.520776415	7.126087273	7.104144093	7.092573716	0	0	0	0	0	0	0	0	0	0	0	0	0	0	0	0	0	0
6.879355804	6.289715571	6.688354714	6.345636361	6.652863029	6.380122537	6.208590026	5.733341277	6.214608098	5.645446898	6.17586727	5.690359454	5.752572639	5.043425117	5.521460918	4.96284463	5.710427017	4.94875989	6.879355804	6.289715571	6.688354714	6.345636361	6.652863029	6.380122537	0	0	0	0	0	0	0	0	0	0	0	0	0	0	0	0	0	0
6.746412129	6.378426184	6.663132696	6.345636361	6.721425701	6.400257445	6.165417854	5.707110265	6.302618976	5.749392986	6.278521424	5.771441123	5.686975356	5.062595033	5.583496309	5.043425117	5.669880923	5.036952602	6.746412129	6.378426184	6.663132696	6.345636361	6.721425701	6.400257445	0	0	0	0	0	0	0	0	0	0	0	0	0	0	0	0	0	0
6.800170068	6.466144724	6.781057626	6.386879319	6.781057626	6.361302478	6.274762021	5.793013608	6.180016654	5.697093487	6.269096284	5.720311777	5.624017506	5.068904202	5.802118375	5.049856007	5.634789603	5.049856007	6.800170068	6.466144724	6.781057626	6.386879319	6.781057626	6.361302478	0	0	0	0	0	0	0	0	0	0	0	0	0	0	0	0	0	0
6.877296071	6.398594935	6.898714534	6.447305863	6.829793738	6.470799504	6.210600077	5.736572297	6.11368218	5.736572297	6.329720906	5.811140993	5.726847748	5.081404365	5.755742214	5.043425117	5.723585102	5.129898715	6.877296071	6.398594935	6.898714534	6.447305863	6.829793738	6.470799504	0	0	0	0	0	0	0	0	0	0	0	0	0	0	0	0	0	0
6.752270376	6.445719819	6.646390515	6.340359304	6.66440902	6.393590754	6.169610732	5.780743516	6.12905021	5.641907071	6.098074282	5.641907071	5.697093487	5.043425117	5.645446898	5.036952602	5.717027701	5.081404365	6.752270376	6.445719819	6.646390515	6.340359304	6.66440902	6.393590754	0	0	0	0	0	0	0	0	0	0	0	0	0	0	0	0	0	0
6.946013991	6.539585956	7.347943823	6.781057626	7.183870715	6.961296046	6.313548046	5.85220248	6.859614904	6.137727054	6.753437919	6.448889394	5.802118375	5.170483995	6.255750042	5.424950017	6.095824562	5.541263545	6.946013991	6.539585956	7.347943823	6.781057626	7.183870715	6.961296046	0	0	0	0	0	0	0	0	0	0	0	0	0	0	0	0	0	0
6.941190055	6.617402978	7.106606138	6.81014245	7.165493475	6.9902565	6.190315406	5.973809612	6.598509029	6.084499413	6.504288174	6.202535517	5.805134969	5.318119994	6.013715156	5.347107531	5.877735782	5.517452896	6.941190055	6.617402978	7.106606138	6.81014245	7.165493475	6.9902565	0	0	0	0	0	0	0	0	0	0	0	0	0	0	0	0	0	0
8.186464429	7.947678571	9.108750516	8.689801056	8.751632702	8.779403598	7.389563954	7.279318835	8.732143268	8.08147504	8.397508348	8.228977643	6.836259277	6.601230119	7.87207398	7.208600338	7.554858521	7.263329617	8.186464429	7.947678571	9.108750516	8.689801056	8.751632702	8.779403598	0	0	0	0	0	0	0	0	0	0	0	0	0	0	0	0	0	0
6.760414691	6.56948142	6.98471632	6.538139824	6.82437367	6.556778356	6.284134161	5.916202063	6.320768294	5.85220248	6.259581464	5.913503006	5.700443573	5.192956851	5.805134969	5.214935758	5.720311777	5.170483995	6.760414691	6.56948142	6.98471632	6.538139824	6.82437367	6.556778356	0	0	0	0	0	0	0	0	0	0	0	0	0	0	0	0	0	0
8.784009071	8.840724917	9.686388198	9.372374184	8.764834214	9.108196898	8.027150107	8.130647968	9.096163327	8.632305999	8.224163513	8.415824697	7.285506549	7.329749689	8.518991573	7.851661178	7.591861715	7.652545693	8.784009071	8.840724917	9.686388198	9.372374184	8.764834214	9.108196898	0	0	0	0	0	0	0	0	0	0	0	0	0	0	0	0	0	0
6.833031733	6.431331082	6.647688374	6.369900983	6.803505258	6.428105273	6.255750042	5.777652323	6.302618976	5.700443573	6.251903883	5.762051383	5.700443573	5.068904202	5.645446898	5.043425117	5.697093487	5.043425117	6.833031733	6.431331082	6.647688374	6.369900983	6.803505258	6.428105273	0	0	0	0	0	0	0	0	0	0	0	0	0	0	0	0	0	0
7.553286606	7.233455419	9.420682331	8.665957965	9.558105743	8.857799727	7.006695227	6.49677499	8.862766742	7.987184748	8.670429167	7.925157512	6.401917197	5.883322388	8.203577737	7.142827401	8.03106018	7.25981961	7.553286606	7.233455419	9.420682331	8.665957965	9.558105743	8.857799727	0	0	0	0	0	0	0	0	0	0	0	0	0	0	0	0	0	0
6.883462586	6.415096959	6.610696045	6.393590754	6.783325201	6.461468176	6.173786104	5.676753802	6.306275287	5.805134969	6.259581464	5.746203191	5.648974238	5.056245805	5.66296048	5.023880521	5.758901774	5.030437921	6.883462586	6.415096959	6.610696045	6.393590754	6.783325201	6.461468176	0	0	0	0	0	0	0	0	0	0	0	0	0	0	0	0	0	0
6.618738984	6.29710932	6.682108597	6.304448802	6.726233402	6.354370041	6.120297419	5.680172609	6.077642243	5.680172609	6.196444128	5.710427017	5.730099783	5.003946306	5.634789603	5.003946306	5.746203191	5.036952602	6.618738984	6.29710932	6.682108597	6.304448802	6.726233402	6.354370041	0	0	0	0	0	0	0	0	0	0	0	0	0	0	0	0	0	0
6.933423026	6.70073111	7.478169694	6.872128101	7.284820913	6.9117473	6.411818268	6.045005314	6.805722553	6.248042875	6.879355804	6.343880434	5.823045895	5.327876169	6.302618976	5.488937726	6.202535517	5.484796933	6.933423026	6.70073111	7.478169694	6.872128101	7.284820913	6.9117473	0	0	0	0	0	0	0	0	0	0	0	0	0	0	0	0	0	0
6.755768922	6.415096959	6.695798917	6.386879319	6.728628613	6.426488457	6.238324625	5.762051383	6.139884552	5.717027701	6.146329258	5.733341277	5.686975356	5.111987788	5.717027701	5.030437921	5.680172609	5.062595033	6.755768922	6.415096959	6.695798917	6.386879319	6.728628613	6.426488457	0	0	0	0	0	0	0	0	0	0	0	0	0	0	0	0	0	0
6.81563999	6.453624999	6.697034248	6.363028104	6.802394763	6.424869024	6.214608098	5.82008293	6.144185634	5.736572297	6.165417854	5.771441123	5.739792912	5.123963979	5.673323267	5.049856007	5.683579767	5.062595033	6.81563999	6.453624999	6.697034248	6.363028104	6.802394763	6.424869024	0	0	0	0	0	0	0	0	0	0	0	0	0	0	0	0	0	0
7.159291905	7.089243155	7.199678346	6.940222469	7.163946684	6.996681488	6.458338283	6.242223265	6.744059186	6.280395839	6.706862337	6.470799504	5.958424693	5.488937726	6.349138991	5.771441123	5.986452005	5.609471795	7.159291905	7.089243155	7.199678346	6.940222469	7.163946684	6.996681488	0	0	0	0	0	0	0	0	0	0	0	0	0	0	0	0	0	0
6.835184586	6.556778356	7.685703061	7.601402335	7.485491608	7.506042179	6.226536669	5.966146739	7.006695227	6.744059186	6.874198495	6.803505258	5.786897381	5.278114659	6.630683386	6.09356977	6.326149473	5.981414211	6.835184586	6.556778356	7.685703061	7.601402335	7.485491608	7.506042179	0	0	0	0	0	0	0	0	0	0	0	0	0	0	0	0	0	0
6.776506992	6.405228458	6.716594774	6.336825731	6.573680167	6.390240667	6.222576268	5.703782475	6.133398043	5.713732806	6.154858094	5.733341277	5.743003188	5.056245805	5.703782475	5.062595033	5.634789603	5.017279837	6.776506992	6.405228458	6.716594774	6.336825731	6.573680167	6.390240667	0	0	0	0	0	0	0	0	0	0	0	0	0	0	0	0	0	0
6.961296046	6.618738984	7.824845691	7.408530567	7.721348613	7.437206367	6.371611847	5.940171253	7.286876412	6.642486801	7.340835554	6.923628628	5.796057751	5.209486153	6.559615237	5.899897354	6.685860947	6.12905021	6.961296046	6.618738984	7.824845691	7.408530567	7.721348613	7.437206367	0	0	0	0	0	0	0	0	0	0	0	0	0	0	0	0	0	0
6.865891075	6.508769137	7.13169851	6.591673732	6.926577033	6.672032945	6.343880434	5.831882477	6.423246964	5.937536205	6.513230111	5.96870756	5.789960171	5.176149733	5.80814249	5.241747015	5.866468057	5.214935758	6.865891075	6.508769137	7.13169851	6.591673732	6.926577033	6.672032945	0	0	0	0	0	0	0	0	0	0	0	0	0	0	0	0	0	0
6.801283034	6.366470448	6.726233402	6.361302478	6.658011046	6.391917113	6.272877007	5.743003188	6.171700597	5.703782475	6.156978986	5.739792912	5.620400866	5.049856007	5.560681631	5.036952602	5.537334267	4.955827058	6.801283034	6.366470448	6.726233402	6.361302478	6.658011046	6.391917113	0	0	0	0	0	0	0	0	0	0	0	0	0	0	0	0	0	0
6.84694314	6.378426184	6.736966958	6.285998095	6.683360946	6.324358962	6.204557763	5.730099783	6.192362489	5.641907071	6.137727054	5.710427017	5.693732139	4.997212274	5.631211782	4.997212274	5.564520407	5.023880521	6.84694314	6.378426184	6.736966958	6.285998095	6.683360946	6.324358962	0	0	0	0	0	0	0	0	0	0	0	0	0	0	0	0	0	0
6.791221463	6.311734809	6.687108608	6.333279628	6.639875834	6.445719819	6.196444128	5.717027701	6.068425588	5.739792912	6.063785209	5.713732806	5.575949103	5.017279837	5.556828062	5.017279837	5.59471138	5.062595033	6.791221463	6.311734809	6.687108608	6.333279628	6.639875834	6.445719819	0	0	0	0	0	0	0	0	0	0	0	0	0	0	0	0	0	0
6.985641818	6.529418838	7.185387016	6.962243464	7.006695227	7.005789019	6.326149473	5.863631176	6.723832441	6.248042875	6.400257445	6.267200549	5.837730447	5.214935758	6.109247583	5.517452896	5.905361848	5.517452896	6.985641818	6.529418838	7.185387016	6.962243464	7.006695227	7.005789019	0	0	0	0	0	0	0	0	0	0	0	0	0	0	0	0	0	0
6.787844982	6.324358962	6.938284484	6.475432717	6.785587645	6.495265556	6.192362489	5.777652323	6.357842267	5.828945618	6.32256524	5.883322388	5.736572297	5.056245805	5.929589143	5.105945474	5.886104031	5.111987788	6.787844982	6.324358962	6.938284484	6.475432717	6.785587645	6.495265556	0	0	0	0	0	0	0	0	0	0	0	0	0	0	0	0	0	0
6.706862337	6.364750757	6.726233402	6.385194399	6.679599186	6.376726948	6.095824562	5.683579767	6.234410726	5.762051383	6.131226489	5.703782475	5.556828062	5.043425117	5.707110265	4.997212274	5.613128106	5.043425117	6.706862337	6.364750757	6.726233402	6.385194399	6.679599186	6.376726948	0	0	0	0	0	0	0	0	0	0	0	0	0	0	0	0	0	0
6.688354714	6.390240667	6.809039306	6.378426184	6.647688374	6.453624999	6.059123196	5.703782475	6.139884552	5.673323267	6.206575927	5.655991811	5.739792912	4.9698133	5.736572297	4.983606622	5.583496309	5.036952602	6.688354714	6.390240667	6.809039306	6.378426184	6.647688374	6.453624999	0	0	0	0	0	0	0	0	0	0	0	0	0	0	0	0	0	0
6.844815479	6.464588304	6.893656355	6.510258341	6.914730893	6.551080335	6.246106765	5.765191103	6.450470422	5.863631176	6.381816017	5.891644212	5.717027701	5.123963979	5.823045895	5.176149733	5.777652323	5.187385806	6.844815479	6.464588304	6.893656355	6.510258341	6.914730893	6.551080335	0	0	0	0	0	0	0	0	0	0	0	0	0	0	0	0	0	0
7.060476366	6.968850378	7.60090246	7.28756064	7.347943823	7.329093736	6.492239835	6.263398263	6.965080346	6.64118217	6.661854741	6.694562059	5.814130532	5.493061443	6.340359304	5.823045895	6.01615716	5.92157842	7.060476366	6.968850378	7.60090246	7.28756064	7.347943823	7.329093736	0	0	0	0	0	0	0	0	0	0	0	0	0	0	0	0	0	0
6.807934944	6.73459166	6.974478911	6.828712072	6.829793738	6.794586581	6.300785795	6.079933195	6.532334292	6.182084907	6.354370041	6.11368218	5.713732806	5.351858133	5.899897354	5.398162702	5.823045895	5.407171771	6.807934944	6.73459166	6.974478911	6.828712072	6.829793738	6.794586581	0	0	0	0	0	0	0	0	0	0	0	0	0	0	0	0	0	0
6.825460036	6.455198563	7.22620901	7.028201432	7.049254841	7.201916318	6.208590026	5.771441123	6.625392368	6.282266747	6.489204931	6.467698726	5.768320996	5.111987788	6.013715156	5.513428746	5.934894196	5.697093487	6.825460036	6.455198563	7.22620901	7.028201432	7.049254841	7.201916318	0	0	0	0	0	0	0	0	0	0	0	0	0	0	0	0	0	0
6.727431725	6.405228458	6.708084084	6.388561406	6.674561392	6.391917113	6.063785209	5.774551546	6.214608098	5.736572297	6.198478716	5.771441123	5.549076085	5.075173815	5.620400866	5.062595033	5.638354669	5.030437921	6.727431725	6.405228458	6.708084084	6.388561406	6.674561392	6.391917113	0	0	0	0	0	0	0	0	0	0	0	0	0	0	0	0	0	0
6.680854679	6.363028104	6.742880636	6.309918278	6.741700695	6.333279628	6.180016654	5.680172609	6.173786104	5.676753802	6.047372179	5.638354669	5.627621114	5.003946306	5.641907071	5.030437921	5.446737372	4.94875989	6.680854679	6.363028104	6.742880636	6.309918278	6.741700695	6.333279628	0	0	0	0	0	0	0	0	0	0	0	0	0	0	0	0	0	0
6.753437919	6.224558429	6.807934944	6.284134161	6.701960366	6.318968114	6.156978986	5.673323267	6.274762021	5.624017506	6.150602768	5.713732806	5.733341277	5.003946306	5.616771098	4.997212274	5.605802066	4.927253685	6.753437919	6.224558429	6.807934944	6.284134161	6.701960366	6.318968114	0	0	0	0	0	0	0	0	0	0	0	0	0	0	0	0	0	0
6.958448393	6.385194399	6.682108597	6.356107661	6.661854741	6.356107661	6.17586727	5.686975356	6.118097198	5.697093487	6.230481448	5.686975356	5.736572297	5.068904202	5.634789603	5.003946306	5.564520407	5.030437921	6.958448393	6.385194399	6.682108597	6.356107661	6.661854741	6.356107661	0	0	0	0	0	0	0	0	0	0	0	0	0	0	0	0	0	0
7.125283092	6.998509642	7.730174795	7.456454555	7.310550159	7.627057417	6.458338283	6.302618976	7.093404626	6.754604099	6.943122423	7.170119543	5.863631176	5.620400866	6.543911846	5.996452089	6.378426184	6.434546519	7.125283092	6.998509642	7.730174795	7.456454555	7.310550159	7.627057417	0	0	0	0	0	0	0	0	0	0	0	0	0	0	0	0	0	0
6.71417053	6.386879319	6.726233402	6.376726948	6.781057626	6.464588304	6.135564891	5.755742214	6.238324625	5.828945618	6.165417854	5.690359454	5.659482216	5.123963979	5.746203191	5.043425117	5.726847748	5.075173815	6.71417053	6.386879319	6.726233402	6.376726948	6.781057626	6.464588304	0	0	0	0	0	0	0	0	0	0	0	0	0	0	0	0	0	0
10.08635063	10.13709615	10.24138734	9.812741939	9.302828391	9.803943422	9.225819943	9.412137705	9.759905824	9.285540605	8.726156679	9.03990786	8.500250471	8.641002477	8.977651408	8.364042012	7.879669915	8.006700845	10.08635063	10.13709615	10.24138734	9.812741939	9.302828391	9.803943422	0	0	0	0	0	0	0	0	0	0	0	0	0	0	0	0	0	0
8.06714904	7.724888439	8.700514249	8.163940955	8.401333305	8.633552993	7.443078374	7.168579897	7.849713758	7.323830566	7.548555979	7.569411792	6.651571874	6.361302478	7.323170718	6.56667243	7.022868086	6.855408799	8.06714904	7.724888439	8.700514249	8.163940955	8.401333305	8.633552993	0	0	0	0	0	0	0	0	0	0	0	0	0	0	0	0	0	0
9.13335133	9.414097209	9.77792433	9.440499258	9.311451873	9.66668869	8.464425126	8.804625233	9.410174354	8.913819351	8.671286727	8.957381736	7.830425618	8.016647877	8.516192691	7.935587386	8.261526448	8.486733984	9.13335133	9.414097209	9.77792433	9.440499258	9.311451873	9.66668869	0	0	0	0	0	0	0	0	0	0	0	0	0	0	0	0	0	0
6.687108608	6.472346295	7.050989447	6.597145702	6.728628613	6.527957918	6.320768294	5.743003188	6.51174533	5.913503006	6.204557763	5.85220248	5.768320996	5.068904202	5.84932478	5.159055299	5.777652323	5.129898715	6.687108608	6.472346295	7.050989447	6.597145702	6.728628613	6.527957918	0	0	0	0	0	0	0	0	0	0	0	0	0	0	0	0	0	0
7.308542798	7.329749689	7.625107148	7.501634458	7.235619141	7.809135398	6.536691598	6.622736324	7.001245622	6.896694332	6.802394763	7.067319849	5.998936562	5.786897381	6.424869024	6.107022888	6.206575927	6.349138991	7.308542798	7.329749689	7.625107148	7.501634458	7.235619141	7.809135398	0	0	0	0	0	0	0	0	0	0	0	0	0	0	0	0	0	0
9.574636203	9.74472626	10.23674033	10.02424394	8.769662508	9.162724518	8.970940398	9.289798293	9.456809749	9.176576742	7.9683195	8.274866821	8.278682163	8.545002892	8.784162222	8.351610751	7.325148958	7.461065514	9.574636203	9.74472626	10.23674033	10.02424394	8.769662508	9.162724518	0	0	0	0	0	0	0	0	0	0	0	0	0	0	0	0	0	0
6.705639095	6.415096959	6.656726524	6.32256524	6.746412129	6.410174882	6.12905021	5.752572639	6.251903883	5.746203191	6.298949247	5.703782475	5.655991811	5.056245805	5.613128106	4.983606622	5.648974238	5.030437921	6.705639095	6.415096959	6.656726524	6.32256524	6.746412129	6.410174882	0	0	0	0	0	0	0	0	0	0	0	0	0	0	0	0	0	0
6.735780014	6.419994928	6.6147256	6.335054251	6.665683718	6.480044562	6.173786104	5.783825182	6.161207322	5.789960171	6.192362489	5.814130532	5.697093487	5.081404365	5.666426688	5.036952602	5.676753802	5.056245805	6.735780014	6.419994928	6.6147256	6.335054251	6.665683718	6.480044562	0	0	0	0	0	0	0	0	0	0	0	0	0	0	0	0	0	0
6.728628613	6.398594935	6.746412129	6.395261598	6.871091295	6.366470448	6.148468296	5.746203191	6.184148891	5.693732139	6.208590026	5.755742214	5.752572639	5.010635294	5.752572639	5.010635294	5.837730447	5.075173815	6.728628613	6.398594935	6.746412129	6.395261598	6.871091295	6.366470448	0	0	0	0	0	0	0	0	0	0	0	0	0	0	0	0	0	0
6.860663671	6.559615237	7.238496841	6.685860947	6.788971743	6.376726948	6.371611847	5.883322388	6.666956792	6.059123196	6.169610732	5.693732139	5.683579767	5.241747015	5.916202063	5.327876169	5.780743516	5.049856007	6.860663671	6.559615237	7.238496841	6.685860947	6.788971743	6.376726948	0	0	0	0	0	0	0	0	0	0	0	0	0	0	0	0	0	0
7.892078421	8.242493153	8.178077464	8.125630988	7.519692404	8.030734924	7.14440718	7.594381243	7.69211334	7.440733707	6.873163834	7.34601021	6.525029658	6.839476438	7.057036982	6.688354714	6.352629396	6.621405652	7.892078421	8.242493153	8.178077464	8.125630988	7.519692404	8.030734924	0	0	0	0	0	0	0	0	0	0	0	0	0	0	0	0	0	0
7.366445148	7.364547014	7.19142933	6.875232087	6.91274282	6.931471806	6.605297921	6.532334292	6.561030666	6.363028104	6.354370041	6.282266747	6.12249281	5.932245187	6.08221891	5.459585514	5.84932478	5.537334267	7.366445148	7.364547014	7.19142933	6.875232087	6.91274282	6.931471806	0	0	0	0	0	0	0	0	0	0	0	0	0	0	0	0	0	0
6.843749949	6.450470422	6.735780014	6.37331979	6.73459166	6.450470422	6.194405391	5.786897381	6.324358962	5.811140993	6.150602768	5.802118375	5.676753802	5.043425117	5.749392986	5.049856007	5.726847748	5.049856007	6.843749949	6.450470422	6.735780014	6.37331979	6.73459166	6.450470422	0	0	0	0	0	0	0	0	0	0	0	0	0	0	0	0	0	0
6.751101469	6.408528791	6.784457063	6.428105273	6.761572769	6.442540166	6.255750042	5.783825182	6.186208624	5.703782475	6.240275845	5.743003188	5.703782475	5.081404365	5.700443573	5.023880521	5.605802066	5.043425117	6.751101469	6.408528791	6.784457063	6.428105273	6.761572769	6.442540166	0	0	0	0	0	0	0	0	0	0	0	0	0	0	0	0	0	0
7.081708586	6.755768922	7.00488199	6.834108739	6.905753276	6.684611728	6.416732283	6.161207322	6.413458957	6.137727054	6.359573869	6.052089169	5.918893854	5.351858133	6.02827852	5.429345629	5.860786223	5.318119994	7.081708586	6.755768922	7.00488199	6.834108739	6.905753276	6.684611728	0	0	0	0	0	0	0	0	0	0	0	0	0	0	0	0	0	0
6.940222469	6.447305863	6.741700695	6.487684018	7.020190708	6.51174533	6.289715571	5.869296913	6.37502482	5.799092654	6.469250317	5.82008293	5.789960171	5.123963979	5.877735782	5.117993812	5.945420609	5.093750201	6.940222469	6.447305863	6.741700695	6.487684018	7.020190708	6.51174533	0	0	0	0	0	0	0	0	0	0	0	0	0	0	0	0	0	0
7.54802897	7.298445102	8.141481041	7.677863501	7.340186835	7.384610383	6.872128101	6.761572769	7.338888134	6.844815479	6.90475077	6.698268054	6.200509174	5.958424693	6.732210706	6.073044534	6.398594935	6.109247583	7.54802897	7.298445102	8.141481041	7.677863501	7.340186835	7.384610383	0	0	0	0	0	0	0	0	0	0	0	0	0	0	0	0	0	0
6.873163834	6.429719478	6.790097236	6.442540166	7.107425474	6.584791392	6.208590026	5.789960171	6.424869024	5.811140993	6.558197803	5.886104031	5.783825182	5.117993812	5.846438775	5.123963979	6.150602768	5.129898715	6.873163834	6.429719478	6.790097236	6.442540166	7.107425474	6.584791392	0	0	0	0	0	0	0	0	0	0	0	0	0	0	0	0	0	0
9.113829472	9.137016708	9.314159701	9.089302044	8.651898894	9.16104508	8.414274137	8.587838031	8.694502206	8.406485069	8.011355109	8.514389264	7.704361168	7.762596049	8.112827479	7.620214771	7.363913501	7.660585462	9.113829472	9.137016708	9.314159701	9.089302044	8.651898894	9.16104508	0	0	0	0	0	0	0	0	0	0	0	0	0	0	0	0	0	0
6.787844982	6.59441346	6.993932975	6.504288174	7.930925372	6.796823718	6.194405391	5.880532986	6.317164687	5.823045895	7.461065514	6.073044534	5.710427017	5.241747015	5.891644212	5.170483995	6.889591308	5.361292166	6.787844982	6.59441346	6.993932975	6.504288174	7.930925372	6.796823718	0	0	0	0	0	0	0	0	0	0	0	0	0	0	0	0	0	0
6.786716951	6.396929655	6.680854679	6.445719819	7.224753406	6.529418838	6.295266001	5.796057751	6.17586727	5.783825182	6.74051936	5.883322388	5.620400866	5.056245805	5.736572297	5.049856007	6.190315406	5.135798437	6.786716951	6.396929655	6.680854679	6.445719819	7.224753406	6.529418838	0	0	0	0	0	0	0	0	0	0	0	0	0	0	0	0	0	0
8.110727583	7.749322465	8.821289805	8.317521996	8.422003004	8.409607981	7.244227516	7.142827401	8.295798111	7.658699558	7.602401336	7.330405212	6.634633358	6.234410726	7.607381426	6.809039306	6.946975992	6.582025139	8.110727583	7.749322465	8.821289805	8.317521996	8.422003004	8.409607981	0	0	0	0	0	0	0	0	0	0	0	0	0	0	0	0	0	0
7.02464903	6.661854741	7.431299675	6.889591308	7.497761701	7.003065459	6.416732283	5.940171253	6.828712072	6.167516491	6.872128101	6.356107661	5.857933154	5.267858159	6.284134161	5.463831805	6.238324625	5.605802066	7.02464903	6.661854741	7.431299675	6.889591308	7.497761701	7.003065459	0	0	0	0	0	0	0	0	0	0	0	0	0	0	0	0	0	0
7.532623619	7.151485464	8.132118773	7.780720886	7.895808377	8.207946941	7.037027615	6.66440902	7.91644286	7.181591945	7.11395611	7.170119543	6.492239835	5.934894196	7.203405521	6.396929655	6.525029658	6.381816017	7.532623619	7.151485464	8.132118773	7.780720886	7.895808377	8.207946941	0	0	0	0	0	0	0	0	0	0	0	0	0	0	0	0	0	0
6.733401892	6.463029457	6.71417053	6.408528791	6.562444094	6.396929655	6.21860012	5.720311777	6.22059017	5.710427017	6.00635316	5.666426688	5.65248918	5.062595033	5.752572639	5.093750201	5.641907071	4.997212274	6.733401892	6.463029457	6.71417053	6.408528791	6.562444094	6.396929655	0	0	0	0	0	0	0	0	0	0	0	0	0	0	0	0	0	0
6.782192056	6.658011046	6.909753282	6.637258031	6.842683282	6.791221463	6.345636361	5.877735782	6.536691598	5.991464547	6.37502482	6.059123196	5.834810737	5.236441963	5.869296913	5.231108617	5.758901774	5.318119994	6.782192056	6.658011046	6.909753282	6.637258031	6.842683282	6.791221463	0	0	0	0	0	0	0	0	0	0	0	0	0	0	0	0	0	0
6.744059186	6.444131257	6.739336627	6.439350371	6.7310181	6.530877628	6.150602768	5.789960171	6.198478716	5.805134969	6.265301213	5.823045895	5.726847748	5.062595033	5.602118821	5.075173815	5.717027701	5.087596335	6.744059186	6.444131257	6.739336627	6.439350371	6.7310181	6.530877628	0	0	0	0	0	0	0	0	0	0	0	0	0	0	0	0	0	0
6.903747258	6.56667243	6.96979067	6.587550015	6.732210706	6.736966958	6.318968114	5.863631176	6.426488457	5.918893854	6.311734809	6.03068526	5.686975356	5.241747015	5.910796644	5.236441963	5.793013608	5.293304825	6.903747258	6.56667243	6.96979067	6.587550015	6.732210706	6.736966958	0	0	0	0	0	0	0	0	0	0	0	0	0	0	0	0	0	0
8.65608519	8.178919333	9.957217875	9.07222707	9.374922172	9.164505836	8.166784289	7.701652363	9.354094336	8.373322821	8.742733867	8.432724035	7.243512975	6.762729507	8.506738734	7.420578905	7.964155719	7.36707706	8.65608519	8.178919333	9.957217875	9.07222707	9.374922172	9.164505836	0	0	0	0	0	0	0	0	0	0	0	0	0	0	0	0	0	0
6.796823718	6.383506635	6.852242569	6.440946541	6.685860947	6.445719819	6.255750042	5.765191103	6.054439346	5.774551546	6.17586727	5.707110265	5.669880923	5.117993812	5.648974238	5.036952602	5.655991811	5.075173815	6.796823718	6.383506635	6.852242569	6.440946541	6.685860947	6.445719819	0	0	0	0	0	0	0	0	0	0	0	0	0	0	0	0	0	0
6.964135612	6.626717749	6.900730664	6.639875834	6.774223886	6.708084084	6.317164687	6.059123196	6.340359304	5.897153868	6.150602768	5.973809612	5.826000107	5.308267697	5.733341277	5.198497031	5.81711116	5.252273428	6.964135612	6.626717749	6.900730664	6.639875834	6.774223886	6.708084084	0	0	0	0	0	0	0	0	0	0	0	0	0	0	0	0	0	0
8.264620829	7.972466016	8.849370504	8.417372856	8.4147174	8.6395878	7.488852956	7.307202315	8.274102002	7.701200181	7.898782357	8.125630988	7.017506143	6.617402978	7.647308832	6.970730078	7.273786318	7.319202459	8.264620829	7.972466016	8.849370504	8.417372856	8.4147174	8.6395878	0	0	0	0	0	0	0	0	0	0	0	0	0	0	0	0	0	0
6.858565035	6.64898455	6.935370446	6.593044534	6.785587645	6.637258031	6.284134161	5.950642553	6.302618976	5.886104031	6.272877007	5.932245187	5.710427017	5.262690189	5.82008293	5.187385806	5.717027701	5.262690189	6.858565035	6.64898455	6.935370446	6.593044534	6.785587645	6.637258031	0	0	0	0	0	0	0	0	0	0	0	0	0	0	0	0	0	0
8.149601736	8.239857411	9.556904372	8.976641307	8.736168066	9.126415137	7.461065514	7.673688129	8.731820583	8.123261319	8.283241441	8.412054873	6.771935556	6.86171134	8.019283793	7.297768283	7.569927655	7.58781722	8.149601736	8.239857411	9.556904372	8.976641307	8.736168066	9.126415137	0	0	0	0	0	0	0	0	0	0	0	0	0	0	0	0	0	0
6.765038977	6.327936784	6.794586581	6.37502482	6.582025139	6.350885717	6.242223265	5.743003188	6.126869184	5.648974238	6.08221891	5.707110265	5.666426688	4.934473933	5.693732139	5.036952602	5.517452896	5.003946306	6.765038977	6.327936784	6.794586581	6.37502482	6.582025139	6.350885717	0	0	0	0	0	0	0	0	0	0	0	0	0	0	0	0	0	0
8.703174709	8.368693183	9.012742728	8.248529125	8.710289821	8.595449689	7.987864096	7.774855767	8.663196486	7.74586823	8.226573475	7.891330758	7.239214974	6.948897222	7.971085754	7.001245622	7.616283562	7.090909822	8.703174709	8.368693183	9.012742728	8.248529125	8.710289821	8.595449689	0	0	0	0	0	0	0	0	0	0	0	0	0	0	0	0	0	0
6.925595197	6.390240667	6.785587645	6.552507887	6.829793738	6.575075841	6.257667588	5.739792912	6.361302478	5.840641657	6.37331979	5.924255797	5.631211782	5.068904202	5.846438775	5.176149733	5.786897381	5.159055299	6.925595197	6.390240667	6.785587645	6.552507887	6.829793738	6.575075841	0	0	0	0	0	0	0	0	0	0	0	0	0	0	0	0	0	0
7.100027167	6.710523109	7.128495946	6.869014451	7.043159916	6.873163834	6.416732283	6.00635316	6.599870499	6.139884552	6.486160789	6.169610732	5.805134969	5.293304825	6.152732695	5.416100402	6.045005314	5.575949103	7.100027167	6.710523109	7.128495946	6.869014451	7.043159916	6.873163834	0	0	0	0	0	0	0	0	0	0	0	0	0	0	0	0	0	0
7.524021415	7.50659178	7.422373701	7.469083885	7.038783541	7.594884387	6.719013154	6.697034248	7.087573706	6.886531643	6.416732283	6.900730664	6.107022888	5.978885765	6.300785795	5.958424693	5.993961427	6.173786104	7.524021415	7.50659178	7.422373701	7.469083885	7.038783541	7.594884387	0	0	0	0	0	0	0	0	0	0	0	0	0	0	0	0	0	0
6.73459166	6.313548046	6.617402978	6.356107661	6.66949809	6.336825731	6.206575927	5.655991811	6.182084907	5.669880923	6.196444128	5.717027701	5.673323267	4.934473933	5.480638923	5.010635294	5.666426688	4.912654886	6.73459166	6.313548046	6.617402978	6.356107661	6.66949809	6.336825731	0	0	0	0	0	0	0	0	0	0	0	0	0	0	0	0	0	0
6.66440902	6.349138991	6.828712072	6.423246964	6.736966958	6.359573869	6.137727054	5.631211782	6.300785795	5.765191103	6.210600077	5.697093487	5.717027701	4.990432587	5.730099783	5.068904202	5.645446898	5.010635294	6.66440902	6.349138991	6.828712072	6.423246964	6.736966958	6.359573869	0	0	0	0	0	0	0	0	0	0	0	0	0	0	0	0	0	0
6.630683386	6.311734809	6.712956201	6.381816017	6.553933404	6.338594078	6.163314804	5.616771098	6.161207322	5.736572297	6.11368218	5.739792912	5.655991811	4.997212274	5.59471138	5.003946306	5.627621114	5.010635294	6.630683386	6.311734809	6.712956201	6.381816017	6.553933404	6.338594078	0	0	0	0	0	0	0	0	0	0	0	0	0	0	0	0	0	0
6.677083461	6.383506635	6.716594774	6.37502482	6.683360946	6.442540166	6.295266001	5.755742214	6.11368218	5.726847748	6.216606101	5.746203191	5.746203191	5.023880521	5.605802066	5.043425117	5.66296048	5.036952602	6.677083461	6.383506635	6.716594774	6.37502482	6.683360946	6.442540166	0	0	0	0	0	0	0	0	0	0	0	0	0	0	0	0	0	0
7.014814351	6.684611728	6.931471806	6.629363253	6.987490247	6.711740395	6.309918278	6.03068526	6.436150368	5.924255797	6.455198563	6.021023349	5.837730447	5.347107531	5.796057751	5.18178355	5.793013608	5.347107531	7.014814351	6.684611728	6.931471806	6.629363253	6.987490247	6.711740395	0	0	0	0	0	0	0	0	0	0	0	0	0	0	0	0	0	0
9.589050743	9.383284767	9.915317304	9.495744853	9.33273498	9.94251594	8.793156871	8.67145815	9.278933163	8.757311847	8.572060093	8.902183446	8.118802997	7.951559331	8.728749873	7.961021466	7.880048201	8.174984533	9.589050743	9.383284767	9.915317304	9.495744853	9.33273498	9.94251594	0	0	0	0	0	0	0	0	0	0	0	0	0	0	0	0	0	0
6.727431725	6.383506635	6.72982407	6.401917197	6.783325201	6.472346295	6.165417854	5.752572639	6.246106765	5.786897381	6.154858094	5.826000107	5.673323267	5.117993812	5.717027701	5.075173815	5.713732806	5.062595033	6.727431725	6.383506635	6.72982407	6.401917197	6.783325201	6.472346295	0	0	0	0	0	0	0	0	0	0	0	0	0	0	0	0	0	0
6.866933284	6.421622268	6.576469569	6.426488457	6.796823718	6.480044562	6.131226489	5.805134969	6.173786104	5.733341277	6.206575927	5.762051383	5.676753802	5.087596335	5.676753802	5.017279837	5.624017506	5.111987788	6.866933284	6.421622268	6.576469569	6.426488457	6.796823718	6.480044562	0	0	0	0	0	0	0	0	0	0	0	0	0	0	0	0	0	0
7.5416831	7.498315871	7.584264818	7.302496424	7.217443432	7.532623619	7.123672785	7.030857476	7.096721378	6.549650742	6.715383386	6.818924065	6.354370041	6.098074282	6.386879319	5.799092654	6.161207322	6.00635316	7.5416831	7.498315871	7.584264818	7.302496424	7.217443432	7.532623619	0	0	0	0	0	0	0	0	0	0	0	0	0	0	0	0	0	0
6.738152495	6.318968114	6.652863029	6.464588304	6.510258341	6.436150368	6.251903883	5.752572639	6.177944114	5.713732806	6.22059017	5.66296048	5.726847748	5.043425117	5.669880923	5.010635294	5.717027701	5.017279837	6.738152495	6.318968114	6.652863029	6.464588304	6.510258341	6.436150368	0	0	0	0	0	0	0	0	0	0	0	0	0	0	0	0	0	0
6.683360946	6.395261598	6.816735881	6.418364936	6.727431725	6.481577129	6.180016654	5.777652323	6.17586727	5.707110265	6.304448802	5.749392986	5.641907071	5.075173815	5.641907071	5.049856007	5.690359454	5.075173815	6.683360946	6.395261598	6.816735881	6.418364936	6.727431725	6.481577129	0	0	0	0	0	0	0	0	0	0	0	0	0	0	0	0	0	0
6.800170068	6.419994928	6.726233402	6.419994928	6.679599186	6.388561406	6.204557763	5.743003188	6.186208624	5.726847748	6.278521424	5.733341277	5.703782475	5.099866428	5.693732139	5.003946306	5.65248918	4.976733742	6.800170068	6.419994928	6.726233402	6.419994928	6.679599186	6.388561406	0	0	0	0	0	0	0	0	0	0	0	0	0	0	0	0	0	0
6.728628613	6.424869024	6.9117473	6.516193076	6.80461452	6.638567789	6.084499413	5.749392986	6.272877007	5.837730447	6.216606101	6.00635316	5.680172609	5.111987788	5.81711116	5.176149733	5.796057751	5.298317367	6.728628613	6.424869024	6.9117473	6.516193076	6.80461452	6.638567789	0	0	0	0	0	0	0	0	0	0	0	0	0	0	0	0	0	0
6.936342736	6.390240667	7.21303166	6.558197803	6.948897222	6.643789733	6.222576268	5.805134969	6.612041035	5.940171253	6.333279628	5.945420609	5.645446898	5.081404365	5.908082938	5.192956851	5.749392986	5.231108617	6.936342736	6.390240667	7.21303166	6.558197803	6.948897222	6.643789733	0	0	0	0	0	0	0	0	0	0	0	0	0	0	0	0	0	0
6.752270376	6.473890696	6.705639095	6.349138991	6.703188113	6.406879986	6.269096284	5.796057751	6.173786104	5.690359454	6.109247583	5.720311777	5.720311777	5.081404365	5.568344504	4.934473933	5.736572297	5.003946306	6.752270376	6.473890696	6.705639095	6.349138991	6.703188113	6.406879986	0	0	0	0	0	0	0	0	0	0	0	0	0	0	0	0	0	0
6.823286122	6.391917113	6.65929392	6.349138991	6.625392368	6.342121419	6.126869184	5.686975356	6.208590026	5.739792912	6.146329258	5.717027701	5.733341277	5.030437921	5.777652323	5.030437921	5.583496309	5.017279837	6.823286122	6.391917113	6.65929392	6.349138991	6.625392368	6.342121419	0	0	0	0	0	0	0	0	0	0	0	0	0	0	0	0	0	0
8.004699511	7.926963545	8.996280439	8.640648995	8.278174291	8.99019233	7.478734826	7.534762657	8.121183242	7.740229525	7.619724214	8.303257121	6.802394763	6.853299093	7.56112159	6.963189986	6.776506992	7.237059026	8.004699511	7.926963545	8.996280439	8.640648995	8.278174291	8.99019233	0	0	0	0	0	0	0	0	0	0	0	0	0	0	0	0	0	0
NA	10.57313578	NA	NA	NA	NA	10.23888779	9.75574132	NA	10.1613803	10.58405595	10.58420784	9.604474864	9.106977859	10.26635826	9.223947375	9.772182252	9.521274996	11.09033963	10.57313578	11.09033963	10.8532324	11.09033963	11.09033963	10.81977828	0	10.81977828	10.81977828	10.81977828	10.81977828	0	0	10.81977828	0	0	0	0	0	0	0	0	0
6.802394763	6.49677499	6.805722553	6.470799504	6.827629235	6.49677499	6.204557763	5.85220248	6.269096284	5.802118375	6.204557763	5.811140993	5.700443573	5.105945474	5.693732139	5.129898715	5.762051383	5.111987788	6.802394763	6.49677499	6.805722553	6.470799504	6.827629235	6.49677499	0	0	0	0	0	0	0	0	0	0	0	0	0	0	0	0	0	0
[truncated: 772 more rows]
