# Supplementary material for: Bayesian integrated modeling of expression data: a case study on RhoG
Source: BMC Bioinformatics. 2010 Jun 1;11:295. doi: 10.1186/1471-2105-11-295 (PMC2894040; doi:10.1186/1471-2105-11-295)
Supplement: Additional file 7 — Initial conditions. The file (text) specifies the initial conditions that need to be specified for completing model specifications. [file 1471-2105-11-295-S7.TXT]

Initial conditions:
	list(n=1999, nreps=3, Indc1=c(1,1,0), Indc2=c(0,0,1), zero=c(0, 0, 0, 0))
	list(
	tauc1e1 = structure(.Data=c(1, 1, 1, 1,
			1, 1, 1, 1,
			1, 1, 1, 1), .Dim=c(4,3)),
	tauc1e2 = structure(.Data=c(1, 1, 1, 1,
			1, 1, 1, 1,
			1, 1, 1, 1), .Dim=c(4,3)),
	tauc1e3 = structure(.Data=c(1, 1, 1, 1,
			1, 1, 1, 1,
			1, 1, 1, 1), .Dim=c(4,3)),
	tauc2e1 = structure(.Data=c(1, 1, 1, 1,
			1, 1, 1, 1,
			1, 1, 1, 1), .Dim=c(4,3)),
	tauc2e2 = structure(.Data=c(1, 1, 1, 1,
			1, 1, 1, 1,
			1, 1, 1, 1), .Dim=c(4,3)),
	tauc2e3 = structure(.Data=c(1, 1, 1, 1,
			1, 1, 1, 1,
			1, 1, 1, 1), .Dim=c(4,3)))
